# Supplementary material for: Altered T-Cell Receptor β-Chain and Lactate Dehydrogenase Are Associated With the Immune Pathogenesis of Biliary Atresia
Source: Front Med (Lausanne). 2021 Dec 24;8:778500. doi: 10.3389/fmed.2021.778500 (PMC8739481; doi:10.3389/fmed.2021.778500)
Supplement: Supplementary file 1 [file Table_1.XLSX]

## Sheet: Table S1
index	pattern	Fisher_score	number_subject	number_unique_cdr3	final_score	hla_score	vb_score	expansion_score	length_score	cluster_size_score	type	ulTcRb	TcRb	V	J	TcRa	Sample	Freq	HLA-A	HLA-B	HLA-C	HLA-DPA1	HLA-DPB1	HLA-DQA1	HLA-DQB1	HLA-DRB1	HLA-DRB3	HLA-DRB4	HLA-DRB5
1	S%TG	2.1e-27	10	15	3e-08	1	0.5	0.64	0.001	9.5e-05	global-S%TG	CASSYTGELF	CASSYTGELF	TRBV28	TRBJ2-2	NA	C	4319	-	-	-	-	-	-	-	-	-	-	-
1	S%TG	2.1e-27	10	15	3e-08	1	0.5	0.64	0.001	9.5e-05	global-S%TG	CASSYTGELF	CASSYTGELF	TRBV6-5	TRBJ2-2	NA	G	1071	-	-	-	-	-	-	-	-	-	-	-
1	S%TG	2.1e-27	10	15	3e-08	1	0.5	0.64	0.001	9.5e-05	global-S%TG	CASSRTGELF	CASSRTGELF	TRBV6-5	TRBJ2-2	NA	H138	320	-	-	-	-	-	-	-	-	-	-	-
1	S%TG	2.1e-27	10	15	3e-08	1	0.5	0.64	0.001	9.5e-05	global-S%TG	CASShTGELF	CASSHTGELF	TRBV4-2	TRBJ2-2	NA	D	5651	-	-	-	-	-	-	-	-	-	-	-
1	S%TG	2.1e-27	10	15	3e-08	1	0.5	0.64	0.001	9.5e-05	global-S%TG	CASShTGELF	CASSHTGELF	TRBV4-3	TRBJ2-2	NA	D	5325	-	-	-	-	-	-	-	-	-	-	-
1	S%TG	2.1e-27	10	15	3e-08	1	0.5	0.64	0.001	9.5e-05	global-S%TG	CASShTGELF	CASSHTGELF	TRBV7-9	TRBJ2-2	NA	D	1331	-	-	-	-	-	-	-	-	-	-	-
1	S%TG	2.1e-27	10	15	3e-08	1	0.5	0.64	0.001	9.5e-05	global-S%TG	CASShTGELF	CASSHTGELF	TRBV28	TRBJ2-2	NA	D	746	-	-	-	-	-	-	-	-	-	-	-
1	S%TG	2.1e-27	10	15	3e-08	1	0.5	0.64	0.001	9.5e-05	global-S%TG	CASShTGELF	CASSHTGELF	TRBV7-4	TRBJ2-2	NA	D	693	-	-	-	-	-	-	-	-	-	-	-
1	S%TG	2.1e-27	10	15	3e-08	1	0.5	0.64	0.001	9.5e-05	global-S%TG	CASShTGELF	CASSHTGELF	TRBV5-1	TRBJ2-2	NA	D	643	-	-	-	-	-	-	-	-	-	-	-
1	S%TG	2.1e-27	10	15	3e-08	1	0.5	0.64	0.001	9.5e-05	global-S%TG	CASShTGELF	CASSHTGELF	TRBV5-5	TRBJ2-2	NA	D	554	-	-	-	-	-	-	-	-	-	-	-
1	S%TG	2.1e-27	10	15	3e-08	1	0.5	0.64	0.001	9.5e-05	global-S%TG	CASShTGELF	CASSHTGELF	TRBV7-9	TRBJ2-2	NA	D	540	-	-	-	-	-	-	-	-	-	-	-
1	S%TG	2.1e-27	10	15	3e-08	1	0.5	0.64	0.001	9.5e-05	global-S%TG	CASShTGELF	CASSHTGELF	TRBV7-9	TRBJ2-2	NA	D	428	-	-	-	-	-	-	-	-	-	-	-
1	S%TG	2.1e-27	10	15	3e-08	1	0.5	0.64	0.001	9.5e-05	global-S%TG	CASShTGELF	CASSHTGELF	TRBV2	TRBJ2-2	NA	D	277	-	-	-	-	-	-	-	-	-	-	-
1	S%TG	2.1e-27	10	15	3e-08	1	0.5	0.64	0.001	9.5e-05	global-S%TG	CASShTGELF	CASSHTGELF	TRBV4-1	TRBJ2-2	NA	D	257	-	-	-	-	-	-	-	-	-	-	-
1	S%TG	2.1e-27	10	15	3e-08	1	0.5	0.64	0.001	9.5e-05	global-S%TG	CASShTGELF	CASSHTGELF	TRBV2	TRBJ2-2	NA	D	240	-	-	-	-	-	-	-	-	-	-	-
1	S%TG	2.1e-27	10	15	3e-08	1	0.5	0.64	0.001	9.5e-05	global-S%TG	CASShTGELF	CASSHTGELF	TRBV12-3	TRBJ2-2	NA	D	224	-	-	-	-	-	-	-	-	-	-	-
1	S%TG	2.1e-27	10	15	3e-08	1	0.5	0.64	0.001	9.5e-05	global-S%TG	CSgsfTGELF	CSGSFTGELF	TRBV20-1	TRBJ2-2	NA	G	2590	-	-	-	-	-	-	-	-	-	-	-
1	S%TG	2.1e-27	10	15	3e-08	1	0.5	0.64	0.001	9.5e-05	global-S%TG	CASSItGTGF	CASSITGTGF	TRBV27	TRBJ2-1	NA	H105	1345	-	-	-	-	-	-	-	-	-	-	-
1	S%TG	2.1e-27	10	15	3e-08	1	0.5	0.64	0.001	9.5e-05	global-S%TG	CSASrTGELF	CSASRTGELF	TRBV20-1	TRBJ2-2	NA	H138	330	-	-	-	-	-	-	-	-	-	-	-
1	S%TG	2.1e-27	10	15	3e-08	1	0.5	0.64	0.001	9.5e-05	global-S%TG	CASSLTGvAF	CASSLTGVAF	TRBV6-5	TRBJ1-1	NA	J	14183	-	-	-	-	-	-	-	-	-	-	-
1	S%TG	2.1e-27	10	15	3e-08	1	0.5	0.64	0.001	9.5e-05	global-S%TG	CASSLTGvAF	CASSLTGVAF	TRBV6-8	TRBJ1-1	NA	J	3419	-	-	-	-	-	-	-	-	-	-	-
1	S%TG	2.1e-27	10	15	3e-08	1	0.5	0.64	0.001	9.5e-05	global-S%TG	CASSLTGvAF	CASSLTGVAF	TRBV28	TRBJ1-1	NA	J	483	-	-	-	-	-	-	-	-	-	-	-
1	S%TG	2.1e-27	10	15	3e-08	1	0.5	0.64	0.001	9.5e-05	global-S%TG	CASSLTGvAF	CASSLTGVAF	TRBV6-3	TRBJ1-1	NA	J	270	-	-	-	-	-	-	-	-	-	-	-
1	S%TG	2.1e-27	10	15	3e-08	1	0.5	0.64	0.001	9.5e-05	global-S%TG	CATSRTGELF	CATSRTGELF	TRBV27	TRBJ2-2	NA	H108	1050	-	-	-	-	-	-	-	-	-	-	-
1	S%TG	2.1e-27	10	15	3e-08	1	0.5	0.64	0.001	9.5e-05	global-S%TG	CASSRTGrAF	CASSRTGRAF	TRBV28	TRBJ1-1	NA	H105	1430	-	-	-	-	-	-	-	-	-	-	-
1	S%TG	2.1e-27	10	15	3e-08	1	0.5	0.64	0.001	9.5e-05	global-S%TG	CAySGTGELF	CAYSGTGELF	TRBV7-9	TRBJ2-2	NA	H108	1216	-	-	-	-	-	-	-	-	-	-	-
1	S%TG	2.1e-27	10	15	3e-08	1	0.5	0.64	0.001	9.5e-05	global-S%TG	CAySGTGELF	CAYSGTGELF	TRBV7-9	TRBJ2-2	NA	H108	1033	-	-	-	-	-	-	-	-	-	-	-
1	S%TG	2.1e-27	10	15	3e-08	1	0.5	0.64	0.001	9.5e-05	global-S%TG	CASSfTGELF	CASSFTGELF	TRBV7-9	TRBJ2-2	NA	A	9991	-	-	-	-	-	-	-	-	-	-	-
1	S%TG	2.1e-27	10	15	3e-08	1	0.5	0.64	0.001	9.5e-05	global-S%TG	CASSfTGELF	CASSFTGELF	TRBV7-4	TRBJ2-2	NA	A	4979	-	-	-	-	-	-	-	-	-	-	-
1	S%TG	2.1e-27	10	15	3e-08	1	0.5	0.64	0.001	9.5e-05	global-S%TG	CASSfTGELF	CASSFTGELF	TRBV7-9	TRBJ2-2	NA	A	4517	-	-	-	-	-	-	-	-	-	-	-
1	S%TG	2.1e-27	10	15	3e-08	1	0.5	0.64	0.001	9.5e-05	global-S%TG	CASSfTGELF	CASSFTGELF	TRBV7-2	TRBJ2-2	NA	A	1481	-	-	-	-	-	-	-	-	-	-	-
1	S%TG	2.1e-27	10	15	3e-08	1	0.5	0.64	0.001	9.5e-05	global-S%TG	CASSfTGELF	CASSFTGELF	TRBV7-2	TRBJ2-2	NA	A	1471	-	-	-	-	-	-	-	-	-	-	-
1	S%TG	2.1e-27	10	15	3e-08	1	0.5	0.64	0.001	9.5e-05	global-S%TG	CASSfTGELF	CASSFTGELF	TRBV7-8	TRBJ2-2	NA	A	276	-	-	-	-	-	-	-	-	-	-	-
1	S%TG	2.1e-27	10	15	3e-08	1	0.5	0.64	0.001	9.5e-05	global-S%TG	CASSfTGELF	CASSFTGELF	TRBV25-1	TRBJ2-2	NA	A	251	-	-	-	-	-	-	-	-	-	-	-
1	S%TG	2.1e-27	10	15	3e-08	1	0.5	0.64	0.001	9.5e-05	global-S%TG	CASSfTGELF	CASSFTGELF	TRBV7-8	TRBJ2-2	NA	A	227	-	-	-	-	-	-	-	-	-	-	-
1	S%TG	2.1e-27	10	15	3e-08	1	0.5	0.64	0.001	9.5e-05	global-S%TG	CASSITGELF	CASSITGELF	TRBV19	TRBJ2-2	NA	H108	740	-	-	-	-	-	-	-	-	-	-	-
1	S%TG	2.1e-27	10	15	3e-08	1	0.5	0.64	0.001	9.5e-05	global-S%TG	CASSITGELF	CASSITGELF	TRBV19	TRBJ2-2	NA	H108	737	-	-	-	-	-	-	-	-	-	-	-
1	S%TG	2.1e-27	10	15	3e-08	1	0.5	0.64	0.001	9.5e-05	global-S%TG	CASSITGELF	CASSITGELF	TRBV19	TRBJ2-2	NA	H139	308	-	-	-	-	-	-	-	-	-	-	-
1	S%TG	2.1e-27	10	15	3e-08	1	0.5	0.64	0.001	9.5e-05	global-S%TG	CASSITGELF	CASSITGELF	TRBV19	TRBJ2-2	NA	H139	263	-	-	-	-	-	-	-	-	-	-	-
1	S%TG	2.1e-27	10	15	3e-08	1	0.5	0.64	0.001	9.5e-05	global-S%TG	CASSVTGELF	CASSVTGELF	TRBV25-1	TRBJ2-2	NA	H139	343	-	-	-	-	-	-	-	-	-	-	-
1	S%TG	2.1e-27	10	15	3e-08	1	0.5	0.64	0.001	9.5e-05	global-S%TG	CASSLTGEAF	CASSLTGEAF	TRBV28	TRBJ1-1	NA	H138	346	-	-	-	-	-	-	-	-	-	-	-
1	S%TG	2.1e-27	10	15	3e-08	1	0.5	0.64	0.001	9.5e-05	global-S%TG	CASSLTGELF	CASSLTGELF	TRBV5-1	TRBJ2-2	NA	H106	1144	-	-	-	-	-	-	-	-	-	-	-
2	S%YN	9.2e-24	9	12	1.1e-10	1	0.001	0.73	0.001	0.00015	global-S%YN	CASSVYNEQF	CASSVYNEQF	TRBV6-5	TRBJ2-1	NA	G	1060	-	-	-	-	-	-	-	-	-	-	-
2	S%YN	9.2e-24	9	12	1.1e-10	1	0.001	0.73	0.001	0.00015	global-S%YN	CASSVYNEQF	CASSVYNEQF	TRBV28	TRBJ2-1	NA	H138	259	-	-	-	-	-	-	-	-	-	-	-
2	S%YN	9.2e-24	9	12	1.1e-10	1	0.001	0.73	0.001	0.00015	global-S%YN	CASSLYNEQF	CASSLYNEQF	TRBV27	TRBJ2-1	NA	H137	91	-	-	-	-	-	-	-	-	-	-	-
2	S%YN	9.2e-24	9	12	1.1e-10	1	0.001	0.73	0.001	0.00015	global-S%YN	CASSYYNEQF	CASSYYNEQF	TRBV6-5	TRBJ2-1	NA	H	1337	-	-	-	-	-	-	-	-	-	-	-
2	S%YN	9.2e-24	9	12	1.1e-10	1	0.001	0.73	0.001	0.00015	global-S%YN	CSASfYNEQF	CSASFYNEQF	TRBV20-1	TRBJ2-1	NA	H139	278	-	-	-	-	-	-	-	-	-	-	-
2	S%YN	9.2e-24	9	12	1.1e-10	1	0.001	0.73	0.001	0.00015	global-S%YN	CSASSYNEQF	CSASSYNEQF	TRBV20-1	TRBJ2-1	NA	H138	300	-	-	-	-	-	-	-	-	-	-	-
2	S%YN	9.2e-24	9	12	1.1e-10	1	0.001	0.73	0.001	0.00015	global-S%YN	CASSEYNEQF	CASSEYNEQF	TRBV25-1	TRBJ2-1	NA	H139	267	-	-	-	-	-	-	-	-	-	-	-
2	S%YN	9.2e-24	9	12	1.1e-10	1	0.001	0.73	0.001	0.00015	global-S%YN	CASSDYNEQF	CASSDYNEQF	TRBV25-1	TRBJ2-1	NA	H137	166	-	-	-	-	-	-	-	-	-	-	-
2	S%YN	9.2e-24	9	12	1.1e-10	1	0.001	0.73	0.001	0.00015	global-S%YN	CASSgYNEQF	CASSGYNEQF	TRBV6-5	TRBJ2-1	NA	H137	89	-	-	-	-	-	-	-	-	-	-	-
2	S%YN	9.2e-24	9	12	1.1e-10	1	0.001	0.73	0.001	0.00015	global-S%YN	CASStYNEQF	CASSTYNEQF	TRBV6-5	TRBJ2-1	NA	G	1069	-	-	-	-	-	-	-	-	-	-	-
2	S%YN	9.2e-24	9	12	1.1e-10	1	0.001	0.73	0.001	0.00015	global-S%YN	CASStYNEQF	CASSTYNEQF	TRBV28	TRBJ2-1	NA	H110	2384	-	-	-	-	-	-	-	-	-	-	-
2	S%YN	9.2e-24	9	12	1.1e-10	1	0.001	0.73	0.001	0.00015	global-S%YN	CAgsSYNEQF	CAGSSYNEQF	TRBV27	TRBJ2-1	NA	C	678	-	-	-	-	-	-	-	-	-	-	-
2	S%YN	9.2e-24	9	12	1.1e-10	1	0.001	0.73	0.001	0.00015	global-S%YN	CASSfYNEQF	CASSFYNEQF	TRBV19	TRBJ2-1	NA	H106	1857	-	-	-	-	-	-	-	-	-	-	-
2	S%YN	9.2e-24	9	12	1.1e-10	1	0.001	0.73	0.001	0.00015	global-S%YN	CASSfYNEQF	CASSFYNEQF	TRBV19	TRBJ2-1	NA	H106	1817	-	-	-	-	-	-	-	-	-	-	-
2	S%YN	9.2e-24	9	12	1.1e-10	1	0.001	0.73	0.001	0.00015	global-S%YN	CASSfYNEQF	CASSFYNEQF	TRBV6-5	TRBJ2-1	NA	H108	1031	-	-	-	-	-	-	-	-	-	-	-
2	S%YN	9.2e-24	9	12	1.1e-10	1	0.001	0.73	0.001	0.00015	global-S%YN	CASSSYNEQF	CASSSYNEQF	TRBV27	TRBJ2-1	NA	C	12944	-	-	-	-	-	-	-	-	-	-	-
2	S%YN	9.2e-24	9	12	1.1e-10	1	0.001	0.73	0.001	0.00015	global-S%YN	CASSSYNEQF	CASSSYNEQF	TRBV6-5	TRBJ2-1	NA	C	721	-	-	-	-	-	-	-	-	-	-	-
2	S%YN	9.2e-24	9	12	1.1e-10	1	0.001	0.73	0.001	0.00015	global-S%YN	CASSSYNEQF	CASSSYNEQF	TRBV28	TRBJ2-1	NA	H139	237	-	-	-	-	-	-	-	-	-	-	-
3	SL%G	5.2e-23	11	17	2e-09	1	0.04	0.54	0.001	9.5e-05	global-SL%G	CSASlgGYTF	CSASLGGYTF	TRBV20-1	TRBJ1-2	NA	C	6486	-	-	-	-	-	-	-	-	-	-	-
3	SL%G	5.2e-23	11	17	2e-09	1	0.04	0.54	0.001	9.5e-05	global-SL%G	CASSLaGELF	CASSLAGELF	TRBV5-1	TRBJ2-2	NA	H	1232	-	-	-	-	-	-	-	-	-	-	-
3	SL%G	5.2e-23	11	17	2e-09	1	0.04	0.54	0.001	9.5e-05	global-SL%G	CASSLlGELF	CASSLLGELF	TRBV12-3	TRBJ2-2	NA	H	954	-	-	-	-	-	-	-	-	-	-	-
3	SL%G	5.2e-23	11	17	2e-09	1	0.04	0.54	0.001	9.5e-05	global-SL%G	CASSLlGELF	CASSLLGELF	TRBV12-4	TRBJ2-2	NA	H	831	-	-	-	-	-	-	-	-	-	-	-
3	SL%G	5.2e-23	11	17	2e-09	1	0.04	0.54	0.001	9.5e-05	global-SL%G	CASSLGGEAF	CASSLGGEAF	TRBV12-3	TRBJ1-1	NA	H110	1193	-	-	-	-	-	-	-	-	-	-	-
3	SL%G	5.2e-23	11	17	2e-09	1	0.04	0.54	0.001	9.5e-05	global-SL%G	CASSLgGELF	CASSLGGELF	TRBV12-3	TRBJ2-2	NA	H106	1111	-	-	-	-	-	-	-	-	-	-	-
3	SL%G	5.2e-23	11	17	2e-09	1	0.04	0.54	0.001	9.5e-05	global-SL%G	CASSLgGELF	CASSLGGELF	TRBV12-4	TRBJ2-2	NA	H106	1004	-	-	-	-	-	-	-	-	-	-	-
3	SL%G	5.2e-23	11	17	2e-09	1	0.04	0.54	0.001	9.5e-05	global-SL%G	CASSLkGRAF	CASSLKGRAF	TRBV28	TRBJ1-1	NA	H138	337	-	-	-	-	-	-	-	-	-	-	-
3	SL%G	5.2e-23	11	17	2e-09	1	0.04	0.54	0.001	9.5e-05	global-SL%G	CSASlGGasF	CSASLGGASF	TRBV20-1	TRBJ2-7	NA	H105	4541	-	-	-	-	-	-	-	-	-	-	-
3	SL%G	5.2e-23	11	17	2e-09	1	0.04	0.54	0.001	9.5e-05	global-SL%G	CASSLsGELF	CASSLSGELF	TRBV5-1	TRBJ2-2	NA	H105	1264	-	-	-	-	-	-	-	-	-	-	-
3	SL%G	5.2e-23	11	17	2e-09	1	0.04	0.54	0.001	9.5e-05	global-SL%G	CASSLSGEQF	CASSLSGEQF	TRBV28	TRBJ2-1	NA	H137	166	-	-	-	-	-	-	-	-	-	-	-
3	SL%G	5.2e-23	11	17	2e-09	1	0.04	0.54	0.001	9.5e-05	global-SL%G	CASSLnGELF	CASSLNGELF	TRBV5-1	TRBJ2-2	NA	G	1924	-	-	-	-	-	-	-	-	-	-	-
3	SL%G	5.2e-23	11	17	2e-09	1	0.04	0.54	0.001	9.5e-05	global-SL%G	CASSLnGELF	CASSLNGELF	TRBV28	TRBJ2-2	NA	H105	5423	-	-	-	-	-	-	-	-	-	-	-
3	SL%G	5.2e-23	11	17	2e-09	1	0.04	0.54	0.001	9.5e-05	global-SL%G	CASSLnGGAF	CASSLNGGAF	TRBV28	TRBJ1-1	NA	H138	310	-	-	-	-	-	-	-	-	-	-	-
3	SL%G	5.2e-23	11	17	2e-09	1	0.04	0.54	0.001	9.5e-05	global-SL%G	CASSLyGGQF	CASSLYGGQF	TRBV7-4	TRBJ2-1	NA	A	808	-	-	-	-	-	-	-	-	-	-	-
3	SL%G	5.2e-23	11	17	2e-09	1	0.04	0.54	0.001	9.5e-05	global-SL%G	CASSLyGGQF	CASSLYGGQF	TRBV11-2	TRBJ2-1	NA	A	715	-	-	-	-	-	-	-	-	-	-	-
3	SL%G	5.2e-23	11	17	2e-09	1	0.04	0.54	0.001	9.5e-05	global-SL%G	CASSLyGGQF	CASSLYGGQF	TRBV7-2	TRBJ2-1	NA	A	478	-	-	-	-	-	-	-	-	-	-	-
3	SL%G	5.2e-23	11	17	2e-09	1	0.04	0.54	0.001	9.5e-05	global-SL%G	CASSLyGGQF	CASSLYGGQF	TRBV7-2	TRBJ2-1	NA	A	407	-	-	-	-	-	-	-	-	-	-	-
3	SL%G	5.2e-23	11	17	2e-09	1	0.04	0.54	0.001	9.5e-05	global-SL%G	CASSLTGEAF	CASSLTGEAF	TRBV28	TRBJ1-1	NA	H138	346	-	-	-	-	-	-	-	-	-	-	-
3	SL%G	5.2e-23	11	17	2e-09	1	0.04	0.54	0.001	9.5e-05	global-SL%G	CASSLTGELF	CASSLTGELF	TRBV5-1	TRBJ2-2	NA	H106	1144	-	-	-	-	-	-	-	-	-	-	-
3	SL%G	5.2e-23	11	17	2e-09	1	0.04	0.54	0.001	9.5e-05	global-SL%G	CASSLfGELF	CASSLFGELF	TRBV28	TRBJ2-2	NA	H139	257	-	-	-	-	-	-	-	-	-	-	-
3	SL%G	5.2e-23	11	17	2e-09	1	0.04	0.54	0.001	9.5e-05	global-SL%G	CASSLqGELF	CASSLQGELF	TRBV28	TRBJ2-2	NA	H138	236	-	-	-	-	-	-	-	-	-	-	-
3	SL%G	5.2e-23	11	17	2e-09	1	0.04	0.54	0.001	9.5e-05	global-SL%G	CASSLTGvAF	CASSLTGVAF	TRBV6-5	TRBJ1-1	NA	J	14183	-	-	-	-	-	-	-	-	-	-	-
3	SL%G	5.2e-23	11	17	2e-09	1	0.04	0.54	0.001	9.5e-05	global-SL%G	CASSLTGvAF	CASSLTGVAF	TRBV6-8	TRBJ1-1	NA	J	3419	-	-	-	-	-	-	-	-	-	-	-
3	SL%G	5.2e-23	11	17	2e-09	1	0.04	0.54	0.001	9.5e-05	global-SL%G	CASSLTGvAF	CASSLTGVAF	TRBV28	TRBJ1-1	NA	J	483	-	-	-	-	-	-	-	-	-	-	-
3	SL%G	5.2e-23	11	17	2e-09	1	0.04	0.54	0.001	9.5e-05	global-SL%G	CASSLTGvAF	CASSLTGVAF	TRBV6-3	TRBJ1-1	NA	J	270	-	-	-	-	-	-	-	-	-	-	-
4	SLG%	1.8e-22	11	16	7.2e-09	1	0.12	0.71	0.001	8.6e-05	global-SLG%	CASSLgEQYF	CASSLGEQYF	TRBV28	TRBJ2-7	NA	C	2531	-	-	-	-	-	-	-	-	-	-	-
4	SLG%	1.8e-22	11	16	7.2e-09	1	0.12	0.71	0.001	8.6e-05	global-SLG%	CASSLgNEQF	CASSLGNEQF	TRBV25-1	TRBJ2-1	NA	H137	108	-	-	-	-	-	-	-	-	-	-	-
4	SLG%	1.8e-22	11	16	7.2e-09	1	0.12	0.71	0.001	8.6e-05	global-SLG%	CASSLgNEQF	CASSLGNEQF	TRBV28	TRBJ2-1	NA	H139	251	-	-	-	-	-	-	-	-	-	-	-
4	SLG%	1.8e-22	11	16	7.2e-09	1	0.12	0.71	0.001	8.6e-05	global-SLG%	CASSLgnqQF	CASSLGNQQF	TRBV7-9	TRBJ2-1	NA	G	1114	-	-	-	-	-	-	-	-	-	-	-
4	SLG%	1.8e-22	11	16	7.2e-09	1	0.12	0.71	0.001	8.6e-05	global-SLG%	CASSLgnqQF	CASSLGNQQF	TRBV7-9	TRBJ2-1	NA	G	1056	-	-	-	-	-	-	-	-	-	-	-
4	SLG%	1.8e-22	11	16	7.2e-09	1	0.12	0.71	0.001	8.6e-05	global-SLG%	CASSLgTEAF	CASSLGTEAF	TRBV7-4	TRBJ1-1	NA	H106	1411	-	-	-	-	-	-	-	-	-	-	-
4	SLG%	1.8e-22	11	16	7.2e-09	1	0.12	0.71	0.001	8.6e-05	global-SLG%	CASSLgTEAF	CASSLGTEAF	TRBV11-2	TRBJ1-1	NA	H106	1297	-	-	-	-	-	-	-	-	-	-	-
4	SLG%	1.8e-22	11	16	7.2e-09	1	0.12	0.71	0.001	8.6e-05	global-SLG%	CASSLgTEAF	CASSLGTEAF	TRBV12-3	TRBJ1-1	NA	H137	123	-	-	-	-	-	-	-	-	-	-	-
4	SLG%	1.8e-22	11	16	7.2e-09	1	0.12	0.71	0.001	8.6e-05	global-SLG%	CASSLgTEAF	CASSLGTEAF	TRBV19	TRBJ1-1	NA	H137	86	-	-	-	-	-	-	-	-	-	-	-
4	SLG%	1.8e-22	11	16	7.2e-09	1	0.12	0.71	0.001	8.6e-05	global-SLG%	CSASlgGYTF	CSASLGGYTF	TRBV20-1	TRBJ1-2	NA	C	6486	-	-	-	-	-	-	-	-	-	-	-
4	SLG%	1.8e-22	11	16	7.2e-09	1	0.12	0.71	0.001	8.6e-05	global-SLG%	CASSLghEQF	CASSLGHEQF	TRBV27	TRBJ2-1	NA	H139	204	-	-	-	-	-	-	-	-	-	-	-
4	SLG%	1.8e-22	11	16	7.2e-09	1	0.12	0.71	0.001	8.6e-05	global-SLG%	CASSLGGEAF	CASSLGGEAF	TRBV12-3	TRBJ1-1	NA	H110	1193	-	-	-	-	-	-	-	-	-	-	-
4	SLG%	1.8e-22	11	16	7.2e-09	1	0.12	0.71	0.001	8.6e-05	global-SLG%	CASSLgGELF	CASSLGGELF	TRBV12-3	TRBJ2-2	NA	H106	1111	-	-	-	-	-	-	-	-	-	-	-
4	SLG%	1.8e-22	11	16	7.2e-09	1	0.12	0.71	0.001	8.6e-05	global-SLG%	CASSLgGELF	CASSLGGELF	TRBV12-4	TRBJ2-2	NA	H106	1004	-	-	-	-	-	-	-	-	-	-	-
4	SLG%	1.8e-22	11	16	7.2e-09	1	0.12	0.71	0.001	8.6e-05	global-SLG%	CASSLGQGAF	CASSLGQGAF	TRBV7-4	TRBJ2-7	NA	H105	1184	-	-	-	-	-	-	-	-	-	-	-
4	SLG%	1.8e-22	11	16	7.2e-09	1	0.12	0.71	0.001	8.6e-05	global-SLG%	CASSLgpEAF	CASSLGPEAF	TRBV7-9	TRBJ1-1	NA	H138	261	-	-	-	-	-	-	-	-	-	-	-
4	SLG%	1.8e-22	11	16	7.2e-09	1	0.12	0.71	0.001	8.6e-05	global-SLG%	CASSLgpEAF	CASSLGPEAF	TRBV7-9	TRBJ1-1	NA	H138	254	-	-	-	-	-	-	-	-	-	-	-
4	SLG%	1.8e-22	11	16	7.2e-09	1	0.12	0.71	0.001	8.6e-05	global-SLG%	CASSLgTQYF	CASSLGTQYF	TRBV27	TRBJ2-5	NA	C	4123	-	-	-	-	-	-	-	-	-	-	-
4	SLG%	1.8e-22	11	16	7.2e-09	1	0.12	0.71	0.001	8.6e-05	global-SLG%	CSASlGGasF	CSASLGGASF	TRBV20-1	TRBJ2-7	NA	H105	4541	-	-	-	-	-	-	-	-	-	-	-
4	SLG%	1.8e-22	11	16	7.2e-09	1	0.12	0.71	0.001	8.6e-05	global-SLG%	CASSLgsrdF	CASSLGSRDF	TRBV28	TRBJ2-7	NA	H107	3270	-	-	-	-	-	-	-	-	-	-	-
4	SLG%	1.8e-22	11	16	7.2e-09	1	0.12	0.71	0.001	8.6e-05	global-SLG%	CASSLgEKLF	CASSLGEKLF	TRBV7-4	TRBJ1-4	NA	H108	2176	-	-	-	-	-	-	-	-	-	-	-
4	SLG%	1.8e-22	11	16	7.2e-09	1	0.12	0.71	0.001	8.6e-05	global-SLG%	CASSLgEKLF	CASSLGEKLF	TRBV7-2	TRBJ1-4	NA	H108	1289	-	-	-	-	-	-	-	-	-	-	-
4	SLG%	1.8e-22	11	16	7.2e-09	1	0.12	0.71	0.001	8.6e-05	global-SLG%	CSASlgIQYF	CSASLGIQYF	TRBV20-1	TRBJ2-4	NA	H137	82	-	-	-	-	-	-	-	-	-	-	-
4	SLG%	1.8e-22	11	16	7.2e-09	1	0.12	0.71	0.001	8.6e-05	global-SLG%	CASSLgpqAF	CASSLGPQAF	TRBV5-1	TRBJ1-1	NA	J	4009	-	-	-	-	-	-	-	-	-	-	-
5	S%	1.2e-21	10	19	1.2e-08	1	0.12	0.89	0.001	0.00011	global-S%	CASSLwrF	CASSLWRF	TRBV27	TRBJ2-1	NA	H110	1552	-	-	-	-	-	-	-	-	-	-	-
5	S%	1.2e-21	10	19	1.2e-08	1	0.12	0.89	0.001	0.00011	global-S%	CASSEgAF	CASSEGAF	TRBV6-1	TRBJ1-1	NA	H106	1901	-	-	-	-	-	-	-	-	-	-	-
5	S%	1.2e-21	10	19	1.2e-08	1	0.12	0.89	0.001	0.00011	global-S%	CASSPgsF	CASSPGSF	TRBV7-2	TRBJ2-7	NA	C	4707	-	-	-	-	-	-	-	-	-	-	-
5	S%	1.2e-21	10	19	1.2e-08	1	0.12	0.89	0.001	0.00011	global-S%	CASSPgsF	CASSPGSF	TRBV7-2	TRBJ2-7	NA	C	3827	-	-	-	-	-	-	-	-	-	-	-
5	S%	1.2e-21	10	19	1.2e-08	1	0.12	0.89	0.001	0.00011	global-S%	CASSPgsF	CASSPGSF	TRBV7-2	TRBJ2-7	NA	C	970	-	-	-	-	-	-	-	-	-	-	-
5	S%	1.2e-21	10	19	1.2e-08	1	0.12	0.89	0.001	0.00011	global-S%	CASSPgsF	CASSPGSF	TRBV7-9	TRBJ2-7	NA	C	643	-	-	-	-	-	-	-	-	-	-	-
5	S%	1.2e-21	10	19	1.2e-08	1	0.12	0.89	0.001	0.00011	global-S%	CASShrAF	CASSHRAF	TRBV28	TRBJ2-1	NA	H139	228	-	-	-	-	-	-	-	-	-	-	-
5	S%	1.2e-21	10	19	1.2e-08	1	0.12	0.89	0.001	0.00011	global-S%	CAISkadF	CAISKADF	TRBV10-3	TRBJ2-7	NA	H107	957	-	-	-	-	-	-	-	-	-	-	-
5	S%	1.2e-21	10	19	1.2e-08	1	0.12	0.89	0.001	0.00011	global-S%	CAISkadF	CAISKADF	TRBV10-3	TRBJ2-7	NA	H107	949	-	-	-	-	-	-	-	-	-	-	-
5	S%	1.2e-21	10	19	1.2e-08	1	0.12	0.89	0.001	0.00011	global-S%	CSASyrAF	CSASYRAF	TRBV20-1	TRBJ1-1	NA	H138	268	-	-	-	-	-	-	-	-	-	-	-
5	S%	1.2e-21	10	19	1.2e-08	1	0.12	0.89	0.001	0.00011	global-S%	CASSDRGF	CASSDRGF	TRBV9	TRBJ1-2	NA	D	1704	-	-	-	-	-	-	-	-	-	-	-
5	S%	1.2e-21	10	19	1.2e-08	1	0.12	0.89	0.001	0.00011	global-S%	CASSDRGF	CASSDRGF	TRBV9	TRBJ1-2	NA	D	1517	-	-	-	-	-	-	-	-	-	-	-
5	S%	1.2e-21	10	19	1.2e-08	1	0.12	0.89	0.001	0.00011	global-S%	CASSDRGF	CASSDRGF	TRBV5-1	TRBJ1-2	NA	D	328	-	-	-	-	-	-	-	-	-	-	-
5	S%	1.2e-21	10	19	1.2e-08	1	0.12	0.89	0.001	0.00011	global-S%	CASSDRGF	CASSDRGF	TRBV28	TRBJ1-2	NA	D	306	-	-	-	-	-	-	-	-	-	-	-
5	S%	1.2e-21	10	19	1.2e-08	1	0.12	0.89	0.001	0.00011	global-S%	CASSDRGF	CASSDRGF	TRBV6-5	TRBJ1-2	NA	D	223	-	-	-	-	-	-	-	-	-	-	-
5	S%	1.2e-21	10	19	1.2e-08	1	0.12	0.89	0.001	0.00011	global-S%	CSlsdEQF	CSLSDEQF	TRBV20-1	TRBJ2-1	NA	H108	1797	-	-	-	-	-	-	-	-	-	-	-
5	S%	1.2e-21	10	19	1.2e-08	1	0.12	0.89	0.001	0.00011	global-S%	CASSnSGF	CASSNSGF	TRBV6-5	TRBJ2-1	NA	D	4368	-	-	-	-	-	-	-	-	-	-	-
5	S%	1.2e-21	10	19	1.2e-08	1	0.12	0.89	0.001	0.00011	global-S%	CASSnSGF	CASSNSGF	TRBV6-3	TRBJ2-1	NA	D	510	-	-	-	-	-	-	-	-	-	-	-
5	S%	1.2e-21	10	19	1.2e-08	1	0.12	0.89	0.001	0.00011	global-S%	CASSnSGF	CASSNSGF	TRBV6-2	TRBJ2-1	NA	D	498	-	-	-	-	-	-	-	-	-	-	-
5	S%	1.2e-21	10	19	1.2e-08	1	0.12	0.89	0.001	0.00011	global-S%	CASSSaTF	CASSSATF	TRBV7-2	TRBJ1-2	NA	H106	1079	-	-	-	-	-	-	-	-	-	-	-
5	S%	1.2e-21	10	19	1.2e-08	1	0.12	0.89	0.001	0.00011	global-S%	CASSSaTF	CASSSATF	TRBV7-2	TRBJ1-2	NA	H106	1045	-	-	-	-	-	-	-	-	-	-	-
5	S%	1.2e-21	10	19	1.2e-08	1	0.12	0.89	0.001	0.00011	global-S%	CAdsdEQF	CADSDEQF	TRBV7-9	TRBJ2-1	NA	H108	1065	-	-	-	-	-	-	-	-	-	-	-
5	S%	1.2e-21	10	19	1.2e-08	1	0.12	0.89	0.001	0.00011	global-S%	CASShGGF	CASSHGGF	TRBV28	TRBJ1-6	NA	H108	1346	-	-	-	-	-	-	-	-	-	-	-
5	S%	1.2e-21	10	19	1.2e-08	1	0.12	0.89	0.001	0.00011	global-S%	CASShGGF	CASSHGGF	TRBV28	TRBJ1-6	NA	H108	1341	-	-	-	-	-	-	-	-	-	-	-
5	S%	1.2e-21	10	19	1.2e-08	1	0.12	0.89	0.001	0.00011	global-S%	CASSRdTF	CASSRDTF	TRBV19	TRBJ1-2	NA	H138	377	-	-	-	-	-	-	-	-	-	-	-
5	S%	1.2e-21	10	19	1.2e-08	1	0.12	0.89	0.001	0.00011	global-S%	CASSRdTF	CASSRDTF	TRBV19	TRBJ1-2	NA	H138	364	-	-	-	-	-	-	-	-	-	-	-
5	S%	1.2e-21	10	19	1.2e-08	1	0.12	0.89	0.001	0.00011	global-S%	CSASQGAF	CSASQGAF	TRBV20-1	TRBJ2-7	NA	H110	2808	-	-	-	-	-	-	-	-	-	-	-
5	S%	1.2e-21	10	19	1.2e-08	1	0.12	0.89	0.001	0.00011	global-S%	CASSVsQF	CASSVSQF	TRBV9	TRBJ1-6	NA	E	1357	-	-	-	-	-	-	-	-	-	-	-
5	S%	1.2e-21	10	19	1.2e-08	1	0.12	0.89	0.001	0.00011	global-S%	CASSVsQF	CASSVSQF	TRBV9	TRBJ1-6	NA	E	1274	-	-	-	-	-	-	-	-	-	-	-
5	S%	1.2e-21	10	19	1.2e-08	1	0.12	0.89	0.001	0.00011	global-S%	CASSVsQF	CASSVSQF	TRBV9	TRBJ1-6	NA	E	1266	-	-	-	-	-	-	-	-	-	-	-
5	S%	1.2e-21	10	19	1.2e-08	1	0.12	0.89	0.001	0.00011	global-S%	CASSVsQF	CASSVSQF	TRBV9	TRBJ1-6	NA	E	1247	-	-	-	-	-	-	-	-	-	-	-
5	S%	1.2e-21	10	19	1.2e-08	1	0.12	0.89	0.001	0.00011	global-S%	CASSLGGF	CASSLGGF	TRBV12-3	TRBJ1-2	NA	C	1046	-	-	-	-	-	-	-	-	-	-	-
5	S%	1.2e-21	10	19	1.2e-08	1	0.12	0.89	0.001	0.00011	global-S%	CASSLGGF	CASSLGGF	TRBV12-4	TRBJ1-2	NA	C	867	-	-	-	-	-	-	-	-	-	-	-
5	S%	1.2e-21	10	19	1.2e-08	1	0.12	0.89	0.001	0.00011	global-S%	CASSLgTF	CASSLGTF	TRBV28	TRBJ2-1	NA	H139	329	-	-	-	-	-	-	-	-	-	-	-
5	S%	1.2e-21	10	19	1.2e-08	1	0.12	0.89	0.001	0.00011	global-S%	CASSLRGF	CASSLRGF	TRBV28	TRBJ2-7	NA	H105	3746	-	-	-	-	-	-	-	-	-	-	-
5	S%	1.2e-21	10	19	1.2e-08	1	0.12	0.89	0.001	0.00011	global-S%	CASSLtAF	CASSLTAF	TRBV27	TRBJ1-1	NA	H107	1944	-	-	-	-	-	-	-	-	-	-	-
6	S%GN	6.3e-20	8	10	2.9e-10	1	0.001	0.92	0.001	0.00031	global-S%GN	CASSDgNEQF	CASSDGNEQF	TRBV25-1	TRBJ2-1	NA	H139	319	-	-	-	-	-	-	-	-	-	-	-
6	S%GN	6.3e-20	8	10	2.9e-10	1	0.001	0.92	0.001	0.00031	global-S%GN	CASSwgNEQF	CASSWGNEQF	TRBV28	TRBJ2-1	NA	H137	90	-	-	-	-	-	-	-	-	-	-	-
6	S%GN	6.3e-20	8	10	2.9e-10	1	0.001	0.92	0.001	0.00031	global-S%GN	CASSmgNEQF	CASSMGNEQF	TRBV19	TRBJ2-1	NA	H105	1801	-	-	-	-	-	-	-	-	-	-	-
6	S%GN	6.3e-20	8	10	2.9e-10	1	0.001	0.92	0.001	0.00031	global-S%GN	CASSmgNEQF	CASSMGNEQF	TRBV19	TRBJ2-1	NA	H105	1767	-	-	-	-	-	-	-	-	-	-	-
6	S%GN	6.3e-20	8	10	2.9e-10	1	0.001	0.92	0.001	0.00031	global-S%GN	CASSSgNEQF	CASSSGNEQF	TRBV28	TRBJ2-1	NA	H138	340	-	-	-	-	-	-	-	-	-	-	-
6	S%GN	6.3e-20	8	10	2.9e-10	1	0.001	0.92	0.001	0.00031	global-S%GN	CASSVgNEQF	CASSVGNEQF	TRBV28	TRBJ2-1	NA	H	1140	-	-	-	-	-	-	-	-	-	-	-
6	S%GN	6.3e-20	8	10	2.9e-10	1	0.001	0.92	0.001	0.00031	global-S%GN	CASSVgNEQF	CASSVGNEQF	TRBV25-1	TRBJ2-1	NA	H139	516	-	-	-	-	-	-	-	-	-	-	-
6	S%GN	6.3e-20	8	10	2.9e-10	1	0.001	0.92	0.001	0.00031	global-S%GN	CASSYgNEQF	CASSYGNEQF	TRBV6-5	TRBJ2-1	NA	H108	2460	-	-	-	-	-	-	-	-	-	-	-
6	S%GN	6.3e-20	8	10	2.9e-10	1	0.001	0.92	0.001	0.00031	global-S%GN	CASSEgNEQF	CASSEGNEQF	TRBV6-4	TRBJ2-1	NA	H106	1676	-	-	-	-	-	-	-	-	-	-	-
6	S%GN	6.3e-20	8	10	2.9e-10	1	0.001	0.92	0.001	0.00031	global-S%GN	CATSSGNEQF	CATSSGNEQF	TRBV28	TRBJ2-1	NA	G	1675	-	-	-	-	-	-	-	-	-	-	-
6	S%GN	6.3e-20	8	10	2.9e-10	1	0.001	0.92	0.001	0.00031	global-S%GN	CASSLgNEQF	CASSLGNEQF	TRBV25-1	TRBJ2-1	NA	H137	108	-	-	-	-	-	-	-	-	-	-	-
6	S%GN	6.3e-20	8	10	2.9e-10	1	0.001	0.92	0.001	0.00031	global-S%GN	CASSLgNEQF	CASSLGNEQF	TRBV28	TRBJ2-1	NA	H139	251	-	-	-	-	-	-	-	-	-	-	-
6	S%GN	6.3e-20	8	10	2.9e-10	1	0.001	0.92	0.001	0.00031	global-S%GN	CASSLgnqQF	CASSLGNQQF	TRBV7-9	TRBJ2-1	NA	G	1114	-	-	-	-	-	-	-	-	-	-	-
6	S%GN	6.3e-20	8	10	2.9e-10	1	0.001	0.92	0.001	0.00031	global-S%GN	CASSLgnqQF	CASSLGNQQF	TRBV7-9	TRBJ2-1	NA	G	1056	-	-	-	-	-	-	-	-	-	-	-
7	GYAS	2.2e-18	1	7	2.3e-10	1	0.053	0.005	0.001	0.00086	motif-GYAS	CASSgyaSGGarETQYF	CASSGYASGGARETQYF	TRBV6-5	TRBJ2-5	NA	B	245	-	-	-	-	-	-	-	-	-	-	-
7	GYAS	2.2e-18	1	7	2.3e-10	1	0.053	0.005	0.001	0.00086	motif-GYAS	CASSgyaSGGaqeaQYF	CASSGYASGGAQEAQYF	TRBV6-5	TRBJ2-5	NA	B	457	-	-	-	-	-	-	-	-	-	-	-
7	GYAS	2.2e-18	1	7	2.3e-10	1	0.053	0.005	0.001	0.00086	motif-GYAS	CASSgyaSGGaQETQYF	CASSGYASGGAQETQYF	TRBV6-5	TRBJ2-5	NA	B	150618	-	-	-	-	-	-	-	-	-	-	-
7	GYAS	2.2e-18	1	7	2.3e-10	1	0.053	0.005	0.001	0.00086	motif-GYAS	CASSgyaSGGaQETQYF	CASSGYASGGAQETQYF	TRBV6-8	TRBJ2-5	NA	B	1035	-	-	-	-	-	-	-	-	-	-	-
7	GYAS	2.2e-18	1	7	2.3e-10	1	0.053	0.005	0.001	0.00086	motif-GYAS	CASSgyaSGGaQETQYF	CASSGYASGGAQETQYF	TRBV6-2	TRBJ2-5	NA	B	919	-	-	-	-	-	-	-	-	-	-	-
7	GYAS	2.2e-18	1	7	2.3e-10	1	0.053	0.005	0.001	0.00086	motif-GYAS	CASSgyaSGGaQETQYF	CASSGYASGGAQETQYF	TRBV6-3	TRBJ2-5	NA	B	911	-	-	-	-	-	-	-	-	-	-	-
7	GYAS	2.2e-18	1	7	2.3e-10	1	0.053	0.005	0.001	0.00086	motif-GYAS	CASSgyaSGGaQETQYF	CASSGYASGGAQETQYF	TRBV28	TRBJ2-5	NA	B	607	-	-	-	-	-	-	-	-	-	-	-
7	GYAS	2.2e-18	1	7	2.3e-10	1	0.053	0.005	0.001	0.00086	motif-GYAS	CASSgyaSGGaQETQYF	CASSGYASGGAQETQYF	TRBV27	TRBJ2-5	NA	B	306	-	-	-	-	-	-	-	-	-	-	-
7	GYAS	2.2e-18	1	7	2.3e-10	1	0.053	0.005	0.001	0.00086	motif-GYAS	CASSgyaSGGaQETQYF	CASSGYASGGAQETQYF	TRBV6-5	TRBJ2-4	NA	B	259	-	-	-	-	-	-	-	-	-	-	-
7	GYAS	2.2e-18	1	7	2.3e-10	1	0.053	0.005	0.001	0.00086	motif-GYAS	CASSgyaSGGaQETQYF	CASSGYASGGAQETQYF	TRBV2	TRBJ2-5	NA	B	258	-	-	-	-	-	-	-	-	-	-	-
7	GYAS	2.2e-18	1	7	2.3e-10	1	0.053	0.005	0.001	0.00086	motif-GYAS	CAgsgyaSGGaQETQYF	CAGSGYASGGAQETQYF	TRBV6-5	TRBJ2-5	NA	B	484	-	-	-	-	-	-	-	-	-	-	-
7	GYAS	2.2e-18	1	7	2.3e-10	1	0.053	0.005	0.001	0.00086	motif-GYAS	CASSgyaSGGaqgTQYF	CASSGYASGGAQGTQYF	TRBV6-5	TRBJ2-5	NA	B	477	-	-	-	-	-	-	-	-	-	-	-
7	GYAS	2.2e-18	1	7	2.3e-10	1	0.053	0.005	0.001	0.00086	motif-GYAS	CvssgyaSGGaQETQYF	CVSSGYASGGAQETQYF	TRBV6-5	TRBJ2-5	NA	B	974	-	-	-	-	-	-	-	-	-	-	-
7	GYAS	2.2e-18	1	7	2.3e-10	1	0.053	0.005	0.001	0.00086	motif-GYAS	CASSgyaSGGQETQYF	CASSGYASGGQETQYF	TRBV6-5	TRBJ2-5	NA	B	289	-	-	-	-	-	-	-	-	-	-	-
8	S%NTG	4.1e-18	7	10	7.8e-10	1	0.005	0.5	0.001	0.00031	global-S%NTG	CASSYNTGELF	CASSYNTGELF	TRBV6-5	TRBJ2-2	NA	H108	862	-	-	-	-	-	-	-	-	-	-	-
8	S%NTG	4.1e-18	7	10	7.8e-10	1	0.005	0.5	0.001	0.00031	global-S%NTG	CASSYNTGELF	CASSYNTGELF	TRBV6-5	TRBJ2-2	NA	H137	82	-	-	-	-	-	-	-	-	-	-	-
8	S%NTG	4.1e-18	7	10	7.8e-10	1	0.005	0.5	0.001	0.00031	global-S%NTG	CASSDNTGELF	CASSDNTGELF	TRBV2	TRBJ2-2	NA	J	7989	-	-	-	-	-	-	-	-	-	-	-
8	S%NTG	4.1e-18	7	10	7.8e-10	1	0.005	0.5	0.001	0.00031	global-S%NTG	CASSDNTGELF	CASSDNTGELF	TRBV2	TRBJ2-2	NA	J	7904	-	-	-	-	-	-	-	-	-	-	-
8	S%NTG	4.1e-18	7	10	7.8e-10	1	0.005	0.5	0.001	0.00031	global-S%NTG	CASSDNTGELF	CASSDNTGELF	TRBV6-5	TRBJ2-2	NA	J	359	-	-	-	-	-	-	-	-	-	-	-
8	S%NTG	4.1e-18	7	10	7.8e-10	1	0.005	0.5	0.001	0.00031	global-S%NTG	CASSDNTGELF	CASSDNTGELF	TRBV12-4	TRBJ2-2	NA	J	312	-	-	-	-	-	-	-	-	-	-	-
8	S%NTG	4.1e-18	7	10	7.8e-10	1	0.005	0.5	0.001	0.00031	global-S%NTG	CASSDNTGELF	CASSDNTGELF	TRBV12-3	TRBJ2-2	NA	J	282	-	-	-	-	-	-	-	-	-	-	-
8	S%NTG	4.1e-18	7	10	7.8e-10	1	0.005	0.5	0.001	0.00031	global-S%NTG	CASSDNTGELF	CASSDNTGELF	TRBV28	TRBJ2-2	NA	J	235	-	-	-	-	-	-	-	-	-	-	-
8	S%NTG	4.1e-18	7	10	7.8e-10	1	0.005	0.5	0.001	0.00031	global-S%NTG	CASSDNTGELF	CASSDNTGELF	TRBV25-1	TRBJ2-2	NA	H137	103	-	-	-	-	-	-	-	-	-	-	-
8	S%NTG	4.1e-18	7	10	7.8e-10	1	0.005	0.5	0.001	0.00031	global-S%NTG	CASSQNTGELF	CASSQNTGELF	TRBV7-8	TRBJ2-2	NA	C	1884	-	-	-	-	-	-	-	-	-	-	-
8	S%NTG	4.1e-18	7	10	7.8e-10	1	0.005	0.5	0.001	0.00031	global-S%NTG	CASSQNTGELF	CASSQNTGELF	TRBV6-5	TRBJ2-2	NA	H105	2322	-	-	-	-	-	-	-	-	-	-	-
8	S%NTG	4.1e-18	7	10	7.8e-10	1	0.005	0.5	0.001	0.00031	global-S%NTG	CASSKNTGELF	CASSKNTGELF	TRBV6-5	TRBJ2-2	NA	H139	315	-	-	-	-	-	-	-	-	-	-	-
8	S%NTG	4.1e-18	7	10	7.8e-10	1	0.005	0.5	0.001	0.00031	global-S%NTG	CASSENTGELF	CASSENTGELF	TRBV10-1	TRBJ2-2	NA	J	800	-	-	-	-	-	-	-	-	-	-	-
8	S%NTG	4.1e-18	7	10	7.8e-10	1	0.005	0.5	0.001	0.00031	global-S%NTG	CASSENTGELF	CASSENTGELF	TRBV10-1	TRBJ2-2	NA	J	678	-	-	-	-	-	-	-	-	-	-	-
8	S%NTG	4.1e-18	7	10	7.8e-10	1	0.005	0.5	0.001	0.00031	global-S%NTG	CASSENTGELF	CASSENTGELF	TRBV6-1	TRBJ2-2	NA	J	373	-	-	-	-	-	-	-	-	-	-	-
8	S%NTG	4.1e-18	7	10	7.8e-10	1	0.005	0.5	0.001	0.00031	global-S%NTG	CASSRNTGELF	CASSRNTGELF	TRBV7-8	TRBJ2-2	NA	H139	202	-	-	-	-	-	-	-	-	-	-	-
8	S%NTG	4.1e-18	7	10	7.8e-10	1	0.005	0.5	0.001	0.00031	global-S%NTG	CASSPNTGELF	CASSPNTGELF	TRBV12-3	TRBJ2-2	NA	J	11633	-	-	-	-	-	-	-	-	-	-	-
8	S%NTG	4.1e-18	7	10	7.8e-10	1	0.005	0.5	0.001	0.00031	global-S%NTG	CASSPNTGELF	CASSPNTGELF	TRBV12-4	TRBJ2-2	NA	J	1212	-	-	-	-	-	-	-	-	-	-	-
8	S%NTG	4.1e-18	7	10	7.8e-10	1	0.005	0.5	0.001	0.00031	global-S%NTG	CASSPNTGELF	CASSPNTGELF	TRBV6-5	TRBJ2-2	NA	J	451	-	-	-	-	-	-	-	-	-	-	-
8	S%NTG	4.1e-18	7	10	7.8e-10	1	0.005	0.5	0.001	0.00031	global-S%NTG	CASSPNTGELF	CASSPNTGELF	TRBV28	TRBJ2-2	NA	J	301	-	-	-	-	-	-	-	-	-	-	-
8	S%NTG	4.1e-18	7	10	7.8e-10	1	0.005	0.5	0.001	0.00031	global-S%NTG	CASSPNTGELF	CASSPNTGELF	TRBV18	TRBJ2-2	NA	J	236	-	-	-	-	-	-	-	-	-	-	-
8	S%NTG	4.1e-18	7	10	7.8e-10	1	0.005	0.5	0.001	0.00031	global-S%NTG	CASSaNTGELF	CASSANTGELF	TRBV28	TRBJ2-2	NA	G	7664	-	-	-	-	-	-	-	-	-	-	-
8	S%NTG	4.1e-18	7	10	7.8e-10	1	0.005	0.5	0.001	0.00031	global-S%NTG	CASSPnTGGLF	CASSPNTGGLF	TRBV12-3	TRBJ2-2	NA	J	236	-	-	-	-	-	-	-	-	-	-	-
8	S%NTG	4.1e-18	7	10	7.8e-10	1	0.005	0.5	0.001	0.00031	global-S%NTG	CASSLNTGELF	CASSLNTGELF	TRBV28	TRBJ2-2	NA	H139	199	-	-	-	-	-	-	-	-	-	-	-
9	SS%N	4.4e-16	5	8	9.5e-10	1	0.003	0.38	0.001	0.00083	global-SS%N	CSASSYNEQF	CSASSYNEQF	TRBV20-1	TRBJ2-1	NA	H138	300	-	-	-	-	-	-	-	-	-	-	-
9	SS%N	4.4e-16	5	8	9.5e-10	1	0.003	0.38	0.001	0.00083	global-SS%N	CASSSeNEQF	CASSSENEQF	TRBV28	TRBJ2-1	NA	H138	217	-	-	-	-	-	-	-	-	-	-	-
9	SS%N	4.4e-16	5	8	9.5e-10	1	0.003	0.38	0.001	0.00083	global-SS%N	CASSSwNEQF	CASSSWNEQF	TRBV27	TRBJ2-1	NA	H138	239	-	-	-	-	-	-	-	-	-	-	-
9	SS%N	4.4e-16	5	8	9.5e-10	1	0.003	0.38	0.001	0.00083	global-SS%N	CASSSgNEQF	CASSSGNEQF	TRBV28	TRBJ2-1	NA	H138	340	-	-	-	-	-	-	-	-	-	-	-
9	SS%N	4.4e-16	5	8	9.5e-10	1	0.003	0.38	0.001	0.00083	global-SS%N	CASSSrNEQF	CASSSRNEQF	TRBV28	TRBJ2-1	NA	H105	3475	-	-	-	-	-	-	-	-	-	-	-
9	SS%N	4.4e-16	5	8	9.5e-10	1	0.003	0.38	0.001	0.00083	global-SS%N	CATSSGNEQF	CATSSGNEQF	TRBV28	TRBJ2-1	NA	G	1675	-	-	-	-	-	-	-	-	-	-	-
9	SS%N	4.4e-16	5	8	9.5e-10	1	0.003	0.38	0.001	0.00083	global-SS%N	CASSSYNEQF	CASSSYNEQF	TRBV27	TRBJ2-1	NA	C	12944	-	-	-	-	-	-	-	-	-	-	-
9	SS%N	4.4e-16	5	8	9.5e-10	1	0.003	0.38	0.001	0.00083	global-SS%N	CASSSYNEQF	CASSSYNEQF	TRBV6-5	TRBJ2-1	NA	C	721	-	-	-	-	-	-	-	-	-	-	-
9	SS%N	4.4e-16	5	8	9.5e-10	1	0.003	0.38	0.001	0.00083	global-SS%N	CASSSYNEQF	CASSSYNEQF	TRBV28	TRBJ2-1	NA	H139	237	-	-	-	-	-	-	-	-	-	-	-
9	SS%N	4.4e-16	5	8	9.5e-10	1	0.003	0.38	0.001	0.00083	global-SS%N	CAgsSYNEQF	CAGSSYNEQF	TRBV27	TRBJ2-1	NA	C	678	-	-	-	-	-	-	-	-	-	-	-
10	SL%NT	2e-14	10	10	2e-10	1	0.001	0.65	0.001	0.00031	global-SL%NT	CASSLGNTIYF	CASSLGNTIYF	TRBV28	TRBJ1-3	NA	H137	126	-	-	-	-	-	-	-	-	-	-	-
10	SL%NT	2e-14	10	10	2e-10	1	0.001	0.65	0.001	0.00031	global-SL%NT	CASSLmNTEAF	CASSLMNTEAF	TRBV7-4	TRBJ1-1	NA	H107	4876	-	-	-	-	-	-	-	-	-	-	-
10	SL%NT	2e-14	10	10	2e-10	1	0.001	0.65	0.001	0.00031	global-SL%NT	CASSLmNTEAF	CASSLMNTEAF	TRBV11-3	TRBJ1-1	NA	H107	3818	-	-	-	-	-	-	-	-	-	-	-
10	SL%NT	2e-14	10	10	2e-10	1	0.001	0.65	0.001	0.00031	global-SL%NT	CASSLmNTEAF	CASSLMNTEAF	TRBV7-2	TRBJ1-1	NA	H107	2905	-	-	-	-	-	-	-	-	-	-	-
10	SL%NT	2e-14	10	10	2e-10	1	0.001	0.65	0.001	0.00031	global-SL%NT	CASSLmNTEAF	CASSLMNTEAF	TRBV7-2	TRBJ1-1	NA	H107	2749	-	-	-	-	-	-	-	-	-	-	-
10	SL%NT	2e-14	10	10	2e-10	1	0.001	0.65	0.001	0.00031	global-SL%NT	CASSLmNTEAF	CASSLMNTEAF	TRBV7-8	TRBJ1-1	NA	H107	1207	-	-	-	-	-	-	-	-	-	-	-
10	SL%NT	2e-14	10	10	2e-10	1	0.001	0.65	0.001	0.00031	global-SL%NT	CASSLmNTEAF	CASSLMNTEAF	TRBV11-2	TRBJ1-1	NA	H107	1125	-	-	-	-	-	-	-	-	-	-	-
10	SL%NT	2e-14	10	10	2e-10	1	0.001	0.65	0.001	0.00031	global-SL%NT	CASSLlNTEAF	CASSLLNTEAF	TRBV7-9	TRBJ1-1	NA	H108	1006	-	-	-	-	-	-	-	-	-	-	-
10	SL%NT	2e-14	10	10	2e-10	1	0.001	0.65	0.001	0.00031	global-SL%NT	CASSLlNTEAF	CASSLLNTEAF	TRBV7-9	TRBJ1-1	NA	H108	928	-	-	-	-	-	-	-	-	-	-	-
10	SL%NT	2e-14	10	10	2e-10	1	0.001	0.65	0.001	0.00031	global-SL%NT	CASSLrNTEAF	CASSLRNTEAF	TRBV28	TRBJ1-1	NA	H108	1535	-	-	-	-	-	-	-	-	-	-	-
10	SL%NT	2e-14	10	10	2e-10	1	0.001	0.65	0.001	0.00031	global-SL%NT	CASSLrNTEAF	CASSLRNTEAF	TRBV28	TRBJ1-1	NA	H137	91	-	-	-	-	-	-	-	-	-	-	-
10	SL%NT	2e-14	10	10	2e-10	1	0.001	0.65	0.001	0.00031	global-SL%NT	CASSLdNTEAF	CASSLDNTEAF	TRBV5-1	TRBJ1-1	NA	B	2542	-	-	-	-	-	-	-	-	-	-	-
10	SL%NT	2e-14	10	10	2e-10	1	0.001	0.65	0.001	0.00031	global-SL%NT	CASSLqNTEAF	CASSLQNTEAF	TRBV28	TRBJ1-1	NA	H106	3994	-	-	-	-	-	-	-	-	-	-	-
10	SL%NT	2e-14	10	10	2e-10	1	0.001	0.65	0.001	0.00031	global-SL%NT	CASSLqNTEAF	CASSLQNTEAF	TRBV7-9	TRBJ1-1	NA	H107	7160	-	-	-	-	-	-	-	-	-	-	-
10	SL%NT	2e-14	10	10	2e-10	1	0.001	0.65	0.001	0.00031	global-SL%NT	CASSLqNTEAF	CASSLQNTEAF	TRBV7-9	TRBJ1-1	NA	H107	4462	-	-	-	-	-	-	-	-	-	-	-
10	SL%NT	2e-14	10	10	2e-10	1	0.001	0.65	0.001	0.00031	global-SL%NT	CASSLqNTEAF	CASSLQNTEAF	TRBV7-4	TRBJ1-1	NA	H107	2299	-	-	-	-	-	-	-	-	-	-	-
10	SL%NT	2e-14	10	10	2e-10	1	0.001	0.65	0.001	0.00031	global-SL%NT	CASSLqNTEAF	CASSLQNTEAF	TRBV11-3	TRBJ1-1	NA	H107	1867	-	-	-	-	-	-	-	-	-	-	-
10	SL%NT	2e-14	10	10	2e-10	1	0.001	0.65	0.001	0.00031	global-SL%NT	CASSLqNTEAF	CASSLQNTEAF	TRBV7-2	TRBJ1-1	NA	H107	1606	-	-	-	-	-	-	-	-	-	-	-
10	SL%NT	2e-14	10	10	2e-10	1	0.001	0.65	0.001	0.00031	global-SL%NT	CASSLqNTEAF	CASSLQNTEAF	TRBV7-2	TRBJ1-1	NA	H107	1089	-	-	-	-	-	-	-	-	-	-	-
10	SL%NT	2e-14	10	10	2e-10	1	0.001	0.65	0.001	0.00031	global-SL%NT	CASSLqNTEAF	CASSLQNTEAF	TRBV7-8	TRBJ1-1	NA	H107	719	-	-	-	-	-	-	-	-	-	-	-
10	SL%NT	2e-14	10	10	2e-10	1	0.001	0.65	0.001	0.00031	global-SL%NT	CASSLqNTEAF	CASSLQNTEAF	TRBV7-9	TRBJ1-1	NA	H108	1078	-	-	-	-	-	-	-	-	-	-	-
10	SL%NT	2e-14	10	10	2e-10	1	0.001	0.65	0.001	0.00031	global-SL%NT	CASSLqNTEAF	CASSLQNTEAF	TRBV7-9	TRBJ1-1	NA	H137	127	-	-	-	-	-	-	-	-	-	-	-
10	SL%NT	2e-14	10	10	2e-10	1	0.001	0.65	0.001	0.00031	global-SL%NT	CASSLqNTEAF	CASSLQNTEAF	TRBV28	TRBJ1-1	NA	H139	496	-	-	-	-	-	-	-	-	-	-	-
10	SL%NT	2e-14	10	10	2e-10	1	0.001	0.65	0.001	0.00031	global-SL%NT	CASSLgNTEAF	CASSLGNTEAF	TRBV27	TRBJ1-1	NA	G	4490	-	-	-	-	-	-	-	-	-	-	-
10	SL%NT	2e-14	10	10	2e-10	1	0.001	0.65	0.001	0.00031	global-SL%NT	CASSLgNTEAF	CASSLGNTEAF	TRBV7-4	TRBJ1-1	NA	H	1744	-	-	-	-	-	-	-	-	-	-	-
10	SL%NT	2e-14	10	10	2e-10	1	0.001	0.65	0.001	0.00031	global-SL%NT	CASSLgNTEAF	CASSLGNTEAF	TRBV11-2	TRBJ1-1	NA	H	1538	-	-	-	-	-	-	-	-	-	-	-
10	SL%NT	2e-14	10	10	2e-10	1	0.001	0.65	0.001	0.00031	global-SL%NT	CASSLgNTEAF	CASSLGNTEAF	TRBV7-2	TRBJ1-1	NA	H	904	-	-	-	-	-	-	-	-	-	-	-
10	SL%NT	2e-14	10	10	2e-10	1	0.001	0.65	0.001	0.00031	global-SL%NT	CASSLgNTEAF	CASSLGNTEAF	TRBV7-2	TRBJ1-1	NA	H	843	-	-	-	-	-	-	-	-	-	-	-
10	SL%NT	2e-14	10	10	2e-10	1	0.001	0.65	0.001	0.00031	global-SL%NT	CASSLgNTEAF	CASSLGNTEAF	TRBV7-8	TRBJ1-1	NA	H	839	-	-	-	-	-	-	-	-	-	-	-
10	SL%NT	2e-14	10	10	2e-10	1	0.001	0.65	0.001	0.00031	global-SL%NT	CASSLgNTEAF	CASSLGNTEAF	TRBV5-1	TRBJ1-1	NA	H110	847	-	-	-	-	-	-	-	-	-	-	-
10	SL%NT	2e-14	10	10	2e-10	1	0.001	0.65	0.001	0.00031	global-SL%NT	CASSLgNTEAF	CASSLGNTEAF	TRBV28	TRBJ1-1	NA	H138	243	-	-	-	-	-	-	-	-	-	-	-
10	SL%NT	2e-14	10	10	2e-10	1	0.001	0.65	0.001	0.00031	global-SL%NT	CASSLtNTEAF	CASSLTNTEAF	TRBV28	TRBJ1-1	NA	H138	346	-	-	-	-	-	-	-	-	-	-	-
10	SL%NT	2e-14	10	10	2e-10	1	0.001	0.65	0.001	0.00031	global-SL%NT	CSASlkNTEAF	CSASLKNTEAF	TRBV20-1	TRBJ1-1	NA	H139	337	-	-	-	-	-	-	-	-	-	-	-
10	SL%NT	2e-14	10	10	2e-10	1	0.001	0.65	0.001	0.00031	global-SL%NT	CASSLwNTEAF	CASSLWNTEAF	TRBV28	TRBJ1-1	NA	H137	85	-	-	-	-	-	-	-	-	-	-	-
11	S%NT	1.1e-13	7	10	2.2e-08	1	0.073	0.98	0.001	0.00031	global-S%NT	CASSENTEAF	CASSENTEAF	TRBV19	TRBJ1-1	NA	H108	1580	-	-	-	-	-	-	-	-	-	-	-
11	S%NT	1.1e-13	7	10	2.2e-08	1	0.073	0.98	0.001	0.00031	global-S%NT	CASSENTEAF	CASSENTEAF	TRBV19	TRBJ1-1	NA	H108	1484	-	-	-	-	-	-	-	-	-	-	-
11	S%NT	1.1e-13	7	10	2.2e-08	1	0.073	0.98	0.001	0.00031	global-S%NT	CASSRNTEAF	CASSRNTEAF	TRBV7-8	TRBJ1-1	NA	H137	98	-	-	-	-	-	-	-	-	-	-	-
11	S%NT	1.1e-13	7	10	2.2e-08	1	0.073	0.98	0.001	0.00031	global-S%NT	CASSRNTEAF	CASSRNTEAF	TRBV6-5	TRBJ1-1	NA	H138	211	-	-	-	-	-	-	-	-	-	-	-
11	S%NT	1.1e-13	7	10	2.2e-08	1	0.073	0.98	0.001	0.00031	global-S%NT	CAWSvNTEAF	CAWSVNTEAF	TRBV30	TRBJ1-1	NA	B	749	-	-	-	-	-	-	-	-	-	-	-
11	S%NT	1.1e-13	7	10	2.2e-08	1	0.073	0.98	0.001	0.00031	global-S%NT	CAWSvNTEAF	CAWSVNTEAF	TRBV30	TRBJ1-1	NA	B	626	-	-	-	-	-	-	-	-	-	-	-
11	S%NT	1.1e-13	7	10	2.2e-08	1	0.073	0.98	0.001	0.00031	global-S%NT	CASSPNTEAF	CASSPNTEAF	TRBV12-3	TRBJ1-1	NA	H107	1908	-	-	-	-	-	-	-	-	-	-	-
11	S%NT	1.1e-13	7	10	2.2e-08	1	0.073	0.98	0.001	0.00031	global-S%NT	CSASgNTEAF	CSASGNTEAF	TRBV20-1	TRBJ1-1	NA	H139	212	-	-	-	-	-	-	-	-	-	-	-
11	S%NT	1.1e-13	7	10	2.2e-08	1	0.073	0.98	0.001	0.00031	global-S%NT	CASSSNTEAF	CASSSNTEAF	TRBV7-2	TRBJ1-1	NA	H108	931	-	-	-	-	-	-	-	-	-	-	-
11	S%NT	1.1e-13	7	10	2.2e-08	1	0.073	0.98	0.001	0.00031	global-S%NT	CASSSNTEAF	CASSSNTEAF	TRBV7-2	TRBJ1-1	NA	H108	777	-	-	-	-	-	-	-	-	-	-	-
11	S%NT	1.1e-13	7	10	2.2e-08	1	0.073	0.98	0.001	0.00031	global-S%NT	CATSgNTEAF	CATSGNTEAF	TRBV28	TRBJ1-1	NA	H138	353	-	-	-	-	-	-	-	-	-	-	-
11	S%NT	1.1e-13	7	10	2.2e-08	1	0.073	0.98	0.001	0.00031	global-S%NT	CASSVNTEAF	CASSVNTEAF	TRBV12-3	TRBJ1-1	NA	H108	979	-	-	-	-	-	-	-	-	-	-	-
11	S%NT	1.1e-13	7	10	2.2e-08	1	0.073	0.98	0.001	0.00031	global-S%NT	CASSLNTEAF	CASSLNTEAF	TRBV7-4	TRBJ1-1	NA	H105	2721	-	-	-	-	-	-	-	-	-	-	-
11	S%NT	1.1e-13	7	10	2.2e-08	1	0.073	0.98	0.001	0.00031	global-S%NT	CASSLNTEAF	CASSLNTEAF	TRBV11-3	TRBJ1-1	NA	H105	1986	-	-	-	-	-	-	-	-	-	-	-
11	S%NT	1.1e-13	7	10	2.2e-08	1	0.073	0.98	0.001	0.00031	global-S%NT	CASSLNTEAF	CASSLNTEAF	TRBV7-2	TRBJ1-1	NA	H105	1407	-	-	-	-	-	-	-	-	-	-	-
11	S%NT	1.1e-13	7	10	2.2e-08	1	0.073	0.98	0.001	0.00031	global-S%NT	CASSLNTEAF	CASSLNTEAF	TRBV7-2	TRBJ1-1	NA	H105	1304	-	-	-	-	-	-	-	-	-	-	-
11	S%NT	1.1e-13	7	10	2.2e-08	1	0.073	0.98	0.001	0.00031	global-S%NT	CASSLNTEAF	CASSLNTEAF	TRBV28	TRBJ1-1	NA	H108	1200	-	-	-	-	-	-	-	-	-	-	-
11	S%NT	1.1e-13	7	10	2.2e-08	1	0.073	0.98	0.001	0.00031	global-S%NT	CASSLNTEAF	CASSLNTEAF	TRBV2	TRBJ1-1	NA	H108	1162	-	-	-	-	-	-	-	-	-	-	-
11	S%NT	1.1e-13	7	10	2.2e-08	1	0.073	0.98	0.001	0.00031	global-S%NT	CASSLNTEAF	CASSLNTEAF	TRBV28	TRBJ1-1	NA	H137	155	-	-	-	-	-	-	-	-	-	-	-
11	S%NT	1.1e-13	7	10	2.2e-08	1	0.073	0.98	0.001	0.00031	global-S%NT	CASSLNTEAF	CASSLNTEAF	TRBV12-3	TRBJ1-1	NA	H137	83	-	-	-	-	-	-	-	-	-	-	-
11	S%NT	1.1e-13	7	10	2.2e-08	1	0.073	0.98	0.001	0.00031	global-S%NT	CASSLNTEAF	CASSLNTEAF	TRBV28	TRBJ1-1	NA	H138	357	-	-	-	-	-	-	-	-	-	-	-
11	S%NT	1.1e-13	7	10	2.2e-08	1	0.073	0.98	0.001	0.00031	global-S%NT	CASSYNTEAF	CASSYNTEAF	TRBV6-5	TRBJ1-1	NA	H138	239	-	-	-	-	-	-	-	-	-	-	-
12	S%GG	9.4e-13	9	12	4.3e-10	1	0.013	0.21	0.001	0.00015	global-S%GG	CASSLgGELF	CASSLGGELF	TRBV12-3	TRBJ2-2	NA	H106	1111	-	-	-	-	-	-	-	-	-	-	-
12	S%GG	9.4e-13	9	12	4.3e-10	1	0.013	0.21	0.001	0.00015	global-S%GG	CASSLgGELF	CASSLGGELF	TRBV12-4	TRBJ2-2	NA	H106	1004	-	-	-	-	-	-	-	-	-	-	-
12	S%GG	9.4e-13	9	12	4.3e-10	1	0.013	0.21	0.001	0.00015	global-S%GG	CASSYgGELF	CASSYGGELF	TRBV6-5	TRBJ2-2	NA	H137	81	-	-	-	-	-	-	-	-	-	-	-
12	S%GG	9.4e-13	9	12	4.3e-10	1	0.013	0.21	0.001	0.00015	global-S%GG	CSASlGGasF	CSASLGGASF	TRBV20-1	TRBJ2-7	NA	H105	4541	-	-	-	-	-	-	-	-	-	-	-
12	S%GG	9.4e-13	9	12	4.3e-10	1	0.013	0.21	0.001	0.00015	global-S%GG	CASSKGGEQF	CASSKGGEQF	TRBV28	TRBJ2-1	NA	G	1175	-	-	-	-	-	-	-	-	-	-	-
12	S%GG	9.4e-13	9	12	4.3e-10	1	0.013	0.21	0.001	0.00015	global-S%GG	CASSQgGELF	CASSQGGELF	TRBV28	TRBJ2-2	NA	G	4915	-	-	-	-	-	-	-	-	-	-	-
12	S%GG	9.4e-13	9	12	4.3e-10	1	0.013	0.21	0.001	0.00015	global-S%GG	CASSQgGELF	CASSQGGELF	TRBV2	TRBJ2-2	NA	H	1200	-	-	-	-	-	-	-	-	-	-	-
12	S%GG	9.4e-13	9	12	4.3e-10	1	0.013	0.21	0.001	0.00015	global-S%GG	CASSQgGELF	CASSQGGELF	TRBV2	TRBJ2-2	NA	H	1141	-	-	-	-	-	-	-	-	-	-	-
12	S%GG	9.4e-13	9	12	4.3e-10	1	0.013	0.21	0.001	0.00015	global-S%GG	CASSRgGELF	CASSRGGELF	TRBV10-2	TRBJ2-2	NA	G	764	-	-	-	-	-	-	-	-	-	-	-
12	S%GG	9.4e-13	9	12	4.3e-10	1	0.013	0.21	0.001	0.00015	global-S%GG	CASSRgGELF	CASSRGGELF	TRBV10-2	TRBJ2-2	NA	G	748	-	-	-	-	-	-	-	-	-	-	-
12	S%GG	9.4e-13	9	12	4.3e-10	1	0.013	0.21	0.001	0.00015	global-S%GG	CASSRGGEQF	CASSRGGEQF	TRBV28	TRBJ2-1	NA	G	1540	-	-	-	-	-	-	-	-	-	-	-
12	S%GG	9.4e-13	9	12	4.3e-10	1	0.013	0.21	0.001	0.00015	global-S%GG	CSASRGglQF	CSASRGGLQF	TRBV20-1	TRBJ2-1	NA	B	16649	-	-	-	-	-	-	-	-	-	-	-
12	S%GG	9.4e-13	9	12	4.3e-10	1	0.013	0.21	0.001	0.00015	global-S%GG	CASShgGYTF	CASSHGGYTF	TRBV6-5	TRBJ1-2	NA	A	2624	-	-	-	-	-	-	-	-	-	-	-
12	S%GG	9.4e-13	9	12	4.3e-10	1	0.013	0.21	0.001	0.00015	global-S%GG	CASShgGYTF	CASSHGGYTF	TRBV6-6	TRBJ1-2	NA	A	246	-	-	-	-	-	-	-	-	-	-	-
12	S%GG	9.4e-13	9	12	4.3e-10	1	0.013	0.21	0.001	0.00015	global-S%GG	CASShgGYTF	CASSHGGYTF	TRBV6-6	TRBJ1-2	NA	A	233	-	-	-	-	-	-	-	-	-	-	-
12	S%GG	9.4e-13	9	12	4.3e-10	1	0.013	0.21	0.001	0.00015	global-S%GG	CSASlgGYTF	CSASLGGYTF	TRBV20-1	TRBJ1-2	NA	C	6486	-	-	-	-	-	-	-	-	-	-	-
12	S%GG	9.4e-13	9	12	4.3e-10	1	0.013	0.21	0.001	0.00015	global-S%GG	CASSTGGsdF	CASSTGGSDF	TRBV7-9	TRBJ1-3	NA	H110	3443	-	-	-	-	-	-	-	-	-	-	-
12	S%GG	9.4e-13	9	12	4.3e-10	1	0.013	0.21	0.001	0.00015	global-S%GG	CASSTGGsdF	CASSTGGSDF	TRBV7-9	TRBJ1-3	NA	H110	2907	-	-	-	-	-	-	-	-	-	-	-
12	S%GG	9.4e-13	9	12	4.3e-10	1	0.013	0.21	0.001	0.00015	global-S%GG	CASSLGGEAF	CASSLGGEAF	TRBV12-3	TRBJ1-1	NA	H110	1193	-	-	-	-	-	-	-	-	-	-	-
13	%GNT	2.2e-12	7	10	1.6e-10	1	0.001	0.52	0.001	0.00031	global-%GNT	CATSgNTEAF	CATSGNTEAF	TRBV28	TRBJ1-1	NA	H138	353	-	-	-	-	-	-	-	-	-	-	-
13	%GNT	2.2e-12	7	10	1.6e-10	1	0.001	0.52	0.001	0.00031	global-%GNT	CSASgNTEAF	CSASGNTEAF	TRBV20-1	TRBJ1-1	NA	H139	212	-	-	-	-	-	-	-	-	-	-	-
13	%GNT	2.2e-12	7	10	1.6e-10	1	0.001	0.52	0.001	0.00031	global-%GNT	CASigNTEAF	CASIGNTEAF	TRBV19	TRBJ1-1	NA	C	4287	-	-	-	-	-	-	-	-	-	-	-
13	%GNT	2.2e-12	7	10	1.6e-10	1	0.001	0.52	0.001	0.00031	global-%GNT	CASigNTEAF	CASIGNTEAF	TRBV19	TRBJ1-1	NA	C	3706	-	-	-	-	-	-	-	-	-	-	-
13	%GNT	2.2e-12	7	10	1.6e-10	1	0.001	0.52	0.001	0.00031	global-%GNT	CASigNTEAF	CASIGNTEAF	TRBV19	TRBJ1-1	NA	C	801	-	-	-	-	-	-	-	-	-	-	-
13	%GNT	2.2e-12	7	10	1.6e-10	1	0.001	0.52	0.001	0.00031	global-%GNT	CASTgNTEAF	CASTGNTEAF	TRBV19	TRBJ1-1	NA	C	5109	-	-	-	-	-	-	-	-	-	-	-
13	%GNT	2.2e-12	7	10	1.6e-10	1	0.001	0.52	0.001	0.00031	global-%GNT	CASTgNTEAF	CASTGNTEAF	TRBV19	TRBJ1-1	NA	C	4810	-	-	-	-	-	-	-	-	-	-	-
13	%GNT	2.2e-12	7	10	1.6e-10	1	0.001	0.52	0.001	0.00031	global-%GNT	CASTgNTEAF	CASTGNTEAF	TRBV6-5	TRBJ1-1	NA	H139	379	-	-	-	-	-	-	-	-	-	-	-
13	%GNT	2.2e-12	7	10	1.6e-10	1	0.001	0.52	0.001	0.00031	global-%GNT	CSVGGnTQYF	CSVGGNTQYF	TRBV29-1	TRBJ2-3	NA	H	1121	-	-	-	-	-	-	-	-	-	-	-
13	%GNT	2.2e-12	7	10	1.6e-10	1	0.001	0.52	0.001	0.00031	global-%GNT	CASRGNTEAF	CASRGNTEAF	TRBV19	TRBJ1-1	NA	C	3289	-	-	-	-	-	-	-	-	-	-	-
13	%GNT	2.2e-12	7	10	1.6e-10	1	0.001	0.52	0.001	0.00031	global-%GNT	CASRGNTEAF	CASRGNTEAF	TRBV19	TRBJ1-1	NA	C	2794	-	-	-	-	-	-	-	-	-	-	-
13	%GNT	2.2e-12	7	10	1.6e-10	1	0.001	0.52	0.001	0.00031	global-%GNT	CASRGNTEAF	CASRGNTEAF	TRBV19	TRBJ1-1	NA	C	600	-	-	-	-	-	-	-	-	-	-	-
13	%GNT	2.2e-12	7	10	1.6e-10	1	0.001	0.52	0.001	0.00031	global-%GNT	CASRGNTEAF	CASRGNTEAF	TRBV6-5	TRBJ1-1	NA	H137	128	-	-	-	-	-	-	-	-	-	-	-
13	%GNT	2.2e-12	7	10	1.6e-10	1	0.001	0.52	0.001	0.00031	global-%GNT	CATmgNTEAF	CATMGNTEAF	TRBV28	TRBJ1-1	NA	H108	3199	-	-	-	-	-	-	-	-	-	-	-
13	%GNT	2.2e-12	7	10	1.6e-10	1	0.001	0.52	0.001	0.00031	global-%GNT	CASGGNTIYF	CASGGNTIYF	TRBV7-9	TRBJ1-3	NA	H110	1341	-	-	-	-	-	-	-	-	-	-	-
13	%GNT	2.2e-12	7	10	1.6e-10	1	0.001	0.52	0.001	0.00031	global-%GNT	CASGGNTIYF	CASGGNTIYF	TRBV7-9	TRBJ1-3	NA	H110	942	-	-	-	-	-	-	-	-	-	-	-
13	%GNT	2.2e-12	7	10	1.6e-10	1	0.001	0.52	0.001	0.00031	global-%GNT	CSATGNTEAF	CSATGNTEAF	TRBV20-1	TRBJ1-1	NA	H137	82	-	-	-	-	-	-	-	-	-	-	-
13	%GNT	2.2e-12	7	10	1.6e-10	1	0.001	0.52	0.001	0.00031	global-%GNT	CATTGNTEAF	CATTGNTEAF	TRBV28	TRBJ1-1	NA	H139	199	-	-	-	-	-	-	-	-	-	-	-
14	%SYN	3e-12	5	6	3.9e-10	1	0.001	0.32	0.001	0.0012	global-%SYN	CSASSYNEQF	CSASSYNEQF	TRBV20-1	TRBJ2-1	NA	H138	300	-	-	-	-	-	-	-	-	-	-	-
14	%SYN	3e-12	5	6	3.9e-10	1	0.001	0.32	0.001	0.0012	global-%SYN	CASnSYNEQF	CASNSYNEQF	TRBV6-5	TRBJ2-1	NA	H137	93	-	-	-	-	-	-	-	-	-	-	-
14	%SYN	3e-12	5	6	3.9e-10	1	0.001	0.32	0.001	0.0012	global-%SYN	CSAGSYNEQF	CSAGSYNEQF	TRBV20-1	TRBJ2-1	NA	H	1810	-	-	-	-	-	-	-	-	-	-	-
14	%SYN	3e-12	5	6	3.9e-10	1	0.001	0.32	0.001	0.0012	global-%SYN	CSAGSYNEQF	CSAGSYNEQF	TRBV20-1	TRBJ2-1	NA	H	1367	-	-	-	-	-	-	-	-	-	-	-
14	%SYN	3e-12	5	6	3.9e-10	1	0.001	0.32	0.001	0.0012	global-%SYN	CAgdSYNEQF	CAGDSYNEQF	TRBV19	TRBJ2-1	NA	H	3671	-	-	-	-	-	-	-	-	-	-	-
14	%SYN	3e-12	5	6	3.9e-10	1	0.001	0.32	0.001	0.0012	global-%SYN	CAgdSYNEQF	CAGDSYNEQF	TRBV19	TRBJ2-1	NA	H	3013	-	-	-	-	-	-	-	-	-	-	-
14	%SYN	3e-12	5	6	3.9e-10	1	0.001	0.32	0.001	0.0012	global-%SYN	CAgdSYNEQF	CAGDSYNEQF	TRBV19	TRBJ2-1	NA	H	803	-	-	-	-	-	-	-	-	-	-	-
14	%SYN	3e-12	5	6	3.9e-10	1	0.001	0.32	0.001	0.0012	global-%SYN	CAgsSYNEQF	CAGSSYNEQF	TRBV27	TRBJ2-1	NA	C	678	-	-	-	-	-	-	-	-	-	-	-
14	%SYN	3e-12	5	6	3.9e-10	1	0.001	0.32	0.001	0.0012	global-%SYN	CASSSYNEQF	CASSSYNEQF	TRBV27	TRBJ2-1	NA	C	12944	-	-	-	-	-	-	-	-	-	-	-
14	%SYN	3e-12	5	6	3.9e-10	1	0.001	0.32	0.001	0.0012	global-%SYN	CASSSYNEQF	CASSSYNEQF	TRBV6-5	TRBJ2-1	NA	C	721	-	-	-	-	-	-	-	-	-	-	-
14	%SYN	3e-12	5	6	3.9e-10	1	0.001	0.32	0.001	0.0012	global-%SYN	CASSSYNEQF	CASSSYNEQF	TRBV28	TRBJ2-1	NA	H139	237	-	-	-	-	-	-	-	-	-	-	-
15	SL%N	3e-12	6	6	2.4e-08	1	0.049	0.4	0.001	0.0012	global-SL%N	CASSLgNEQF	CASSLGNEQF	TRBV25-1	TRBJ2-1	NA	H137	108	-	-	-	-	-	-	-	-	-	-	-
15	SL%N	3e-12	6	6	2.4e-08	1	0.049	0.4	0.001	0.0012	global-SL%N	CASSLgNEQF	CASSLGNEQF	TRBV28	TRBJ2-1	NA	H139	251	-	-	-	-	-	-	-	-	-	-	-
15	SL%N	3e-12	6	6	2.4e-08	1	0.049	0.4	0.001	0.0012	global-SL%N	CASSLhNEQF	CASSLHNEQF	TRBV2	TRBJ2-1	NA	E	9823	-	-	-	-	-	-	-	-	-	-	-
15	SL%N	3e-12	6	6	2.4e-08	1	0.049	0.4	0.001	0.0012	global-SL%N	CASSLhNEQF	CASSLHNEQF	TRBV2	TRBJ2-1	NA	E	7299	-	-	-	-	-	-	-	-	-	-	-
15	SL%N	3e-12	6	6	2.4e-08	1	0.049	0.4	0.001	0.0012	global-SL%N	CASSLhNEQF	CASSLHNEQF	TRBV2	TRBJ2-1	NA	E	2400	-	-	-	-	-	-	-	-	-	-	-
15	SL%N	3e-12	6	6	2.4e-08	1	0.049	0.4	0.001	0.0012	global-SL%N	CASSLhNEQF	CASSLHNEQF	TRBV6-5	TRBJ2-1	NA	E	775	-	-	-	-	-	-	-	-	-	-	-
15	SL%N	3e-12	6	6	2.4e-08	1	0.049	0.4	0.001	0.0012	global-SL%N	CASSLhNEQF	CASSLHNEQF	TRBV28	TRBJ2-1	NA	E	247	-	-	-	-	-	-	-	-	-	-	-
15	SL%N	3e-12	6	6	2.4e-08	1	0.049	0.4	0.001	0.0012	global-SL%N	CASSLhNEQF	CASSLHNEQF	TRBV7-4	TRBJ2-1	NA	E	237	-	-	-	-	-	-	-	-	-	-	-
15	SL%N	3e-12	6	6	2.4e-08	1	0.049	0.4	0.001	0.0012	global-SL%N	CASSLnNEQF	CASSLNNEQF	TRBV28	TRBJ2-1	NA	H108	1254	-	-	-	-	-	-	-	-	-	-	-
15	SL%N	3e-12	6	6	2.4e-08	1	0.049	0.4	0.001	0.0012	global-SL%N	CASSLYNEQF	CASSLYNEQF	TRBV27	TRBJ2-1	NA	H137	91	-	-	-	-	-	-	-	-	-	-	-
15	SL%N	3e-12	6	6	2.4e-08	1	0.049	0.4	0.001	0.0012	global-SL%N	CASSLgnqQF	CASSLGNQQF	TRBV7-9	TRBJ2-1	NA	G	1114	-	-	-	-	-	-	-	-	-	-	-
15	SL%N	3e-12	6	6	2.4e-08	1	0.049	0.4	0.001	0.0012	global-SL%N	CASSLgnqQF	CASSLGNQQF	TRBV7-9	TRBJ2-1	NA	G	1056	-	-	-	-	-	-	-	-	-	-	-
15	SL%N	3e-12	6	6	2.4e-08	1	0.049	0.4	0.001	0.0012	global-SL%N	CASSLpNEQF	CASSLPNEQF	TRBV28	TRBJ2-1	NA	H105	2188	-	-	-	-	-	-	-	-	-	-	-
16	SR%G	1.7e-11	6	8	2.4e-09	1	0.011	0.26	0.001	0.00083	global-SR%G	CSASRGglQF	CSASRGGLQF	TRBV20-1	TRBJ2-1	NA	B	16649	-	-	-	-	-	-	-	-	-	-	-
16	SR%G	1.7e-11	6	8	2.4e-09	1	0.011	0.26	0.001	0.00083	global-SR%G	CASSReGELF	CASSREGELF	TRBV6-5	TRBJ2-2	NA	C	839	-	-	-	-	-	-	-	-	-	-	-
16	SR%G	1.7e-11	6	8	2.4e-09	1	0.011	0.26	0.001	0.00083	global-SR%G	CSASrTGELF	CSASRTGELF	TRBV20-1	TRBJ2-2	NA	H138	330	-	-	-	-	-	-	-	-	-	-	-
16	SR%G	1.7e-11	6	8	2.4e-09	1	0.011	0.26	0.001	0.00083	global-SR%G	CATSRTGELF	CATSRTGELF	TRBV27	TRBJ2-2	NA	H108	1050	-	-	-	-	-	-	-	-	-	-	-
16	SR%G	1.7e-11	6	8	2.4e-09	1	0.011	0.26	0.001	0.00083	global-SR%G	CASSRTGrAF	CASSRTGRAF	TRBV28	TRBJ1-1	NA	H105	1430	-	-	-	-	-	-	-	-	-	-	-
16	SR%G	1.7e-11	6	8	2.4e-09	1	0.011	0.26	0.001	0.00083	global-SR%G	CASSRTGELF	CASSRTGELF	TRBV6-5	TRBJ2-2	NA	H138	320	-	-	-	-	-	-	-	-	-	-	-
16	SR%G	1.7e-11	6	8	2.4e-09	1	0.011	0.26	0.001	0.00083	global-SR%G	CASSRgGELF	CASSRGGELF	TRBV10-2	TRBJ2-2	NA	G	764	-	-	-	-	-	-	-	-	-	-	-
16	SR%G	1.7e-11	6	8	2.4e-09	1	0.011	0.26	0.001	0.00083	global-SR%G	CASSRgGELF	CASSRGGELF	TRBV10-2	TRBJ2-2	NA	G	748	-	-	-	-	-	-	-	-	-	-	-
16	SR%G	1.7e-11	6	8	2.4e-09	1	0.011	0.26	0.001	0.00083	global-SR%G	CASSRGGEQF	CASSRGGEQF	TRBV28	TRBJ2-1	NA	G	1540	-	-	-	-	-	-	-	-	-	-	-
17	S%TANT	2.1e-11	4	6	1.6e-10	1	0.002	0.068	0.001	0.0012	global-S%TANT	CASSItantaAF	CASSITANTAAF	TRBV19	TRBJ1-1	NA	J	421	-	-	-	-	-	-	-	-	-	-	-
17	S%TANT	2.1e-11	4	6	1.6e-10	1	0.002	0.068	0.001	0.0012	global-S%TANT	CASSItantaAF	CASSITANTAAF	TRBV19	TRBJ1-1	NA	J	415	-	-	-	-	-	-	-	-	-	-	-
17	S%TANT	2.1e-11	4	6	1.6e-10	1	0.002	0.068	0.001	0.0012	global-S%TANT	CASSwtaNTEAF	CASSWTANTEAF	TRBV27	TRBJ1-1	NA	H139	206	-	-	-	-	-	-	-	-	-	-	-
17	S%TANT	2.1e-11	4	6	1.6e-10	1	0.002	0.068	0.001	0.0012	global-S%TANT	CASSItaNTEAF	CASSITANTEAF	TRBV19	TRBJ1-1	NA	J	20464	-	-	-	-	-	-	-	-	-	-	-
17	S%TANT	2.1e-11	4	6	1.6e-10	1	0.002	0.068	0.001	0.0012	global-S%TANT	CASSItaNTEAF	CASSITANTEAF	TRBV19	TRBJ1-1	NA	J	20022	-	-	-	-	-	-	-	-	-	-	-
17	S%TANT	2.1e-11	4	6	1.6e-10	1	0.002	0.068	0.001	0.0012	global-S%TANT	CASSLtaNTEAF	CASSLTANTEAF	TRBV28	TRBJ1-1	NA	H138	226	-	-	-	-	-	-	-	-	-	-	-
17	S%TANT	2.1e-11	4	6	1.6e-10	1	0.002	0.068	0.001	0.0012	global-S%TANT	CASSataNTEAF	CASSATANTEAF	TRBV9	TRBJ1-1	NA	D	2438	-	-	-	-	-	-	-	-	-	-	-
17	S%TANT	2.1e-11	4	6	1.6e-10	1	0.002	0.068	0.001	0.0012	global-S%TANT	CASSataNTEAF	CASSATANTEAF	TRBV9	TRBJ1-1	NA	D	1662	-	-	-	-	-	-	-	-	-	-	-
17	S%TANT	2.1e-11	4	6	1.6e-10	1	0.002	0.068	0.001	0.0012	global-S%TANT	CASSataNTEAF	CASSATANTEAF	TRBV9	TRBJ1-1	NA	D	626	-	-	-	-	-	-	-	-	-	-	-
17	S%TANT	2.1e-11	4	6	1.6e-10	1	0.002	0.068	0.001	0.0012	global-S%TANT	CASSKtaNTEAF	CASSKTANTEAF	TRBV19	TRBJ1-1	NA	H139	214	-	-	-	-	-	-	-	-	-	-	-
18	R%NT	2.7e-11	4	7	1.1e-11	1	0.001	0.013	0.001	0.00086	global-R%NT	CASrlNTEAF	CASRLNTEAF	TRBV19	TRBJ1-1	NA	J	43589	-	-	-	-	-	-	-	-	-	-	-
18	R%NT	2.7e-11	4	7	1.1e-11	1	0.001	0.013	0.001	0.00086	global-R%NT	CASrlNTEAF	CASRLNTEAF	TRBV19	TRBJ1-1	NA	J	42744	-	-	-	-	-	-	-	-	-	-	-
18	R%NT	2.7e-11	4	7	1.1e-11	1	0.001	0.013	0.001	0.00086	global-R%NT	CASrlNTEAF	CASRLNTEAF	TRBV28	TRBJ1-1	NA	J	682	-	-	-	-	-	-	-	-	-	-	-
18	R%NT	2.7e-11	4	7	1.1e-11	1	0.001	0.013	0.001	0.00086	global-R%NT	CASrlNTEAF	CASRLNTEAF	TRBV6-8	TRBJ1-1	NA	J	310	-	-	-	-	-	-	-	-	-	-	-
18	R%NT	2.7e-11	4	7	1.1e-11	1	0.001	0.013	0.001	0.00086	global-R%NT	CASrlNTEAF	CASRLNTEAF	TRBV6-5	TRBJ1-1	NA	J	294	-	-	-	-	-	-	-	-	-	-	-
18	R%NT	2.7e-11	4	7	1.1e-11	1	0.001	0.013	0.001	0.00086	global-R%NT	CASRENTEAF	CASRENTEAF	TRBV19	TRBJ1-1	NA	G	1573	-	-	-	-	-	-	-	-	-	-	-
18	R%NT	2.7e-11	4	7	1.1e-11	1	0.001	0.013	0.001	0.00086	global-R%NT	CASRENTEAF	CASRENTEAF	TRBV19	TRBJ1-1	NA	G	1357	-	-	-	-	-	-	-	-	-	-	-
18	R%NT	2.7e-11	4	7	1.1e-11	1	0.001	0.013	0.001	0.00086	global-R%NT	CASrqNTEAF	CASRQNTEAF	TRBV25-1	TRBJ1-1	NA	H137	136	-	-	-	-	-	-	-	-	-	-	-
18	R%NT	2.7e-11	4	7	1.1e-11	1	0.001	0.013	0.001	0.00086	global-R%NT	CASRGNTEAF	CASRGNTEAF	TRBV19	TRBJ1-1	NA	C	3289	-	-	-	-	-	-	-	-	-	-	-
18	R%NT	2.7e-11	4	7	1.1e-11	1	0.001	0.013	0.001	0.00086	global-R%NT	CASRGNTEAF	CASRGNTEAF	TRBV19	TRBJ1-1	NA	C	2794	-	-	-	-	-	-	-	-	-	-	-
18	R%NT	2.7e-11	4	7	1.1e-11	1	0.001	0.013	0.001	0.00086	global-R%NT	CASRGNTEAF	CASRGNTEAF	TRBV19	TRBJ1-1	NA	C	600	-	-	-	-	-	-	-	-	-	-	-
18	R%NT	2.7e-11	4	7	1.1e-11	1	0.001	0.013	0.001	0.00086	global-R%NT	CASRGNTEAF	CASRGNTEAF	TRBV6-5	TRBJ1-1	NA	H137	128	-	-	-	-	-	-	-	-	-	-	-
18	R%NT	2.7e-11	4	7	1.1e-11	1	0.001	0.013	0.001	0.00086	global-R%NT	CASrmNTEAF	CASRMNTEAF	TRBV6-5	TRBJ1-1	NA	H137	183	-	-	-	-	-	-	-	-	-	-	-
18	R%NT	2.7e-11	4	7	1.1e-11	1	0.001	0.013	0.001	0.00086	global-R%NT	CSARqNTEAF	CSARQNTEAF	TRBV20-1	TRBJ1-1	NA	H137	115	-	-	-	-	-	-	-	-	-	-	-
18	R%NT	2.7e-11	4	7	1.1e-11	1	0.001	0.013	0.001	0.00086	global-R%NT	CSARqNTEAF	CSARQNTEAF	TRBV20-1	TRBJ1-1	NA	H137	105	-	-	-	-	-	-	-	-	-	-	-
18	R%NT	2.7e-11	4	7	1.1e-11	1	0.001	0.013	0.001	0.00086	global-R%NT	CSARlNTEAF	CSARLNTEAF	TRBV20-1	TRBJ1-1	NA	C	5128	-	-	-	-	-	-	-	-	-	-	-
18	R%NT	2.7e-11	4	7	1.1e-11	1	0.001	0.013	0.001	0.00086	global-R%NT	CSARlNTEAF	CSARLNTEAF	TRBV20-1	TRBJ1-1	NA	C	4797	-	-	-	-	-	-	-	-	-	-	-
19	SL%T	2.9e-11	9	8	5.6e-08	1	0.097	0.69	0.001	0.00083	global-SL%T	CASSLkTEAF	CASSLKTEAF	TRBV2	TRBJ1-1	NA	J	9810	-	-	-	-	-	-	-	-	-	-	-
19	SL%T	2.9e-11	9	8	5.6e-08	1	0.097	0.69	0.001	0.00083	global-SL%T	CASSLkTEAF	CASSLKTEAF	TRBV2	TRBJ1-1	NA	J	8097	-	-	-	-	-	-	-	-	-	-	-
19	SL%T	2.9e-11	9	8	5.6e-08	1	0.097	0.69	0.001	0.00083	global-SL%T	CASSLkTEAF	CASSLKTEAF	TRBV6-5	TRBJ1-1	NA	J	854	-	-	-	-	-	-	-	-	-	-	-
19	SL%T	2.9e-11	9	8	5.6e-08	1	0.097	0.69	0.001	0.00083	global-SL%T	CASSLkTEAF	CASSLKTEAF	TRBV19	TRBJ1-1	NA	J	277	-	-	-	-	-	-	-	-	-	-	-
19	SL%T	2.9e-11	9	8	5.6e-08	1	0.097	0.69	0.001	0.00083	global-SL%T	CASSLkTEAF	CASSLKTEAF	TRBV19	TRBJ1-1	NA	J	239	-	-	-	-	-	-	-	-	-	-	-
19	SL%T	2.9e-11	9	8	5.6e-08	1	0.097	0.69	0.001	0.00083	global-SL%T	CASSLaTEAF	CASSLATEAF	TRBV7-9	TRBJ1-1	NA	H138	281	-	-	-	-	-	-	-	-	-	-	-
19	SL%T	2.9e-11	9	8	5.6e-08	1	0.097	0.69	0.001	0.00083	global-SL%T	CASSLgTEAF	CASSLGTEAF	TRBV7-4	TRBJ1-1	NA	H106	1411	-	-	-	-	-	-	-	-	-	-	-
19	SL%T	2.9e-11	9	8	5.6e-08	1	0.097	0.69	0.001	0.00083	global-SL%T	CASSLgTEAF	CASSLGTEAF	TRBV11-2	TRBJ1-1	NA	H106	1297	-	-	-	-	-	-	-	-	-	-	-
19	SL%T	2.9e-11	9	8	5.6e-08	1	0.097	0.69	0.001	0.00083	global-SL%T	CASSLgTEAF	CASSLGTEAF	TRBV12-3	TRBJ1-1	NA	H137	123	-	-	-	-	-	-	-	-	-	-	-
19	SL%T	2.9e-11	9	8	5.6e-08	1	0.097	0.69	0.001	0.00083	global-SL%T	CASSLgTEAF	CASSLGTEAF	TRBV19	TRBJ1-1	NA	H137	86	-	-	-	-	-	-	-	-	-	-	-
19	SL%T	2.9e-11	9	8	5.6e-08	1	0.097	0.69	0.001	0.00083	global-SL%T	CASSLETQYF	CASSLETQYF	TRBV7-4	TRBJ2-5	NA	H107	2387	-	-	-	-	-	-	-	-	-	-	-
19	SL%T	2.9e-11	9	8	5.6e-08	1	0.097	0.69	0.001	0.00083	global-SL%T	CASSLETQYF	CASSLETQYF	TRBV11-2	TRBJ2-5	NA	H107	2352	-	-	-	-	-	-	-	-	-	-	-
19	SL%T	2.9e-11	9	8	5.6e-08	1	0.097	0.69	0.001	0.00083	global-SL%T	CASSLETQYF	CASSLETQYF	TRBV7-2	TRBJ2-5	NA	H107	1834	-	-	-	-	-	-	-	-	-	-	-
19	SL%T	2.9e-11	9	8	5.6e-08	1	0.097	0.69	0.001	0.00083	global-SL%T	CASSLETQYF	CASSLETQYF	TRBV7-2	TRBJ2-5	NA	H107	1690	-	-	-	-	-	-	-	-	-	-	-
19	SL%T	2.9e-11	9	8	5.6e-08	1	0.097	0.69	0.001	0.00083	global-SL%T	CASSLETQYF	CASSLETQYF	TRBV7-8	TRBJ2-5	NA	H107	703	-	-	-	-	-	-	-	-	-	-	-
19	SL%T	2.9e-11	9	8	5.6e-08	1	0.097	0.69	0.001	0.00083	global-SL%T	CASSLETQYF	CASSLETQYF	TRBV28	TRBJ2-5	NA	H139	205	-	-	-	-	-	-	-	-	-	-	-
19	SL%T	2.9e-11	9	8	5.6e-08	1	0.097	0.69	0.001	0.00083	global-SL%T	CASSLrTEAF	CASSLRTEAF	TRBV28	TRBJ1-1	NA	H137	166	-	-	-	-	-	-	-	-	-	-	-
19	SL%T	2.9e-11	9	8	5.6e-08	1	0.097	0.69	0.001	0.00083	global-SL%T	CASSLNTEAF	CASSLNTEAF	TRBV7-4	TRBJ1-1	NA	H105	2721	-	-	-	-	-	-	-	-	-	-	-
19	SL%T	2.9e-11	9	8	5.6e-08	1	0.097	0.69	0.001	0.00083	global-SL%T	CASSLNTEAF	CASSLNTEAF	TRBV11-3	TRBJ1-1	NA	H105	1986	-	-	-	-	-	-	-	-	-	-	-
19	SL%T	2.9e-11	9	8	5.6e-08	1	0.097	0.69	0.001	0.00083	global-SL%T	CASSLNTEAF	CASSLNTEAF	TRBV7-2	TRBJ1-1	NA	H105	1407	-	-	-	-	-	-	-	-	-	-	-
19	SL%T	2.9e-11	9	8	5.6e-08	1	0.097	0.69	0.001	0.00083	global-SL%T	CASSLNTEAF	CASSLNTEAF	TRBV7-2	TRBJ1-1	NA	H105	1304	-	-	-	-	-	-	-	-	-	-	-
19	SL%T	2.9e-11	9	8	5.6e-08	1	0.097	0.69	0.001	0.00083	global-SL%T	CASSLNTEAF	CASSLNTEAF	TRBV28	TRBJ1-1	NA	H108	1200	-	-	-	-	-	-	-	-	-	-	-
19	SL%T	2.9e-11	9	8	5.6e-08	1	0.097	0.69	0.001	0.00083	global-SL%T	CASSLNTEAF	CASSLNTEAF	TRBV2	TRBJ1-1	NA	H108	1162	-	-	-	-	-	-	-	-	-	-	-
19	SL%T	2.9e-11	9	8	5.6e-08	1	0.097	0.69	0.001	0.00083	global-SL%T	CASSLNTEAF	CASSLNTEAF	TRBV28	TRBJ1-1	NA	H137	155	-	-	-	-	-	-	-	-	-	-	-
19	SL%T	2.9e-11	9	8	5.6e-08	1	0.097	0.69	0.001	0.00083	global-SL%T	CASSLNTEAF	CASSLNTEAF	TRBV12-3	TRBJ1-1	NA	H137	83	-	-	-	-	-	-	-	-	-	-	-
19	SL%T	2.9e-11	9	8	5.6e-08	1	0.097	0.69	0.001	0.00083	global-SL%T	CASSLNTEAF	CASSLNTEAF	TRBV28	TRBJ1-1	NA	H138	357	-	-	-	-	-	-	-	-	-	-	-
19	SL%T	2.9e-11	9	8	5.6e-08	1	0.097	0.69	0.001	0.00083	global-SL%T	CASSLgTQYF	CASSLGTQYF	TRBV27	TRBJ2-5	NA	C	4123	-	-	-	-	-	-	-	-	-	-	-
19	SL%T	2.9e-11	9	8	5.6e-08	1	0.097	0.69	0.001	0.00083	global-SL%T	CASSLdTEAF	CASSLDTEAF	TRBV5-1	TRBJ1-1	NA	H139	351	-	-	-	-	-	-	-	-	-	-	-
20	SL%GNT	6.6e-11	7	10	4e-08	1	0.13	0.98	0.001	0.00031	global-SL%GNT	CASSLAGNTEAF	CASSLAGNTEAF	TRBV27	TRBJ1-1	NA	H106	1052	-	-	-	-	-	-	-	-	-	-	-
20	SL%GNT	6.6e-11	7	10	4e-08	1	0.13	0.98	0.001	0.00031	global-SL%GNT	CASSLAGNTEAF	CASSLAGNTEAF	TRBV28	TRBJ1-1	NA	H137	110	-	-	-	-	-	-	-	-	-	-	-
20	SL%GNT	6.6e-11	7	10	4e-08	1	0.13	0.98	0.001	0.00031	global-SL%GNT	CASSLlgNTEAF	CASSLLGNTEAF	TRBV28	TRBJ1-1	NA	H139	293	-	-	-	-	-	-	-	-	-	-	-
20	SL%GNT	6.6e-11	7	10	4e-08	1	0.13	0.98	0.001	0.00031	global-SL%GNT	CASSLwgNTEAF	CASSLWGNTEAF	TRBV19	TRBJ1-1	NA	H137	77	-	-	-	-	-	-	-	-	-	-	-
20	SL%GNT	6.6e-11	7	10	4e-08	1	0.13	0.98	0.001	0.00031	global-SL%GNT	CASSLSGNTEAF	CASSLSGNTEAF	TRBV27	TRBJ1-1	NA	H137	96	-	-	-	-	-	-	-	-	-	-	-
20	SL%GNT	6.6e-11	7	10	4e-08	1	0.13	0.98	0.001	0.00031	global-SL%GNT	CASSLSGNTIYF	CASSLSGNTIYF	TRBV25-1	TRBJ1-3	NA	H139	233	-	-	-	-	-	-	-	-	-	-	-
20	SL%GNT	6.6e-11	7	10	4e-08	1	0.13	0.98	0.001	0.00031	global-SL%GNT	CASSLdGNTIYF	CASSLDGNTIYF	TRBV7-9	TRBJ1-3	NA	H108	827	-	-	-	-	-	-	-	-	-	-	-
20	SL%GNT	6.6e-11	7	10	4e-08	1	0.13	0.98	0.001	0.00031	global-SL%GNT	CASSLdGNTIYF	CASSLDGNTIYF	TRBV7-9	TRBJ1-3	NA	H108	782	-	-	-	-	-	-	-	-	-	-	-
20	SL%GNT	6.6e-11	7	10	4e-08	1	0.13	0.98	0.001	0.00031	global-SL%GNT	CASSLkgNTEAF	CASSLKGNTEAF	TRBV7-3	TRBJ1-1	NA	A	2150	-	-	-	-	-	-	-	-	-	-	-
20	SL%GNT	6.6e-11	7	10	4e-08	1	0.13	0.98	0.001	0.00031	global-SL%GNT	CASSLkgNTEAF	CASSLKGNTEAF	TRBV7-4	TRBJ1-1	NA	A	1201	-	-	-	-	-	-	-	-	-	-	-
20	SL%GNT	6.6e-11	7	10	4e-08	1	0.13	0.98	0.001	0.00031	global-SL%GNT	CASSLkgNTEAF	CASSLKGNTEAF	TRBV11-3	TRBJ1-1	NA	A	990	-	-	-	-	-	-	-	-	-	-	-
20	SL%GNT	6.6e-11	7	10	4e-08	1	0.13	0.98	0.001	0.00031	global-SL%GNT	CASSLGGNTEAF	CASSLGGNTEAF	TRBV7-9	TRBJ1-1	NA	H106	1421	-	-	-	-	-	-	-	-	-	-	-
20	SL%GNT	6.6e-11	7	10	4e-08	1	0.13	0.98	0.001	0.00031	global-SL%GNT	CASSLGGNTEAF	CASSLGGNTEAF	TRBV7-9	TRBJ1-1	NA	H106	1340	-	-	-	-	-	-	-	-	-	-	-
20	SL%GNT	6.6e-11	7	10	4e-08	1	0.13	0.98	0.001	0.00031	global-SL%GNT	CASSLGGNTEAF	CASSLGGNTEAF	TRBV5-1	TRBJ1-1	NA	H137	98	-	-	-	-	-	-	-	-	-	-	-
20	SL%GNT	6.6e-11	7	10	4e-08	1	0.13	0.98	0.001	0.00031	global-SL%GNT	CASSLegNTEAF	CASSLEGNTEAF	TRBV7-3	TRBJ1-1	NA	H	560	-	-	-	-	-	-	-	-	-	-	-
20	SL%GNT	6.6e-11	7	10	4e-08	1	0.13	0.98	0.001	0.00031	global-SL%GNT	CASSLegNTEAF	CASSLEGNTEAF	TRBV7-9	TRBJ1-1	NA	H105	4328	-	-	-	-	-	-	-	-	-	-	-
20	SL%GNT	6.6e-11	7	10	4e-08	1	0.13	0.98	0.001	0.00031	global-SL%GNT	CASSLegNTEAF	CASSLEGNTEAF	TRBV7-9	TRBJ1-1	NA	H105	2165	-	-	-	-	-	-	-	-	-	-	-
20	SL%GNT	6.6e-11	7	10	4e-08	1	0.13	0.98	0.001	0.00031	global-SL%GNT	CASSLegNTEAF	CASSLEGNTEAF	TRBV5-1	TRBJ1-1	NA	H137	94	-	-	-	-	-	-	-	-	-	-	-
20	SL%GNT	6.6e-11	7	10	4e-08	1	0.13	0.98	0.001	0.00031	global-SL%GNT	CASSLRGNTEAF	CASSLRGNTEAF	TRBV6-5	TRBJ1-1	NA	H137	85	-	-	-	-	-	-	-	-	-	-	-
21	S%PG	8.3e-11	6	6	2e-08	1	0.18	0.09	0.001	0.0012	global-S%PG	CSASspGELF	CSASSPGELF	TRBV20-1	TRBJ2-2	NA	H110	3354	-	-	-	-	-	-	-	-	-	-	-
21	S%PG	8.3e-11	6	6	2e-08	1	0.18	0.09	0.001	0.0012	global-S%PG	CASSnpGELF	CASSNPGELF	TRBV6-5	TRBJ2-2	NA	E	39906	-	-	-	-	-	-	-	-	-	-	-
21	S%PG	8.3e-11	6	6	2e-08	1	0.18	0.09	0.001	0.0012	global-S%PG	CASSnpGELF	CASSNPGELF	TRBV6-3	TRBJ2-2	NA	E	3189	-	-	-	-	-	-	-	-	-	-	-
21	S%PG	8.3e-11	6	6	2e-08	1	0.18	0.09	0.001	0.0012	global-S%PG	CASSnpGELF	CASSNPGELF	TRBV6-2	TRBJ2-2	NA	E	3106	-	-	-	-	-	-	-	-	-	-	-
21	S%PG	8.3e-11	6	6	2e-08	1	0.18	0.09	0.001	0.0012	global-S%PG	CASSnpGELF	CASSNPGELF	TRBV12-3	TRBJ2-2	NA	E	451	-	-	-	-	-	-	-	-	-	-	-
21	S%PG	8.3e-11	6	6	2e-08	1	0.18	0.09	0.001	0.0012	global-S%PG	CASSnpGELF	CASSNPGELF	TRBV2	TRBJ2-2	NA	E	403	-	-	-	-	-	-	-	-	-	-	-
21	S%PG	8.3e-11	6	6	2e-08	1	0.18	0.09	0.001	0.0012	global-S%PG	CASSnpGELF	CASSNPGELF	TRBV28	TRBJ2-2	NA	E	395	-	-	-	-	-	-	-	-	-	-	-
21	S%PG	8.3e-11	6	6	2e-08	1	0.18	0.09	0.001	0.0012	global-S%PG	CASSnpGELF	CASSNPGELF	TRBV2	TRBJ2-2	NA	E	384	-	-	-	-	-	-	-	-	-	-	-
21	S%PG	8.3e-11	6	6	2e-08	1	0.18	0.09	0.001	0.0012	global-S%PG	CASSnpGELF	CASSNPGELF	TRBV12-4	TRBJ2-2	NA	E	346	-	-	-	-	-	-	-	-	-	-	-
21	S%PG	8.3e-11	6	6	2e-08	1	0.18	0.09	0.001	0.0012	global-S%PG	CASSnpGELF	CASSNPGELF	TRBV27	TRBJ2-2	NA	E	318	-	-	-	-	-	-	-	-	-	-	-
21	S%PG	8.3e-11	6	6	2e-08	1	0.18	0.09	0.001	0.0012	global-S%PG	CASSnpGELF	CASSNPGELF	TRBV6-8	TRBJ2-2	NA	E	287	-	-	-	-	-	-	-	-	-	-	-
21	S%PG	8.3e-11	6	6	2e-08	1	0.18	0.09	0.001	0.0012	global-S%PG	CASSgpgEAF	CASSGPGEAF	TRBV6-5	TRBJ1-1	NA	H138	1006	-	-	-	-	-	-	-	-	-	-	-
21	S%PG	8.3e-11	6	6	2e-08	1	0.18	0.09	0.001	0.0012	global-S%PG	CASSfpGELF	CASSFPGELF	TRBV12-3	TRBJ2-2	NA	C	1635	-	-	-	-	-	-	-	-	-	-	-
21	S%PG	8.3e-11	6	6	2e-08	1	0.18	0.09	0.001	0.0012	global-S%PG	CASSfpGELF	CASSFPGELF	TRBV12-4	TRBJ2-2	NA	C	1533	-	-	-	-	-	-	-	-	-	-	-
21	S%PG	8.3e-11	6	6	2e-08	1	0.18	0.09	0.001	0.0012	global-S%PG	CASSYpGELF	CASSYPGELF	TRBV6-5	TRBJ2-2	NA	H	2559	-	-	-	-	-	-	-	-	-	-	-
21	S%PG	8.3e-11	6	6	2e-08	1	0.18	0.09	0.001	0.0012	global-S%PG	CSASppGELF	CSASPPGELF	TRBV20-1	TRBJ2-2	NA	H139	257	-	-	-	-	-	-	-	-	-	-	-
22	YQQA	1.3e-10	1	4	5.2e-09	1	0.74	0.003	0.001	0.0023	motif-YQQA motif-QQAY global-SYQQAYG	CASSYqqaYGYTF	CASSYQQAYGYTF	TRBV6-5	TRBJ1-2	NA	D	144063	-	-	-	-	-	-	-	-	-	-	-
22	YQQA	1.3e-10	1	4	5.2e-09	1	0.74	0.003	0.001	0.0023	motif-YQQA motif-QQAY global-SYQQAYG	CASSYqqaYGYTF	CASSYQQAYGYTF	TRBV28	TRBJ1-2	NA	D	2529	-	-	-	-	-	-	-	-	-	-	-
22	YQQA	1.3e-10	1	4	5.2e-09	1	0.74	0.003	0.001	0.0023	motif-YQQA motif-QQAY global-SYQQAYG	CASSYqqaYGYTF	CASSYQQAYGYTF	TRBV6-2	TRBJ1-2	NA	D	1354	-	-	-	-	-	-	-	-	-	-	-
22	YQQA	1.3e-10	1	4	5.2e-09	1	0.74	0.003	0.001	0.0023	motif-YQQA motif-QQAY global-SYQQAYG	CASSYqqaYGYTF	CASSYQQAYGYTF	TRBV6-3	TRBJ1-2	NA	D	1345	-	-	-	-	-	-	-	-	-	-	-
22	YQQA	1.3e-10	1	4	5.2e-09	1	0.74	0.003	0.001	0.0023	motif-YQQA motif-QQAY global-SYQQAYG	CASSYqqaYGYTF	CASSYQQAYGYTF	TRBV12-3	TRBJ1-2	NA	D	1141	-	-	-	-	-	-	-	-	-	-	-
22	YQQA	1.3e-10	1	4	5.2e-09	1	0.74	0.003	0.001	0.0023	motif-YQQA motif-QQAY global-SYQQAYG	CASSYqqaYGYTF	CASSYQQAYGYTF	TRBV6-8	TRBJ1-2	NA	D	1007	-	-	-	-	-	-	-	-	-	-	-
22	YQQA	1.3e-10	1	4	5.2e-09	1	0.74	0.003	0.001	0.0023	motif-YQQA motif-QQAY global-SYQQAYG	CASSYqqaYGYTF	CASSYQQAYGYTF	TRBV6-4	TRBJ1-2	NA	D	419	-	-	-	-	-	-	-	-	-	-	-
22	YQQA	1.3e-10	1	4	5.2e-09	1	0.74	0.003	0.001	0.0023	motif-YQQA motif-QQAY global-SYQQAYG	CASSYqqaYGYTF	CASSYQQAYGYTF	TRBV6-4	TRBJ1-2	NA	D	406	-	-	-	-	-	-	-	-	-	-	-
22	YQQA	1.3e-10	1	4	5.2e-09	1	0.74	0.003	0.001	0.0023	motif-YQQA motif-QQAY global-SYQQAYG	CASSYqqaYGYTF	CASSYQQAYGYTF	TRBV27	TRBJ1-2	NA	D	400	-	-	-	-	-	-	-	-	-	-	-
22	YQQA	1.3e-10	1	4	5.2e-09	1	0.74	0.003	0.001	0.0023	motif-YQQA motif-QQAY global-SYQQAYG	CASSYqqaYGYTF	CASSYQQAYGYTF	TRBV25-1	TRBJ1-2	NA	D	378	-	-	-	-	-	-	-	-	-	-	-
22	YQQA	1.3e-10	1	4	5.2e-09	1	0.74	0.003	0.001	0.0023	motif-YQQA motif-QQAY global-SYQQAYG	CASSYqqaYGYTF	CASSYQQAYGYTF	TRBV6-9	TRBJ1-2	NA	D	311	-	-	-	-	-	-	-	-	-	-	-
22	YQQA	1.3e-10	1	4	5.2e-09	1	0.74	0.003	0.001	0.0023	motif-YQQA motif-QQAY global-SYQQAYG	CASSYqqaYGYTF	CASSYQQAYGYTF	TRBV5-1	TRBJ1-2	NA	D	265	-	-	-	-	-	-	-	-	-	-	-
22	YQQA	1.3e-10	1	4	5.2e-09	1	0.74	0.003	0.001	0.0023	motif-YQQA motif-QQAY global-SYQQAYG	CAgsyqqaYGYTF	CAGSYQQAYGYTF	TRBV6-5	TRBJ1-2	NA	D	368	-	-	-	-	-	-	-	-	-	-	-
22	YQQA	1.3e-10	1	4	5.2e-09	1	0.74	0.003	0.001	0.0023	motif-YQQA motif-QQAY global-SYQQAYG	CASSYqqaygcTF	CASSYQQAYGCTF	TRBV6-5	TRBJ1-2	NA	D	249	-	-	-	-	-	-	-	-	-	-	-
22	YQQA	1.3e-10	1	4	5.2e-09	1	0.74	0.003	0.001	0.0023	motif-YQQA motif-QQAY global-SYQQAYG	CASSYqqayghTF	CASSYQQAYGHTF	TRBV6-5	TRBJ1-2	NA	D	407	-	-	-	-	-	-	-	-	-	-	-
23	S%GT	1.6e-10	6	9	8.1e-08	1	0.3	0.57	0.001	0.00048	global-S%GT	CASSSgTEAF	CASSSGTEAF	TRBV28	TRBJ1-1	NA	H137	92	-	-	-	-	-	-	-	-	-	-	-
23	S%GT	1.6e-10	6	9	8.1e-08	1	0.3	0.57	0.001	0.00048	global-S%GT	CASSVgTEAF	CASSVGTEAF	TRBV7-9	TRBJ1-1	NA	G	1847	-	-	-	-	-	-	-	-	-	-	-
23	S%GT	1.6e-10	6	9	8.1e-08	1	0.3	0.57	0.001	0.00048	global-S%GT	CASSVgTEAF	CASSVGTEAF	TRBV7-9	TRBJ1-1	NA	G	1838	-	-	-	-	-	-	-	-	-	-	-
23	S%GT	1.6e-10	6	9	8.1e-08	1	0.3	0.57	0.001	0.00048	global-S%GT	CASSLgTEAF	CASSLGTEAF	TRBV7-4	TRBJ1-1	NA	H106	1411	-	-	-	-	-	-	-	-	-	-	-
23	S%GT	1.6e-10	6	9	8.1e-08	1	0.3	0.57	0.001	0.00048	global-S%GT	CASSLgTEAF	CASSLGTEAF	TRBV11-2	TRBJ1-1	NA	H106	1297	-	-	-	-	-	-	-	-	-	-	-
23	S%GT	1.6e-10	6	9	8.1e-08	1	0.3	0.57	0.001	0.00048	global-S%GT	CASSLgTEAF	CASSLGTEAF	TRBV12-3	TRBJ1-1	NA	H137	123	-	-	-	-	-	-	-	-	-	-	-
23	S%GT	1.6e-10	6	9	8.1e-08	1	0.3	0.57	0.001	0.00048	global-S%GT	CASSLgTEAF	CASSLGTEAF	TRBV19	TRBJ1-1	NA	H137	86	-	-	-	-	-	-	-	-	-	-	-
23	S%GT	1.6e-10	6	9	8.1e-08	1	0.3	0.57	0.001	0.00048	global-S%GT	CASSEgTEAF	CASSEGTEAF	TRBV25-1	TRBJ1-1	NA	H139	390	-	-	-	-	-	-	-	-	-	-	-
23	S%GT	1.6e-10	6	9	8.1e-08	1	0.3	0.57	0.001	0.00048	global-S%GT	CASSLgTQYF	CASSLGTQYF	TRBV27	TRBJ2-5	NA	C	4123	-	-	-	-	-	-	-	-	-	-	-
23	S%GT	1.6e-10	6	9	8.1e-08	1	0.3	0.57	0.001	0.00048	global-S%GT	CASSYgTQYF	CASSYGTQYF	TRBV6-5	TRBJ2-5	NA	H138	254	-	-	-	-	-	-	-	-	-	-	-
23	S%GT	1.6e-10	6	9	8.1e-08	1	0.3	0.57	0.001	0.00048	global-S%GT	CASSTGTEAF	CASSTGTEAF	TRBV6-5	TRBJ1-1	NA	G	9728	-	-	-	-	-	-	-	-	-	-	-
23	S%GT	1.6e-10	6	9	8.1e-08	1	0.3	0.57	0.001	0.00048	global-S%GT	CASStGTGdF	CASSTGTGDF	TRBV6-5	TRBJ2-1	NA	G	639	-	-	-	-	-	-	-	-	-	-	-
23	S%GT	1.6e-10	6	9	8.1e-08	1	0.3	0.57	0.001	0.00048	global-S%GT	CASSPgTEAF	CASSPGTEAF	TRBV28	TRBJ1-1	NA	H137	87	-	-	-	-	-	-	-	-	-	-	-
24	S%GTSGYN	2.5e-10	3	5	6.4e-08	1	0.083	0.53	0.001	0.0015	global-S%GTSGYN	CASSDGTSGYNEQF	CASSDGTSGYNEQF	TRBV12-3	TRBJ2-1	NA	G	635	-	-	-	-	-	-	-	-	-	-	-
24	S%GTSGYN	2.5e-10	3	5	6.4e-08	1	0.083	0.53	0.001	0.0015	global-S%GTSGYN	CASSYGTSGYNEQF	CASSYGTSGYNEQF	TRBV27	TRBJ2-1	NA	H106	2814	-	-	-	-	-	-	-	-	-	-	-
24	S%GTSGYN	2.5e-10	3	5	6.4e-08	1	0.083	0.53	0.001	0.0015	global-S%GTSGYN	CASSPGTSGYNEQF	CASSPGTSGYNEQF	TRBV6-5	TRBJ2-1	NA	H106	2167	-	-	-	-	-	-	-	-	-	-	-
24	S%GTSGYN	2.5e-10	3	5	6.4e-08	1	0.083	0.53	0.001	0.0015	global-S%GTSGYN	CASSVGTSGYNEQF	CASSVGTSGYNEQF	TRBV6-5	TRBJ2-1	NA	H137	83	-	-	-	-	-	-	-	-	-	-	-
24	S%GTSGYN	2.5e-10	3	5	6.4e-08	1	0.083	0.53	0.001	0.0015	global-S%GTSGYN	CSASsGTSGYNEQF	CSASSGTSGYNEQF	TRBV20-1	TRBJ2-1	NA	H106	1462	-	-	-	-	-	-	-	-	-	-	-
25	RG%NT	2.5e-10	5	6	1.9e-07	1	0.24	0.65	0.001	0.0012	global-RG%NT	CATRGrNTEAF	CATRGRNTEAF	TRBV2	TRBJ1-1	NA	H108	832	-	-	-	-	-	-	-	-	-	-	-
25	RG%NT	2.5e-10	5	6	1.9e-07	1	0.24	0.65	0.001	0.0012	global-RG%NT	CASRGaNTEAF	CASRGANTEAF	TRBV6-5	TRBJ1-1	NA	C	2069	-	-	-	-	-	-	-	-	-	-	-
25	RG%NT	2.5e-10	5	6	1.9e-07	1	0.24	0.65	0.001	0.0012	global-RG%NT	CvlRGkNTEAF	CVLRGKNTEAF	TRBV25-1	TRBJ1-1	NA	H137	109	-	-	-	-	-	-	-	-	-	-	-
25	RG%NT	2.5e-10	5	6	1.9e-07	1	0.24	0.65	0.001	0.0012	global-RG%NT	CSARGQNTIYF	CSARGQNTIYF	TRBV20-1	TRBJ1-3	NA	H106	1865	-	-	-	-	-	-	-	-	-	-	-
25	RG%NT	2.5e-10	5	6	1.9e-07	1	0.24	0.65	0.001	0.0012	global-RG%NT	CSVRGqNTEAF	CSVRGQNTEAF	TRBV29-1	TRBJ1-1	NA	H107	1359	-	-	-	-	-	-	-	-	-	-	-
25	RG%NT	2.5e-10	5	6	1.9e-07	1	0.24	0.65	0.001	0.0012	global-RG%NT	CSARgGNTIYF	CSARGGNTIYF	TRBV20-1	TRBJ1-3	NA	C	1564	-	-	-	-	-	-	-	-	-	-	-
25	RG%NT	2.5e-10	5	6	1.9e-07	1	0.24	0.65	0.001	0.0012	global-RG%NT	CSARgGNTIYF	CSARGGNTIYF	TRBV20-1	TRBJ1-3	NA	C	1400	-	-	-	-	-	-	-	-	-	-	-
26	S%TYN	2.5e-10	3	5	3.3e-08	1	0.86	0.026	0.001	0.0015	global-S%TYN	CASSftYNEQF	CASSFTYNEQF	TRBV7-2	TRBJ2-1	NA	H137	84	-	-	-	-	-	-	-	-	-	-	-
26	S%TYN	2.5e-10	3	5	3.3e-08	1	0.86	0.026	0.001	0.0015	global-S%TYN	CASSStYNEQF	CASSSTYNEQF	TRBV6-5	TRBJ2-1	NA	J	66011	-	-	-	-	-	-	-	-	-	-	-
26	S%TYN	2.5e-10	3	5	3.3e-08	1	0.86	0.026	0.001	0.0015	global-S%TYN	CASSStYNEQF	CASSSTYNEQF	TRBV6-4	TRBJ2-1	NA	J	941	-	-	-	-	-	-	-	-	-	-	-
26	S%TYN	2.5e-10	3	5	3.3e-08	1	0.86	0.026	0.001	0.0015	global-S%TYN	CASSStYNEQF	CASSSTYNEQF	TRBV28	TRBJ2-1	NA	J	858	-	-	-	-	-	-	-	-	-	-	-
26	S%TYN	2.5e-10	3	5	3.3e-08	1	0.86	0.026	0.001	0.0015	global-S%TYN	CASSStYNEQF	CASSSTYNEQF	TRBV12-3	TRBJ2-1	NA	J	487	-	-	-	-	-	-	-	-	-	-	-
26	S%TYN	2.5e-10	3	5	3.3e-08	1	0.86	0.026	0.001	0.0015	global-S%TYN	CASSStYNEQF	CASSSTYNEQF	TRBV6-8	TRBJ2-1	NA	J	461	-	-	-	-	-	-	-	-	-	-	-
26	S%TYN	2.5e-10	3	5	3.3e-08	1	0.86	0.026	0.001	0.0015	global-S%TYN	CASSStYNEQF	CASSSTYNEQF	TRBV6-2	TRBJ2-1	NA	J	439	-	-	-	-	-	-	-	-	-	-	-
26	S%TYN	2.5e-10	3	5	3.3e-08	1	0.86	0.026	0.001	0.0015	global-S%TYN	CASSStYNEQF	CASSSTYNEQF	TRBV6-3	TRBJ2-1	NA	J	436	-	-	-	-	-	-	-	-	-	-	-
26	S%TYN	2.5e-10	3	5	3.3e-08	1	0.86	0.026	0.001	0.0015	global-S%TYN	CASSStYNEQF	CASSSTYNEQF	TRBV27	TRBJ2-1	NA	J	279	-	-	-	-	-	-	-	-	-	-	-
26	S%TYN	2.5e-10	3	5	3.3e-08	1	0.86	0.026	0.001	0.0015	global-S%TYN	CASSGTYNEQF	CASSGTYNEQF	TRBV6-5	TRBJ2-1	NA	H138	351	-	-	-	-	-	-	-	-	-	-	-
26	S%TYN	2.5e-10	3	5	3.3e-08	1	0.86	0.026	0.001	0.0015	global-S%TYN	CASSRtYNEQF	CASSRTYNEQF	TRBV7-8	TRBJ2-1	NA	H138	215	-	-	-	-	-	-	-	-	-	-	-
26	S%TYN	2.5e-10	3	5	3.3e-08	1	0.86	0.026	0.001	0.0015	global-S%TYN	CAgsstYNEQF	CAGSSTYNEQF	TRBV6-5	TRBJ2-1	NA	J	296	-	-	-	-	-	-	-	-	-	-	-
27	S%GYN	2.5e-10	6	5	6.4e-09	1	0.085	0.052	0.001	0.0015	global-S%GYN	CASSLgYNEQF	CASSLGYNEQF	TRBV28	TRBJ2-1	NA	D	19454	-	-	-	-	-	-	-	-	-	-	-
27	S%GYN	2.5e-10	6	5	6.4e-09	1	0.085	0.052	0.001	0.0015	global-S%GYN	CASSLgYNEQF	CASSLGYNEQF	TRBV7-4	TRBJ2-1	NA	D	509	-	-	-	-	-	-	-	-	-	-	-
27	S%GYN	2.5e-10	6	5	6.4e-09	1	0.085	0.052	0.001	0.0015	global-S%GYN	CASSLgYNEQF	CASSLGYNEQF	TRBV6-8	TRBJ2-1	NA	D	363	-	-	-	-	-	-	-	-	-	-	-
27	S%GYN	2.5e-10	6	5	6.4e-09	1	0.085	0.052	0.001	0.0015	global-S%GYN	CASSLgYNEQF	CASSLGYNEQF	TRBV25-1	TRBJ2-1	NA	D	218	-	-	-	-	-	-	-	-	-	-	-
27	S%GYN	2.5e-10	6	5	6.4e-09	1	0.085	0.052	0.001	0.0015	global-S%GYN	CASSLgYNEQF	CASSLGYNEQF	TRBV5-1	TRBJ2-1	NA	H137	83	-	-	-	-	-	-	-	-	-	-	-
27	S%GYN	2.5e-10	6	5	6.4e-09	1	0.085	0.052	0.001	0.0015	global-S%GYN	CASShgYNEQF	CASSHGYNEQF	TRBV19	TRBJ2-1	NA	H138	424	-	-	-	-	-	-	-	-	-	-	-
27	S%GYN	2.5e-10	6	5	6.4e-09	1	0.085	0.052	0.001	0.0015	global-S%GYN	CASSSgYNEQF	CASSSGYNEQF	TRBV5-1	TRBJ2-1	NA	H108	1046	-	-	-	-	-	-	-	-	-	-	-
27	S%GYN	2.5e-10	6	5	6.4e-09	1	0.085	0.052	0.001	0.0015	global-S%GYN	CASSEgYNEQF	CASSEGYNEQF	TRBV25-1	TRBJ2-1	NA	A	20422	-	-	-	-	-	-	-	-	-	-	-
27	S%GYN	2.5e-10	6	5	6.4e-09	1	0.085	0.052	0.001	0.0015	global-S%GYN	CASSRgYNEQF	CASSRGYNEQF	TRBV28	TRBJ2-1	NA	H105	2551	-	-	-	-	-	-	-	-	-	-	-
28	SLG%YN	2.5e-10	6	5	2e-07	1	0.14	0.96	0.001	0.0015	global-SLG%YN	CASSLgdYNEQF	CASSLGDYNEQF	TRBV7-9	TRBJ2-1	NA	B	648	-	-	-	-	-	-	-	-	-	-	-
28	SLG%YN	2.5e-10	6	5	2e-07	1	0.14	0.96	0.001	0.0015	global-SLG%YN	CASSLgdYNEQF	CASSLGDYNEQF	TRBV7-9	TRBJ2-1	NA	B	539	-	-	-	-	-	-	-	-	-	-	-
28	SLG%YN	2.5e-10	6	5	2e-07	1	0.14	0.96	0.001	0.0015	global-SLG%YN	CASSLgdYNEQF	CASSLGDYNEQF	TRBV5-6	TRBJ2-1	NA	B	409	-	-	-	-	-	-	-	-	-	-	-
28	SLG%YN	2.5e-10	6	5	2e-07	1	0.14	0.96	0.001	0.0015	global-SLG%YN	CASSLgdYNEQF	CASSLGDYNEQF	TRBV7-9	TRBJ2-1	NA	B	279	-	-	-	-	-	-	-	-	-	-	-
28	SLG%YN	2.5e-10	6	5	2e-07	1	0.14	0.96	0.001	0.0015	global-SLG%YN	CASSLgdYNEQF	CASSLGDYNEQF	TRBV7-4	TRBJ2-1	NA	B	253	-	-	-	-	-	-	-	-	-	-	-
28	SLG%YN	2.5e-10	6	5	2e-07	1	0.14	0.96	0.001	0.0015	global-SLG%YN	CASSLGQYNEQF	CASSLGQYNEQF	TRBV27	TRBJ2-1	NA	H108	1162	-	-	-	-	-	-	-	-	-	-	-
28	SLG%YN	2.5e-10	6	5	2e-07	1	0.14	0.96	0.001	0.0015	global-SLG%YN	CASSLgpYNEQF	CASSLGPYNEQF	TRBV12-3	TRBJ2-1	NA	C	902	-	-	-	-	-	-	-	-	-	-	-
28	SLG%YN	2.5e-10	6	5	2e-07	1	0.14	0.96	0.001	0.0015	global-SLG%YN	CASSLgpYNEQF	CASSLGPYNEQF	TRBV12-4	TRBJ2-1	NA	C	861	-	-	-	-	-	-	-	-	-	-	-
28	SLG%YN	2.5e-10	6	5	2e-07	1	0.14	0.96	0.001	0.0015	global-SLG%YN	CASSLgpYNEQF	CASSLGPYNEQF	TRBV7-9	TRBJ2-1	NA	H139	2701	-	-	-	-	-	-	-	-	-	-	-
28	SLG%YN	2.5e-10	6	5	2e-07	1	0.14	0.96	0.001	0.0015	global-SLG%YN	CASSLgpYNEQF	CASSLGPYNEQF	TRBV7-9	TRBJ2-1	NA	H139	2671	-	-	-	-	-	-	-	-	-	-	-
28	SLG%YN	2.5e-10	6	5	2e-07	1	0.14	0.96	0.001	0.0015	global-SLG%YN	CASSLgpYNEQF	CASSLGPYNEQF	TRBV7-4	TRBJ2-1	NA	H139	608	-	-	-	-	-	-	-	-	-	-	-
28	SLG%YN	2.5e-10	6	5	2e-07	1	0.14	0.96	0.001	0.0015	global-SLG%YN	CASSLgpYNEQF	CASSLGPYNEQF	TRBV7-8	TRBJ2-1	NA	H139	280	-	-	-	-	-	-	-	-	-	-	-
28	SLG%YN	2.5e-10	6	5	2e-07	1	0.14	0.96	0.001	0.0015	global-SLG%YN	CASSLGRYNEQF	CASSLGRYNEQF	TRBV28	TRBJ2-1	NA	H137	83	-	-	-	-	-	-	-	-	-	-	-
28	SLG%YN	2.5e-10	6	5	2e-07	1	0.14	0.96	0.001	0.0015	global-SLG%YN	CASSLghYNEQF	CASSLGHYNEQF	TRBV27	TRBJ2-1	NA	H107	1388	-	-	-	-	-	-	-	-	-	-	-
29	R%YN	2.5e-10	5	5	8.8e-07	1	0.62	0.98	0.001	0.0015	global-R%YN	CSVrnYNEQF	CSVRNYNEQF	TRBV29-1	TRBJ2-1	NA	H107	684	-	-	-	-	-	-	-	-	-	-	-
29	R%YN	2.5e-10	5	5	8.8e-07	1	0.62	0.98	0.001	0.0015	global-R%YN	CASrrYNEQF	CASRRYNEQF	TRBV19	TRBJ2-1	NA	H137	83	-	-	-	-	-	-	-	-	-	-	-
29	R%YN	2.5e-10	5	5	8.8e-07	1	0.62	0.98	0.001	0.0015	global-R%YN	CASrdYNEQF	CASRDYNEQF	TRBV27	TRBJ2-1	NA	A	1074	-	-	-	-	-	-	-	-	-	-	-
29	R%YN	2.5e-10	5	5	8.8e-07	1	0.62	0.98	0.001	0.0015	global-R%YN	CASRGYNEQF	CASRGYNEQF	TRBV6-5	TRBJ2-1	NA	H137	95	-	-	-	-	-	-	-	-	-	-	-
29	R%YN	2.5e-10	5	5	8.8e-07	1	0.62	0.98	0.001	0.0015	global-R%YN	CASrtYNEQF	CASRTYNEQF	TRBV12-5	TRBJ2-1	NA	H106	989	-	-	-	-	-	-	-	-	-	-	-
29	R%YN	2.5e-10	5	5	8.8e-07	1	0.62	0.98	0.001	0.0015	global-R%YN	CASrtYNEQF	CASRTYNEQF	TRBV28	TRBJ2-1	NA	H138	352	-	-	-	-	-	-	-	-	-	-	-
30	S%SGSYN	2.5e-10	4	5	2.9e-08	1	0.026	0.75	0.001	0.0015	global-S%SGSYN	CASSfSGSYNEQF	CASSFSGSYNEQF	TRBV28	TRBJ2-1	NA	H137	87	-	-	-	-	-	-	-	-	-	-	-
30	S%SGSYN	2.5e-10	4	5	2.9e-08	1	0.026	0.75	0.001	0.0015	global-S%SGSYN	CASSTSGSYNEQF	CASSTSGSYNEQF	TRBV6-5	TRBJ2-1	NA	H139	549	-	-	-	-	-	-	-	-	-	-	-
30	S%SGSYN	2.5e-10	4	5	2.9e-08	1	0.026	0.75	0.001	0.0015	global-S%SGSYN	CASSLSGSYNEQF	CASSLSGSYNEQF	TRBV6-4	TRBJ2-1	NA	H107	2341	-	-	-	-	-	-	-	-	-	-	-
30	S%SGSYN	2.5e-10	4	5	2.9e-08	1	0.026	0.75	0.001	0.0015	global-S%SGSYN	CASSLSGSYNEQF	CASSLSGSYNEQF	TRBV6-4	TRBJ2-1	NA	H107	2018	-	-	-	-	-	-	-	-	-	-	-
30	S%SGSYN	2.5e-10	4	5	2.9e-08	1	0.026	0.75	0.001	0.0015	global-S%SGSYN	CASSLSGSYNEQF	CASSLSGSYNEQF	TRBV28	TRBJ2-1	NA	H138	242	-	-	-	-	-	-	-	-	-	-	-
30	S%SGSYN	2.5e-10	4	5	2.9e-08	1	0.026	0.75	0.001	0.0015	global-S%SGSYN	CASSaSGSYNEQF	CASSASGSYNEQF	TRBV7-2	TRBJ2-1	NA	H107	2327	-	-	-	-	-	-	-	-	-	-	-
30	S%SGSYN	2.5e-10	4	5	2.9e-08	1	0.026	0.75	0.001	0.0015	global-S%SGSYN	CASSaSGSYNEQF	CASSASGSYNEQF	TRBV7-2	TRBJ2-1	NA	H107	2204	-	-	-	-	-	-	-	-	-	-	-
30	S%SGSYN	2.5e-10	4	5	2.9e-08	1	0.026	0.75	0.001	0.0015	global-S%SGSYN	CASSPSGSYNEQF	CASSPSGSYNEQF	TRBV25-1	TRBJ2-1	NA	H137	82	-	-	-	-	-	-	-	-	-	-	-
31	S%SSYN	2.5e-10	4	5	1.9e-07	1	0.15	0.85	0.001	0.0015	global-S%SSYN	CASSgsSYNEQF	CASSGSSYNEQF	TRBV7-9	TRBJ2-1	NA	G	1272	-	-	-	-	-	-	-	-	-	-	-
31	S%SSYN	2.5e-10	4	5	1.9e-07	1	0.15	0.85	0.001	0.0015	global-S%SSYN	CSASgsSYNEQF	CSASGSSYNEQF	TRBV20-1	TRBJ2-1	NA	H	4343	-	-	-	-	-	-	-	-	-	-	-
31	S%SSYN	2.5e-10	4	5	1.9e-07	1	0.15	0.85	0.001	0.0015	global-S%SSYN	CASSYsSYNEQF	CASSYSSYNEQF	TRBV6-5	TRBJ2-1	NA	H138	226	-	-	-	-	-	-	-	-	-	-	-
31	S%SSYN	2.5e-10	4	5	1.9e-07	1	0.15	0.85	0.001	0.0015	global-S%SSYN	CASSfsSYNEQF	CASSFSSYNEQF	TRBV28	TRBJ2-1	NA	G	1159	-	-	-	-	-	-	-	-	-	-	-
31	S%SSYN	2.5e-10	4	5	1.9e-07	1	0.15	0.85	0.001	0.0015	global-S%SSYN	CASSfsSYNEQF	CASSFSSYNEQF	TRBV12-3	TRBJ2-1	NA	H	651	-	-	-	-	-	-	-	-	-	-	-
31	S%SSYN	2.5e-10	4	5	1.9e-07	1	0.15	0.85	0.001	0.0015	global-S%SSYN	CASSLsSYNEQF	CASSLSSYNEQF	TRBV19	TRBJ2-1	NA	H137	102	-	-	-	-	-	-	-	-	-	-	-
31	S%SSYN	2.5e-10	4	5	1.9e-07	1	0.15	0.85	0.001	0.0015	global-S%SSYN	CASSLsSYNEQF	CASSLSSYNEQF	TRBV19	TRBJ2-1	NA	H137	92	-	-	-	-	-	-	-	-	-	-	-
31	S%SSYN	2.5e-10	4	5	1.9e-07	1	0.15	0.85	0.001	0.0015	global-S%SSYN	CASSLsSYNEQF	CASSLSSYNEQF	TRBV28	TRBJ2-1	NA	H137	77	-	-	-	-	-	-	-	-	-	-	-
32	SL%DT	2.7e-10	9	10	1.5e-08	1	0.078	0.61	0.001	0.00031	global-SL%DT	CASSLdDTQYF	CASSLDDTQYF	TRBV6-5	TRBJ2-3	NA	H138	215	-	-	-	-	-	-	-	-	-	-	-
32	SL%DT	2.7e-10	9	10	1.5e-08	1	0.078	0.61	0.001	0.00031	global-SL%DT	CASSLTDTQYF	CASSLTDTQYF	TRBV28	TRBJ2-3	NA	G	1797	-	-	-	-	-	-	-	-	-	-	-
32	SL%DT	2.7e-10	9	10	1.5e-08	1	0.078	0.61	0.001	0.00031	global-SL%DT	CASSLTDTQYF	CASSLTDTQYF	TRBV28	TRBJ2-3	NA	H107	15114	-	-	-	-	-	-	-	-	-	-	-
32	SL%DT	2.7e-10	9	10	1.5e-08	1	0.078	0.61	0.001	0.00031	global-SL%DT	CASSLTDTQYF	CASSLTDTQYF	TRBV7-9	TRBJ2-3	NA	H110	1101	-	-	-	-	-	-	-	-	-	-	-
32	SL%DT	2.7e-10	9	10	1.5e-08	1	0.078	0.61	0.001	0.00031	global-SL%DT	CASSLTDTQYF	CASSLTDTQYF	TRBV7-9	TRBJ2-3	NA	H110	1093	-	-	-	-	-	-	-	-	-	-	-
32	SL%DT	2.7e-10	9	10	1.5e-08	1	0.078	0.61	0.001	0.00031	global-SL%DT	CASSLTDTQYF	CASSLTDTQYF	TRBV25-1	TRBJ2-3	NA	H137	110	-	-	-	-	-	-	-	-	-	-	-
32	SL%DT	2.7e-10	9	10	1.5e-08	1	0.078	0.61	0.001	0.00031	global-SL%DT	CASSLTDTQYF	CASSLTDTQYF	TRBV28	TRBJ2-3	NA	H138	322	-	-	-	-	-	-	-	-	-	-	-
32	SL%DT	2.7e-10	9	10	1.5e-08	1	0.078	0.61	0.001	0.00031	global-SL%DT	CAgslrDTQYF	CAGSLRDTQYF	TRBV28	TRBJ2-3	NA	H107	757	-	-	-	-	-	-	-	-	-	-	-
32	SL%DT	2.7e-10	9	10	1.5e-08	1	0.078	0.61	0.001	0.00031	global-SL%DT	CASSLpDTQYF	CASSLPDTQYF	TRBV28	TRBJ2-3	NA	H138	268	-	-	-	-	-	-	-	-	-	-	-
32	SL%DT	2.7e-10	9	10	1.5e-08	1	0.078	0.61	0.001	0.00031	global-SL%DT	CASSLgDTQYF	CASSLGDTQYF	TRBV28	TRBJ2-3	NA	G	2811	-	-	-	-	-	-	-	-	-	-	-
32	SL%DT	2.7e-10	9	10	1.5e-08	1	0.078	0.61	0.001	0.00031	global-SL%DT	CASSLgDTQYF	CASSLGDTQYF	TRBV7-9	TRBJ2-3	NA	H139	257	-	-	-	-	-	-	-	-	-	-	-
32	SL%DT	2.7e-10	9	10	1.5e-08	1	0.078	0.61	0.001	0.00031	global-SL%DT	CASSLgDTQYF	CASSLGDTQYF	TRBV7-9	TRBJ2-3	NA	H139	221	-	-	-	-	-	-	-	-	-	-	-
32	SL%DT	2.7e-10	9	10	1.5e-08	1	0.078	0.61	0.001	0.00031	global-SL%DT	CSASlgDTQYF	CSASLGDTQYF	TRBV20-1	TRBJ2-3	NA	G	2186	-	-	-	-	-	-	-	-	-	-	-
32	SL%DT	2.7e-10	9	10	1.5e-08	1	0.078	0.61	0.001	0.00031	global-SL%DT	CASSLsDTQYF	CASSLSDTQYF	TRBV5-1	TRBJ2-3	NA	H106	1173	-	-	-	-	-	-	-	-	-	-	-
32	SL%DT	2.7e-10	9	10	1.5e-08	1	0.078	0.61	0.001	0.00031	global-SL%DT	CASSLrDTQYF	CASSLRDTQYF	TRBV28	TRBJ2-3	NA	H107	4013	-	-	-	-	-	-	-	-	-	-	-
32	SL%DT	2.7e-10	9	10	1.5e-08	1	0.078	0.61	0.001	0.00031	global-SL%DT	CASSLrDTQYF	CASSLRDTQYF	TRBV7-4	TRBJ2-3	NA	H108	1569	-	-	-	-	-	-	-	-	-	-	-
32	SL%DT	2.7e-10	9	10	1.5e-08	1	0.078	0.61	0.001	0.00031	global-SL%DT	CASSLrDTQYF	CASSLRDTQYF	TRBV11-3	TRBJ2-3	NA	H108	1236	-	-	-	-	-	-	-	-	-	-	-
32	SL%DT	2.7e-10	9	10	1.5e-08	1	0.078	0.61	0.001	0.00031	global-SL%DT	CASSLrDTQYF	CASSLRDTQYF	TRBV7-2	TRBJ2-3	NA	H108	985	-	-	-	-	-	-	-	-	-	-	-
32	SL%DT	2.7e-10	9	10	1.5e-08	1	0.078	0.61	0.001	0.00031	global-SL%DT	CASSLrDTQYF	CASSLRDTQYF	TRBV7-2	TRBJ2-3	NA	H108	815	-	-	-	-	-	-	-	-	-	-	-
32	SL%DT	2.7e-10	9	10	1.5e-08	1	0.078	0.61	0.001	0.00031	global-SL%DT	CASSLkDTQYF	CASSLKDTQYF	TRBV12-3	TRBJ2-3	NA	A	3252	-	-	-	-	-	-	-	-	-	-	-
32	SL%DT	2.7e-10	9	10	1.5e-08	1	0.078	0.61	0.001	0.00031	global-SL%DT	CASSLkDTQYF	CASSLKDTQYF	TRBV12-4	TRBJ2-3	NA	A	2662	-	-	-	-	-	-	-	-	-	-	-
32	SL%DT	2.7e-10	9	10	1.5e-08	1	0.078	0.61	0.001	0.00031	global-SL%DT	CASSLkDTQYF	CASSLKDTQYF	TRBV6-5	TRBJ2-3	NA	A	398	-	-	-	-	-	-	-	-	-	-	-
32	SL%DT	2.7e-10	9	10	1.5e-08	1	0.078	0.61	0.001	0.00031	global-SL%DT	CASSLaDTQYF	CASSLADTQYF	TRBV28	TRBJ2-3	NA	H106	1637	-	-	-	-	-	-	-	-	-	-	-
32	SL%DT	2.7e-10	9	10	1.5e-08	1	0.078	0.61	0.001	0.00031	global-SL%DT	CASSLaDTQYF	CASSLADTQYF	TRBV28	TRBJ2-3	NA	H110	4623	-	-	-	-	-	-	-	-	-	-	-
32	SL%DT	2.7e-10	9	10	1.5e-08	1	0.078	0.61	0.001	0.00031	global-SL%DT	CASSLaDTQYF	CASSLADTQYF	TRBV5-1	TRBJ2-3	NA	H137	86	-	-	-	-	-	-	-	-	-	-	-
32	SL%DT	2.7e-10	9	10	1.5e-08	1	0.078	0.61	0.001	0.00031	global-SL%DT	CASSLaDTQYF	CASSLADTQYF	TRBV28	TRBJ2-3	NA	H139	257	-	-	-	-	-	-	-	-	-	-	-
32	SL%DT	2.7e-10	9	10	1.5e-08	1	0.078	0.61	0.001	0.00031	global-SL%DT	CASSLaDTQYF	CASSLADTQYF	TRBV27	TRBJ2-3	NA	H139	207	-	-	-	-	-	-	-	-	-	-	-
33	S%QGT	3.8e-10	5	7	2.7e-10	1	0.001	0.31	0.001	0.00086	global-S%QGT	CASSfQGTEAF	CASSFQGTEAF	TRBV28	TRBJ1-1	NA	H108	1699	-	-	-	-	-	-	-	-	-	-	-
33	S%QGT	3.8e-10	5	7	2.7e-10	1	0.001	0.31	0.001	0.00086	global-S%QGT	CASSLQGTQYF	CASSLQGTQYF	TRBV28	TRBJ2-5	NA	C	2486	-	-	-	-	-	-	-	-	-	-	-
33	S%QGT	3.8e-10	5	7	2.7e-10	1	0.001	0.31	0.001	0.00086	global-S%QGT	CASSGQGTEAF	CASSGQGTEAF	TRBV25-1	TRBJ1-1	NA	H139	320	-	-	-	-	-	-	-	-	-	-	-
33	S%QGT	3.8e-10	5	7	2.7e-10	1	0.001	0.31	0.001	0.00086	global-S%QGT	CAgswQGTEAF	CAGSWQGTEAF	TRBV28	TRBJ1-1	NA	H108	1245	-	-	-	-	-	-	-	-	-	-	-
33	S%QGT	3.8e-10	5	7	2.7e-10	1	0.001	0.31	0.001	0.00086	global-S%QGT	CASSEQGTEAF	CASSEQGTEAF	TRBV25-1	TRBJ1-1	NA	H137	78	-	-	-	-	-	-	-	-	-	-	-
33	S%QGT	3.8e-10	5	7	2.7e-10	1	0.001	0.31	0.001	0.00086	global-S%QGT	CASSPqGTGTF	CASSPQGTGTF	TRBV7-9	TRBJ1-2	NA	H110	990	-	-	-	-	-	-	-	-	-	-	-
33	S%QGT	3.8e-10	5	7	2.7e-10	1	0.001	0.31	0.001	0.00086	global-S%QGT	CASSPqGTGTF	CASSPQGTGTF	TRBV7-9	TRBJ1-2	NA	H110	908	-	-	-	-	-	-	-	-	-	-	-
33	S%QGT	3.8e-10	5	7	2.7e-10	1	0.001	0.31	0.001	0.00086	global-S%QGT	CASSwQGTEAF	CASSWQGTEAF	TRBV28	TRBJ1-1	NA	H108	10512	-	-	-	-	-	-	-	-	-	-	-
34	S%GNT	5.3e-10	7	11	8.2e-09	1	0.038	0.9	0.001	0.00024	global-S%GNT	CASSLgNTEAF	CASSLGNTEAF	TRBV27	TRBJ1-1	NA	G	4490	-	-	-	-	-	-	-	-	-	-	-
34	S%GNT	5.3e-10	7	11	8.2e-09	1	0.038	0.9	0.001	0.00024	global-S%GNT	CASSLgNTEAF	CASSLGNTEAF	TRBV7-4	TRBJ1-1	NA	H	1744	-	-	-	-	-	-	-	-	-	-	-
34	S%GNT	5.3e-10	7	11	8.2e-09	1	0.038	0.9	0.001	0.00024	global-S%GNT	CASSLgNTEAF	CASSLGNTEAF	TRBV11-2	TRBJ1-1	NA	H	1538	-	-	-	-	-	-	-	-	-	-	-
34	S%GNT	5.3e-10	7	11	8.2e-09	1	0.038	0.9	0.001	0.00024	global-S%GNT	CASSLgNTEAF	CASSLGNTEAF	TRBV7-2	TRBJ1-1	NA	H	904	-	-	-	-	-	-	-	-	-	-	-
34	S%GNT	5.3e-10	7	11	8.2e-09	1	0.038	0.9	0.001	0.00024	global-S%GNT	CASSLgNTEAF	CASSLGNTEAF	TRBV7-2	TRBJ1-1	NA	H	843	-	-	-	-	-	-	-	-	-	-	-
34	S%GNT	5.3e-10	7	11	8.2e-09	1	0.038	0.9	0.001	0.00024	global-S%GNT	CASSLgNTEAF	CASSLGNTEAF	TRBV7-8	TRBJ1-1	NA	H	839	-	-	-	-	-	-	-	-	-	-	-
34	S%GNT	5.3e-10	7	11	8.2e-09	1	0.038	0.9	0.001	0.00024	global-S%GNT	CASSLgNTEAF	CASSLGNTEAF	TRBV5-1	TRBJ1-1	NA	H110	847	-	-	-	-	-	-	-	-	-	-	-
34	S%GNT	5.3e-10	7	11	8.2e-09	1	0.038	0.9	0.001	0.00024	global-S%GNT	CASSLgNTEAF	CASSLGNTEAF	TRBV28	TRBJ1-1	NA	H138	243	-	-	-	-	-	-	-	-	-	-	-
34	S%GNT	5.3e-10	7	11	8.2e-09	1	0.038	0.9	0.001	0.00024	global-S%GNT	CASSLGNTIYF	CASSLGNTIYF	TRBV28	TRBJ1-3	NA	H137	126	-	-	-	-	-	-	-	-	-	-	-
34	S%GNT	5.3e-10	7	11	8.2e-09	1	0.038	0.9	0.001	0.00024	global-S%GNT	CASSQgNTEAF	CASSQGNTEAF	TRBV25-1	TRBJ1-1	NA	H137	115	-	-	-	-	-	-	-	-	-	-	-
34	S%GNT	5.3e-10	7	11	8.2e-09	1	0.038	0.9	0.001	0.00024	global-S%GNT	CASSSGNTIYF	CASSSGNTIYF	TRBV7-2	TRBJ1-3	NA	H	2036	-	-	-	-	-	-	-	-	-	-	-
34	S%GNT	5.3e-10	7	11	8.2e-09	1	0.038	0.9	0.001	0.00024	global-S%GNT	CASSSGNTIYF	CASSSGNTIYF	TRBV7-2	TRBJ1-3	NA	H	1997	-	-	-	-	-	-	-	-	-	-	-
34	S%GNT	5.3e-10	7	11	8.2e-09	1	0.038	0.9	0.001	0.00024	global-S%GNT	CASSSGNTIYF	CASSSGNTIYF	TRBV7-8	TRBJ1-3	NA	H	1185	-	-	-	-	-	-	-	-	-	-	-
34	S%GNT	5.3e-10	7	11	8.2e-09	1	0.038	0.9	0.001	0.00024	global-S%GNT	CASSSGNTIYF	CASSSGNTIYF	TRBV7-8	TRBJ1-3	NA	H	927	-	-	-	-	-	-	-	-	-	-	-
34	S%GNT	5.3e-10	7	11	8.2e-09	1	0.038	0.9	0.001	0.00024	global-S%GNT	CASSSGNTIYF	CASSSGNTIYF	TRBV7-4	TRBJ1-3	NA	H	596	-	-	-	-	-	-	-	-	-	-	-
34	S%GNT	5.3e-10	7	11	8.2e-09	1	0.038	0.9	0.001	0.00024	global-S%GNT	CASSIgNTEAF	CASSIGNTEAF	TRBV19	TRBJ1-1	NA	H	3828	-	-	-	-	-	-	-	-	-	-	-
34	S%GNT	5.3e-10	7	11	8.2e-09	1	0.038	0.9	0.001	0.00024	global-S%GNT	CASSIgNTEAF	CASSIGNTEAF	TRBV19	TRBJ1-1	NA	H	3757	-	-	-	-	-	-	-	-	-	-	-
34	S%GNT	5.3e-10	7	11	8.2e-09	1	0.038	0.9	0.001	0.00024	global-S%GNT	CASSTGNTEAF	CASSTGNTEAF	TRBV19	TRBJ1-1	NA	H137	107	-	-	-	-	-	-	-	-	-	-	-
34	S%GNT	5.3e-10	7	11	8.2e-09	1	0.038	0.9	0.001	0.00024	global-S%GNT	CASSEgNTEAF	CASSEGNTEAF	TRBV25-1	TRBJ1-1	NA	H137	122	-	-	-	-	-	-	-	-	-	-	-
34	S%GNT	5.3e-10	7	11	8.2e-09	1	0.038	0.9	0.001	0.00024	global-S%GNT	CASSPgnTQYF	CASSPGNTQYF	TRBV6-5	TRBJ2-3	NA	C	637	-	-	-	-	-	-	-	-	-	-	-
34	S%GNT	5.3e-10	7	11	8.2e-09	1	0.038	0.9	0.001	0.00024	global-S%GNT	CASSPgNTEAF	CASSPGNTEAF	TRBV28	TRBJ1-1	NA	H138	317	-	-	-	-	-	-	-	-	-	-	-
34	S%GNT	5.3e-10	7	11	8.2e-09	1	0.038	0.9	0.001	0.00024	global-S%GNT	CASSRGNTIYF	CASSRGNTIYF	TRBV5-1	TRBJ1-3	NA	H108	787	-	-	-	-	-	-	-	-	-	-	-
34	S%GNT	5.3e-10	7	11	8.2e-09	1	0.038	0.9	0.001	0.00024	global-S%GNT	CSASvgNTEAF	CSASVGNTEAF	TRBV20-1	TRBJ1-1	NA	H137	95	-	-	-	-	-	-	-	-	-	-	-
35	SLG%T	6.3e-10	11	9	4.6e-10	1	0.001	0.97	0.001	0.00048	global-SLG%T	CASSLgyTEAF	CASSLGYTEAF	TRBV7-9	TRBJ1-1	NA	B	3409	-	-	-	-	-	-	-	-	-	-	-
35	SLG%T	6.3e-10	11	9	4.6e-10	1	0.001	0.97	0.001	0.00048	global-SLG%T	CASSLgyTEAF	CASSLGYTEAF	TRBV7-9	TRBJ1-1	NA	B	3396	-	-	-	-	-	-	-	-	-	-	-
35	SLG%T	6.3e-10	11	9	4.6e-10	1	0.001	0.97	0.001	0.00048	global-SLG%T	CASSLgyTEAF	CASSLGYTEAF	TRBV7-4	TRBJ1-1	NA	B	586	-	-	-	-	-	-	-	-	-	-	-
35	SLG%T	6.3e-10	11	9	4.6e-10	1	0.001	0.97	0.001	0.00048	global-SLG%T	CASSLgyTEAF	CASSLGYTEAF	TRBV11-3	TRBJ1-1	NA	B	361	-	-	-	-	-	-	-	-	-	-	-
35	SLG%T	6.3e-10	11	9	4.6e-10	1	0.001	0.97	0.001	0.00048	global-SLG%T	CASSLgyTEAF	CASSLGYTEAF	TRBV7-8	TRBJ1-1	NA	B	269	-	-	-	-	-	-	-	-	-	-	-
35	SLG%T	6.3e-10	11	9	4.6e-10	1	0.001	0.97	0.001	0.00048	global-SLG%T	CASSLGNTIYF	CASSLGNTIYF	TRBV28	TRBJ1-3	NA	H137	126	-	-	-	-	-	-	-	-	-	-	-
35	SLG%T	6.3e-10	11	9	4.6e-10	1	0.001	0.97	0.001	0.00048	global-SLG%T	CASSLGGTEAF	CASSLGGTEAF	TRBV5-1	TRBJ1-1	NA	B	4084	-	-	-	-	-	-	-	-	-	-	-
35	SLG%T	6.3e-10	11	9	4.6e-10	1	0.001	0.97	0.001	0.00048	global-SLG%T	CASSLGGTEAF	CASSLGGTEAF	TRBV7-9	TRBJ1-1	NA	C	1311	-	-	-	-	-	-	-	-	-	-	-
35	SLG%T	6.3e-10	11	9	4.6e-10	1	0.001	0.97	0.001	0.00048	global-SLG%T	CASSLGGTEAF	CASSLGGTEAF	TRBV7-9	TRBJ1-1	NA	C	678	-	-	-	-	-	-	-	-	-	-	-
35	SLG%T	6.3e-10	11	9	4.6e-10	1	0.001	0.97	0.001	0.00048	global-SLG%T	CASSLGGTEAF	CASSLGGTEAF	TRBV7-9	TRBJ1-1	NA	C	590	-	-	-	-	-	-	-	-	-	-	-
35	SLG%T	6.3e-10	11	9	4.6e-10	1	0.001	0.97	0.001	0.00048	global-SLG%T	CASSLGGTEAF	CASSLGGTEAF	TRBV27	TRBJ1-1	NA	H107	1630	-	-	-	-	-	-	-	-	-	-	-
35	SLG%T	6.3e-10	11	9	4.6e-10	1	0.001	0.97	0.001	0.00048	global-SLG%T	CASSLGGTEAF	CASSLGGTEAF	TRBV7-9	TRBJ1-1	NA	H137	198	-	-	-	-	-	-	-	-	-	-	-
35	SLG%T	6.3e-10	11	9	4.6e-10	1	0.001	0.97	0.001	0.00048	global-SLG%T	CASSLGGTEAF	CASSLGGTEAF	TRBV7-9	TRBJ1-1	NA	H137	139	-	-	-	-	-	-	-	-	-	-	-
35	SLG%T	6.3e-10	11	9	4.6e-10	1	0.001	0.97	0.001	0.00048	global-SLG%T	CASSLGGTEAF	CASSLGGTEAF	TRBV28	TRBJ1-1	NA	H137	80	-	-	-	-	-	-	-	-	-	-	-
35	SLG%T	6.3e-10	11	9	4.6e-10	1	0.001	0.97	0.001	0.00048	global-SLG%T	CASSLGGTEAF	CASSLGGTEAF	TRBV7-9	TRBJ1-1	NA	H138	334	-	-	-	-	-	-	-	-	-	-	-
35	SLG%T	6.3e-10	11	9	4.6e-10	1	0.001	0.97	0.001	0.00048	global-SLG%T	CASSLGGTEAF	CASSLGGTEAF	TRBV7-9	TRBJ1-1	NA	H138	302	-	-	-	-	-	-	-	-	-	-	-
35	SLG%T	6.3e-10	11	9	4.6e-10	1	0.001	0.97	0.001	0.00048	global-SLG%T	CASSLgETQYF	CASSLGETQYF	TRBV28	TRBJ2-5	NA	H105	3524	-	-	-	-	-	-	-	-	-	-	-
35	SLG%T	6.3e-10	11	9	4.6e-10	1	0.001	0.97	0.001	0.00048	global-SLG%T	CASSLgETQYF	CASSLGETQYF	TRBV5-1	TRBJ2-5	NA	H107	5249	-	-	-	-	-	-	-	-	-	-	-
35	SLG%T	6.3e-10	11	9	4.6e-10	1	0.001	0.97	0.001	0.00048	global-SLG%T	CASSLgETQYF	CASSLGETQYF	TRBV28	TRBJ2-5	NA	H108	1193	-	-	-	-	-	-	-	-	-	-	-
35	SLG%T	6.3e-10	11	9	4.6e-10	1	0.001	0.97	0.001	0.00048	global-SLG%T	CASSLgETQYF	CASSLGETQYF	TRBV7-9	TRBJ2-5	NA	H137	101	-	-	-	-	-	-	-	-	-	-	-
35	SLG%T	6.3e-10	11	9	4.6e-10	1	0.001	0.97	0.001	0.00048	global-SLG%T	CASSLgETQYF	CASSLGETQYF	TRBV5-1	TRBJ2-5	NA	H137	97	-	-	-	-	-	-	-	-	-	-	-
35	SLG%T	6.3e-10	11	9	4.6e-10	1	0.001	0.97	0.001	0.00048	global-SLG%T	CASSLgETQYF	CASSLGETQYF	TRBV7-9	TRBJ2-5	NA	H137	95	-	-	-	-	-	-	-	-	-	-	-
35	SLG%T	6.3e-10	11	9	4.6e-10	1	0.001	0.97	0.001	0.00048	global-SLG%T	CASSLgETQYF	CASSLGETQYF	TRBV11-2	TRBJ2-5	NA	H137	78	-	-	-	-	-	-	-	-	-	-	-
35	SLG%T	6.3e-10	11	9	4.6e-10	1	0.001	0.97	0.001	0.00048	global-SLG%T	CASSLgETQYF	CASSLGETQYF	TRBV28	TRBJ2-5	NA	H138	263	-	-	-	-	-	-	-	-	-	-	-
35	SLG%T	6.3e-10	11	9	4.6e-10	1	0.001	0.97	0.001	0.00048	global-SLG%T	CASSLgETQYF	CASSLGETQYF	TRBV7-9	TRBJ2-5	NA	H139	220	-	-	-	-	-	-	-	-	-	-	-
35	SLG%T	6.3e-10	11	9	4.6e-10	1	0.001	0.97	0.001	0.00048	global-SLG%T	CASSLgETQYF	CASSLGETQYF	TRBV5-1	TRBJ2-5	NA	H139	210	-	-	-	-	-	-	-	-	-	-	-
35	SLG%T	6.3e-10	11	9	4.6e-10	1	0.001	0.97	0.001	0.00048	global-SLG%T	CASSLgETQYF	CASSLGETQYF	TRBV7-9	TRBJ2-5	NA	H139	200	-	-	-	-	-	-	-	-	-	-	-
35	SLG%T	6.3e-10	11	9	4.6e-10	1	0.001	0.97	0.001	0.00048	global-SLG%T	CASSLgETQYF	CASSLGETQYF	TRBV28	TRBJ2-5	NA	H139	198	-	-	-	-	-	-	-	-	-	-	-
35	SLG%T	6.3e-10	11	9	4.6e-10	1	0.001	0.97	0.001	0.00048	global-SLG%T	CASSLGRTEAF	CASSLGRTEAF	TRBV7-9	TRBJ1-1	NA	H138	226	-	-	-	-	-	-	-	-	-	-	-
35	SLG%T	6.3e-10	11	9	4.6e-10	1	0.001	0.97	0.001	0.00048	global-SLG%T	CASSLGRtEQF	CASSLGRTEQF	TRBV5-1	TRBJ2-1	NA	H105	2038	-	-	-	-	-	-	-	-	-	-	-
35	SLG%T	6.3e-10	11	9	4.6e-10	1	0.001	0.97	0.001	0.00048	global-SLG%T	CASSLgDTQYF	CASSLGDTQYF	TRBV28	TRBJ2-3	NA	G	2811	-	-	-	-	-	-	-	-	-	-	-
35	SLG%T	6.3e-10	11	9	4.6e-10	1	0.001	0.97	0.001	0.00048	global-SLG%T	CASSLgDTQYF	CASSLGDTQYF	TRBV7-9	TRBJ2-3	NA	H139	257	-	-	-	-	-	-	-	-	-	-	-
35	SLG%T	6.3e-10	11	9	4.6e-10	1	0.001	0.97	0.001	0.00048	global-SLG%T	CASSLgDTQYF	CASSLGDTQYF	TRBV7-9	TRBJ2-3	NA	H139	221	-	-	-	-	-	-	-	-	-	-	-
35	SLG%T	6.3e-10	11	9	4.6e-10	1	0.001	0.97	0.001	0.00048	global-SLG%T	CSASlgDTQYF	CSASLGDTQYF	TRBV20-1	TRBJ2-3	NA	G	2186	-	-	-	-	-	-	-	-	-	-	-
35	SLG%T	6.3e-10	11	9	4.6e-10	1	0.001	0.97	0.001	0.00048	global-SLG%T	CASSLgNTEAF	CASSLGNTEAF	TRBV27	TRBJ1-1	NA	G	4490	-	-	-	-	-	-	-	-	-	-	-
35	SLG%T	6.3e-10	11	9	4.6e-10	1	0.001	0.97	0.001	0.00048	global-SLG%T	CASSLgNTEAF	CASSLGNTEAF	TRBV7-4	TRBJ1-1	NA	H	1744	-	-	-	-	-	-	-	-	-	-	-
35	SLG%T	6.3e-10	11	9	4.6e-10	1	0.001	0.97	0.001	0.00048	global-SLG%T	CASSLgNTEAF	CASSLGNTEAF	TRBV11-2	TRBJ1-1	NA	H	1538	-	-	-	-	-	-	-	-	-	-	-
35	SLG%T	6.3e-10	11	9	4.6e-10	1	0.001	0.97	0.001	0.00048	global-SLG%T	CASSLgNTEAF	CASSLGNTEAF	TRBV7-2	TRBJ1-1	NA	H	904	-	-	-	-	-	-	-	-	-	-	-
35	SLG%T	6.3e-10	11	9	4.6e-10	1	0.001	0.97	0.001	0.00048	global-SLG%T	CASSLgNTEAF	CASSLGNTEAF	TRBV7-2	TRBJ1-1	NA	H	843	-	-	-	-	-	-	-	-	-	-	-
35	SLG%T	6.3e-10	11	9	4.6e-10	1	0.001	0.97	0.001	0.00048	global-SLG%T	CASSLgNTEAF	CASSLGNTEAF	TRBV7-8	TRBJ1-1	NA	H	839	-	-	-	-	-	-	-	-	-	-	-
35	SLG%T	6.3e-10	11	9	4.6e-10	1	0.001	0.97	0.001	0.00048	global-SLG%T	CASSLgNTEAF	CASSLGNTEAF	TRBV5-1	TRBJ1-1	NA	H110	847	-	-	-	-	-	-	-	-	-	-	-
35	SLG%T	6.3e-10	11	9	4.6e-10	1	0.001	0.97	0.001	0.00048	global-SLG%T	CASSLgNTEAF	CASSLGNTEAF	TRBV28	TRBJ1-1	NA	H138	243	-	-	-	-	-	-	-	-	-	-	-
36	SL%	1e-09	6	7	1.4e-08	1	0.041	0.41	0.001	0.00086	global-SL%	CASSLvgsF	CASSLVGSF	TRBV28	TRBJ2-7	NA	H105	1431	-	-	-	-	-	-	-	-	-	-	-
36	SL%	1e-09	6	7	1.4e-08	1	0.041	0.41	0.001	0.00086	global-SL%	CASSLkgTF	CASSLKGTF	TRBV5-1	TRBJ2-1	NA	G	1285	-	-	-	-	-	-	-	-	-	-	-
36	SL%	1e-09	6	7	1.4e-08	1	0.041	0.41	0.001	0.00086	global-SL%	CASSLTEAF	CASSLTEAF	TRBV5-1	TRBJ1-1	NA	H105	1537	-	-	-	-	-	-	-	-	-	-	-
36	SL%	1e-09	6	7	1.4e-08	1	0.041	0.41	0.001	0.00086	global-SL%	CASSLRGAF	CASSLRGAF	TRBV28	TRBJ1-1	NA	C	2880	-	-	-	-	-	-	-	-	-	-	-
36	SL%	1e-09	6	7	1.4e-08	1	0.041	0.41	0.001	0.00086	global-SL%	CASSLtqAF	CASSLTQAF	TRBV12-3	TRBJ1-1	NA	H107	2852	-	-	-	-	-	-	-	-	-	-	-
36	SL%	1e-09	6	7	1.4e-08	1	0.041	0.41	0.001	0.00086	global-SL%	CASSLyEQF	CASSLYEQF	TRBV28	TRBJ2-7	NA	E	1442	-	-	-	-	-	-	-	-	-	-	-
36	SL%	1e-09	6	7	1.4e-08	1	0.041	0.41	0.001	0.00086	global-SL%	CASSLyEQF	CASSLYEQF	TRBV28	TRBJ2-1	NA	E	1226	-	-	-	-	-	-	-	-	-	-	-
36	SL%	1e-09	6	7	1.4e-08	1	0.041	0.41	0.001	0.00086	global-SL%	CASSLvaAF	CASSLVAAF	TRBV7-9	TRBJ1-1	NA	A	5295	-	-	-	-	-	-	-	-	-	-	-
36	SL%	1e-09	6	7	1.4e-08	1	0.041	0.41	0.001	0.00086	global-SL%	CASSLvaAF	CASSLVAAF	TRBV7-9	TRBJ1-1	NA	A	5208	-	-	-	-	-	-	-	-	-	-	-
36	SL%	1e-09	6	7	1.4e-08	1	0.041	0.41	0.001	0.00086	global-SL%	CASSLvaAF	CASSLVAAF	TRBV7-4	TRBJ1-1	NA	A	1919	-	-	-	-	-	-	-	-	-	-	-
36	SL%	1e-09	6	7	1.4e-08	1	0.041	0.41	0.001	0.00086	global-SL%	CASSLvaAF	CASSLVAAF	TRBV7-2	TRBJ1-1	NA	A	772	-	-	-	-	-	-	-	-	-	-	-
36	SL%	1e-09	6	7	1.4e-08	1	0.041	0.41	0.001	0.00086	global-SL%	CASSLvaAF	CASSLVAAF	TRBV7-2	TRBJ1-1	NA	A	547	-	-	-	-	-	-	-	-	-	-	-
36	SL%	1e-09	6	7	1.4e-08	1	0.041	0.41	0.001	0.00086	global-SL%	CASSLvaAF	CASSLVAAF	TRBV7-8	TRBJ1-1	NA	A	298	-	-	-	-	-	-	-	-	-	-	-
37	S%LNT	1.3e-09	6	6	7.9e-08	1	0.12	0.53	0.001	0.0012	global-S%LNT	CASSPlNTEAF	CASSPLNTEAF	TRBV7-9	TRBJ1-1	NA	G	1362	-	-	-	-	-	-	-	-	-	-	-
37	S%LNT	1.3e-09	6	6	7.9e-08	1	0.12	0.53	0.001	0.0012	global-S%LNT	CASSPlNTEAF	CASSPLNTEAF	TRBV7-9	TRBJ1-1	NA	G	988	-	-	-	-	-	-	-	-	-	-	-
37	S%LNT	1.3e-09	6	6	7.9e-08	1	0.12	0.53	0.001	0.0012	global-S%LNT	CASSalNTEAF	CASSALNTEAF	TRBV28	TRBJ1-1	NA	C	3417	-	-	-	-	-	-	-	-	-	-	-
37	S%LNT	1.3e-09	6	6	7.9e-08	1	0.12	0.53	0.001	0.0012	global-S%LNT	CSASGLNTEAF	CSASGLNTEAF	TRBV20-1	TRBJ1-1	NA	H	4928	-	-	-	-	-	-	-	-	-	-	-
37	S%LNT	1.3e-09	6	6	7.9e-08	1	0.12	0.53	0.001	0.0012	global-S%LNT	CASSLlNTEAF	CASSLLNTEAF	TRBV7-9	TRBJ1-1	NA	H108	1006	-	-	-	-	-	-	-	-	-	-	-
37	S%LNT	1.3e-09	6	6	7.9e-08	1	0.12	0.53	0.001	0.0012	global-S%LNT	CASSLlNTEAF	CASSLLNTEAF	TRBV7-9	TRBJ1-1	NA	H108	928	-	-	-	-	-	-	-	-	-	-	-
37	S%LNT	1.3e-09	6	6	7.9e-08	1	0.12	0.53	0.001	0.0012	global-S%LNT	CASSwlNTEAF	CASSWLNTEAF	TRBV12-3	TRBJ1-1	NA	H106	1057	-	-	-	-	-	-	-	-	-	-	-
37	S%LNT	1.3e-09	6	6	7.9e-08	1	0.12	0.53	0.001	0.0012	global-S%LNT	CASSwlNTEAF	CASSWLNTEAF	TRBV12-4	TRBJ1-1	NA	H106	967	-	-	-	-	-	-	-	-	-	-	-
37	S%LNT	1.3e-09	6	6	7.9e-08	1	0.12	0.53	0.001	0.0012	global-S%LNT	CASSflNTEAF	CASSFLNTEAF	TRBV7-9	TRBJ1-1	NA	H110	1128	-	-	-	-	-	-	-	-	-	-	-
37	S%LNT	1.3e-09	6	6	7.9e-08	1	0.12	0.53	0.001	0.0012	global-S%LNT	CASSflNTEAF	CASSFLNTEAF	TRBV7-4	TRBJ1-1	NA	H110	948	-	-	-	-	-	-	-	-	-	-	-
38	S%SYE	1.4e-09	12	13	4.6e-11	1	0.002	0.3	0.001	7.7e-05	global-S%SYE	CASSESYEQYF	CASSESYEQYF	TRBV25-1	TRBJ2-7	NA	H137	180	-	-	-	-	-	-	-	-	-	-	-
38	S%SYE	1.4e-09	12	13	4.6e-11	1	0.002	0.3	0.001	7.7e-05	global-S%SYE	CASSPSYEQYF	CASSPSYEQYF	TRBV28	TRBJ2-7	NA	H105	4164	-	-	-	-	-	-	-	-	-	-	-
38	S%SYE	1.4e-09	12	13	4.6e-11	1	0.002	0.3	0.001	7.7e-05	global-S%SYE	CASSPSYEQYF	CASSPSYEQYF	TRBV7-2	TRBJ2-7	NA	H106	1694	-	-	-	-	-	-	-	-	-	-	-
38	S%SYE	1.4e-09	12	13	4.6e-11	1	0.002	0.3	0.001	7.7e-05	global-S%SYE	CASSPSYEQYF	CASSPSYEQYF	TRBV7-2	TRBJ2-7	NA	H106	1562	-	-	-	-	-	-	-	-	-	-	-
38	S%SYE	1.4e-09	12	13	4.6e-11	1	0.002	0.3	0.001	7.7e-05	global-S%SYE	CASSPSYEQYF	CASSPSYEQYF	TRBV28	TRBJ2-7	NA	H137	130	-	-	-	-	-	-	-	-	-	-	-
38	S%SYE	1.4e-09	12	13	4.6e-11	1	0.002	0.3	0.001	7.7e-05	global-S%SYE	CASSnSYEQYF	CASSNSYEQYF	TRBV5-1	TRBJ2-7	NA	H105	1189	-	-	-	-	-	-	-	-	-	-	-
38	S%SYE	1.4e-09	12	13	4.6e-11	1	0.002	0.3	0.001	7.7e-05	global-S%SYE	CSASgSYEQYF	CSASGSYEQYF	TRBV20-1	TRBJ2-7	NA	H	4226	-	-	-	-	-	-	-	-	-	-	-
38	S%SYE	1.4e-09	12	13	4.6e-11	1	0.002	0.3	0.001	7.7e-05	global-S%SYE	CSASgSYEQYF	CSASGSYEQYF	TRBV20-1	TRBJ2-7	NA	H137	138	-	-	-	-	-	-	-	-	-	-	-
38	S%SYE	1.4e-09	12	13	4.6e-11	1	0.002	0.3	0.001	7.7e-05	global-S%SYE	CSASgSYEQYF	CSASGSYEQYF	TRBV20-1	TRBJ2-7	NA	H139	276	-	-	-	-	-	-	-	-	-	-	-
38	S%SYE	1.4e-09	12	13	4.6e-11	1	0.002	0.3	0.001	7.7e-05	global-S%SYE	CASSLSYEQYF	CASSLSYEQYF	TRBV28	TRBJ2-7	NA	H137	143	-	-	-	-	-	-	-	-	-	-	-
38	S%SYE	1.4e-09	12	13	4.6e-11	1	0.002	0.3	0.001	7.7e-05	global-S%SYE	CASSLSYEQYF	CASSLSYEQYF	TRBV28	TRBJ2-7	NA	H139	235	-	-	-	-	-	-	-	-	-	-	-
38	S%SYE	1.4e-09	12	13	4.6e-11	1	0.002	0.3	0.001	7.7e-05	global-S%SYE	CASSYSYEQYF	CASSYSYEQYF	TRBV6-5	TRBJ2-7	NA	C	667	-	-	-	-	-	-	-	-	-	-	-
38	S%SYE	1.4e-09	12	13	4.6e-11	1	0.002	0.3	0.001	7.7e-05	global-S%SYE	CASSYSYEQYF	CASSYSYEQYF	TRBV28	TRBJ2-7	NA	H110	2681	-	-	-	-	-	-	-	-	-	-	-
38	S%SYE	1.4e-09	12	13	4.6e-11	1	0.002	0.3	0.001	7.7e-05	global-S%SYE	CASSYSYEQYF	CASSYSYEQYF	TRBV6-5	TRBJ2-7	NA	H137	202	-	-	-	-	-	-	-	-	-	-	-
38	S%SYE	1.4e-09	12	13	4.6e-11	1	0.002	0.3	0.001	7.7e-05	global-S%SYE	CASSYSYEQYF	CASSYSYEQYF	TRBV6-5	TRBJ2-7	NA	H138	712	-	-	-	-	-	-	-	-	-	-	-
38	S%SYE	1.4e-09	12	13	4.6e-11	1	0.002	0.3	0.001	7.7e-05	global-S%SYE	CASSwSYEQYF	CASSWSYEQYF	TRBV28	TRBJ2-7	NA	H105	29418	-	-	-	-	-	-	-	-	-	-	-
38	S%SYE	1.4e-09	12	13	4.6e-11	1	0.002	0.3	0.001	7.7e-05	global-S%SYE	CASShSYEQYF	CASSHSYEQYF	TRBV28	TRBJ2-7	NA	G	1395	-	-	-	-	-	-	-	-	-	-	-
38	S%SYE	1.4e-09	12	13	4.6e-11	1	0.002	0.3	0.001	7.7e-05	global-S%SYE	CASShSYEQYF	CASSHSYEQYF	TRBV25-1	TRBJ2-7	NA	H137	87	-	-	-	-	-	-	-	-	-	-	-
38	S%SYE	1.4e-09	12	13	4.6e-11	1	0.002	0.3	0.001	7.7e-05	global-S%SYE	CASShSYEQYF	CASSHSYEQYF	TRBV6-5	TRBJ2-7	NA	H139	288	-	-	-	-	-	-	-	-	-	-	-
38	S%SYE	1.4e-09	12	13	4.6e-11	1	0.002	0.3	0.001	7.7e-05	global-S%SYE	CASShSYEQYF	CASSHSYEQYF	TRBV7-9	TRBJ2-7	NA	H139	202	-	-	-	-	-	-	-	-	-	-	-
38	S%SYE	1.4e-09	12	13	4.6e-11	1	0.002	0.3	0.001	7.7e-05	global-S%SYE	CATSDSYEQYF	CATSDSYEQYF	TRBV24-1	TRBJ2-7	NA	H	1826	-	-	-	-	-	-	-	-	-	-	-
38	S%SYE	1.4e-09	12	13	4.6e-11	1	0.002	0.3	0.001	7.7e-05	global-S%SYE	CATSDSYEQYF	CATSDSYEQYF	TRBV24/OR9-2	TRBJ2-7	NA	H	1703	-	-	-	-	-	-	-	-	-	-	-
38	S%SYE	1.4e-09	12	13	4.6e-11	1	0.002	0.3	0.001	7.7e-05	global-S%SYE	CASSfSYEQYF	CASSFSYEQYF	TRBV6-5	TRBJ2-7	NA	H105	1178	-	-	-	-	-	-	-	-	-	-	-
38	S%SYE	1.4e-09	12	13	4.6e-11	1	0.002	0.3	0.001	7.7e-05	global-S%SYE	CASSfSYEQYF	CASSFSYEQYF	TRBV28	TRBJ2-7	NA	H106	2050	-	-	-	-	-	-	-	-	-	-	-
38	S%SYE	1.4e-09	12	13	4.6e-11	1	0.002	0.3	0.001	7.7e-05	global-S%SYE	CASSfSYEQYF	CASSFSYEQYF	TRBV7-2	TRBJ2-7	NA	H107	1731	-	-	-	-	-	-	-	-	-	-	-
38	S%SYE	1.4e-09	12	13	4.6e-11	1	0.002	0.3	0.001	7.7e-05	global-S%SYE	CASSfSYEQYF	CASSFSYEQYF	TRBV7-2	TRBJ2-7	NA	H107	1611	-	-	-	-	-	-	-	-	-	-	-
38	S%SYE	1.4e-09	12	13	4.6e-11	1	0.002	0.3	0.001	7.7e-05	global-S%SYE	CASSfSYEQYF	CASSFSYEQYF	TRBV7-8	TRBJ2-7	NA	H107	698	-	-	-	-	-	-	-	-	-	-	-
38	S%SYE	1.4e-09	12	13	4.6e-11	1	0.002	0.3	0.001	7.7e-05	global-S%SYE	CASSfSYEQYF	CASSFSYEQYF	TRBV7-4	TRBJ2-7	NA	H107	672	-	-	-	-	-	-	-	-	-	-	-
38	S%SYE	1.4e-09	12	13	4.6e-11	1	0.002	0.3	0.001	7.7e-05	global-S%SYE	CASSfSYEQYF	CASSFSYEQYF	TRBV28	TRBJ2-7	NA	H108	2864	-	-	-	-	-	-	-	-	-	-	-
38	S%SYE	1.4e-09	12	13	4.6e-11	1	0.002	0.3	0.001	7.7e-05	global-S%SYE	CASSfSYEQYF	CASSFSYEQYF	TRBV7-4	TRBJ2-7	NA	H138	356	-	-	-	-	-	-	-	-	-	-	-
38	S%SYE	1.4e-09	12	13	4.6e-11	1	0.002	0.3	0.001	7.7e-05	global-S%SYE	CASSfSYEQYF	CASSFSYEQYF	TRBV27	TRBJ2-7	NA	H138	290	-	-	-	-	-	-	-	-	-	-	-
38	S%SYE	1.4e-09	12	13	4.6e-11	1	0.002	0.3	0.001	7.7e-05	global-S%SYE	CASSSSYEQYF	CASSSSYEQYF	TRBV28	TRBJ2-7	NA	H106	5304	-	-	-	-	-	-	-	-	-	-	-
38	S%SYE	1.4e-09	12	13	4.6e-11	1	0.002	0.3	0.001	7.7e-05	global-S%SYE	CASSSSYEQYF	CASSSSYEQYF	TRBV6-5	TRBJ2-7	NA	H110	1307	-	-	-	-	-	-	-	-	-	-	-
38	S%SYE	1.4e-09	12	13	4.6e-11	1	0.002	0.3	0.001	7.7e-05	global-S%SYE	CASSSSYEQYF	CASSSSYEQYF	TRBV6-5	TRBJ2-7	NA	H139	343	-	-	-	-	-	-	-	-	-	-	-
38	S%SYE	1.4e-09	12	13	4.6e-11	1	0.002	0.3	0.001	7.7e-05	global-S%SYE	CASSSSYEQYF	CASSSSYEQYF	TRBV28	TRBJ2-7	NA	H139	213	-	-	-	-	-	-	-	-	-	-	-
38	S%SYE	1.4e-09	12	13	4.6e-11	1	0.002	0.3	0.001	7.7e-05	global-S%SYE	CASSDSYEQYF	CASSDSYEQYF	TRBV25-1	TRBJ2-7	NA	B	22879	-	-	-	-	-	-	-	-	-	-	-
38	S%SYE	1.4e-09	12	13	4.6e-11	1	0.002	0.3	0.001	7.7e-05	global-S%SYE	CASSDSYEQYF	CASSDSYEQYF	TRBV6-5	TRBJ2-7	NA	H137	79	-	-	-	-	-	-	-	-	-	-	-
38	S%SYE	1.4e-09	12	13	4.6e-11	1	0.002	0.3	0.001	7.7e-05	global-S%SYE	CASSVSYEQYF	CASSVSYEQYF	TRBV7-9	TRBJ2-7	NA	G	882	-	-	-	-	-	-	-	-	-	-	-
38	S%SYE	1.4e-09	12	13	4.6e-11	1	0.002	0.3	0.001	7.7e-05	global-S%SYE	CASSVSYEQYF	CASSVSYEQYF	TRBV7-9	TRBJ2-7	NA	G	640	-	-	-	-	-	-	-	-	-	-	-
39	S%GLNT	1.5e-09	6	5	5.2e-07	1	0.56	0.64	0.001	0.0015	global-S%GLNT	CASSPGLNTEAF	CASSPGLNTEAF	TRBV28	TRBJ1-1	NA	H106	2091	-	-	-	-	-	-	-	-	-	-	-
39	S%GLNT	1.5e-09	6	5	5.2e-07	1	0.56	0.64	0.001	0.0015	global-S%GLNT	CASSEGLNTEAF	CASSEGLNTEAF	TRBV19	TRBJ1-1	NA	H110	2593	-	-	-	-	-	-	-	-	-	-	-
39	S%GLNT	1.5e-09	6	5	5.2e-07	1	0.56	0.64	0.001	0.0015	global-S%GLNT	CASSEGLNTEAF	CASSEGLNTEAF	TRBV19	TRBJ1-1	NA	H110	2588	-	-	-	-	-	-	-	-	-	-	-
39	S%GLNT	1.5e-09	6	5	5.2e-07	1	0.56	0.64	0.001	0.0015	global-S%GLNT	CASSEGLNTEAF	CASSEGLNTEAF	TRBV6-1	TRBJ1-1	NA	H137	85	-	-	-	-	-	-	-	-	-	-	-
39	S%GLNT	1.5e-09	6	5	5.2e-07	1	0.56	0.64	0.001	0.0015	global-S%GLNT	CASSYGLNTEAF	CASSYGLNTEAF	TRBV28	TRBJ1-1	NA	H105	5566	-	-	-	-	-	-	-	-	-	-	-
39	S%GLNT	1.5e-09	6	5	5.2e-07	1	0.56	0.64	0.001	0.0015	global-S%GLNT	CASSQGLNTEAF	CASSQGLNTEAF	TRBV4-2	TRBJ1-1	NA	B	1966	-	-	-	-	-	-	-	-	-	-	-
39	S%GLNT	1.5e-09	6	5	5.2e-07	1	0.56	0.64	0.001	0.0015	global-S%GLNT	CASSQGLNTEAF	CASSQGLNTEAF	TRBV4-1	TRBJ1-1	NA	B	1367	-	-	-	-	-	-	-	-	-	-	-
39	S%GLNT	1.5e-09	6	5	5.2e-07	1	0.56	0.64	0.001	0.0015	global-S%GLNT	CASSQGLNTEAF	CASSQGLNTEAF	TRBV7-8	TRBJ1-1	NA	B	603	-	-	-	-	-	-	-	-	-	-	-
39	S%GLNT	1.5e-09	6	5	5.2e-07	1	0.56	0.64	0.001	0.0015	global-S%GLNT	CASSQGLNTEAF	CASSQGLNTEAF	TRBV23-1	TRBJ1-1	NA	B	539	-	-	-	-	-	-	-	-	-	-	-
39	S%GLNT	1.5e-09	6	5	5.2e-07	1	0.56	0.64	0.001	0.0015	global-S%GLNT	CASSQGLNTEAF	CASSQGLNTEAF	TRBV7-4	TRBJ1-1	NA	B	532	-	-	-	-	-	-	-	-	-	-	-
39	S%GLNT	1.5e-09	6	5	5.2e-07	1	0.56	0.64	0.001	0.0015	global-S%GLNT	CASSQGLNTEAF	CASSQGLNTEAF	TRBV4-1	TRBJ1-1	NA	B	386	-	-	-	-	-	-	-	-	-	-	-
39	S%GLNT	1.5e-09	6	5	5.2e-07	1	0.56	0.64	0.001	0.0015	global-S%GLNT	CASSQGLNTEAF	CASSQGLNTEAF	TRBV4-3	TRBJ1-1	NA	B	242	-	-	-	-	-	-	-	-	-	-	-
39	S%GLNT	1.5e-09	6	5	5.2e-07	1	0.56	0.64	0.001	0.0015	global-S%GLNT	CASSDGLNTEAF	CASSDGLNTEAF	TRBV6-5	TRBJ1-1	NA	H108	2104	-	-	-	-	-	-	-	-	-	-	-
40	SRTG%NT	1.5e-09	4	5	2.4e-08	1	0.11	0.15	0.001	0.0015	global-SRTG%NT	CASSRTGlNTEAF	CASSRTGLNTEAF	TRBV7-8	TRBJ1-1	NA	H137	82	-	-	-	-	-	-	-	-	-	-	-
40	SRTG%NT	1.5e-09	4	5	2.4e-08	1	0.11	0.15	0.001	0.0015	global-SRTG%NT	CASSRTGaNTEAF	CASSRTGANTEAF	TRBV19	TRBJ1-1	NA	H138	236	-	-	-	-	-	-	-	-	-	-	-
40	SRTG%NT	1.5e-09	4	5	2.4e-08	1	0.11	0.15	0.001	0.0015	global-SRTG%NT	CASSRTGaNTEAF	CASSRTGANTEAF	TRBV19	TRBJ1-1	NA	H138	224	-	-	-	-	-	-	-	-	-	-	-
40	SRTG%NT	1.5e-09	4	5	2.4e-08	1	0.11	0.15	0.001	0.0015	global-SRTG%NT	CASSRTGGNTEAF	CASSRTGGNTEAF	TRBV6-5	TRBJ1-1	NA	H110	1447	-	-	-	-	-	-	-	-	-	-	-
40	SRTG%NT	1.5e-09	4	5	2.4e-08	1	0.11	0.15	0.001	0.0015	global-SRTG%NT	CASSRTGfNTEAF	CASSRTGFNTEAF	TRBV7-8	TRBJ1-1	NA	H137	125	-	-	-	-	-	-	-	-	-	-	-
40	SRTG%NT	1.5e-09	4	5	2.4e-08	1	0.11	0.15	0.001	0.0015	global-SRTG%NT	CASSRTGsNTEAF	CASSRTGSNTEAF	TRBV6-5	TRBJ1-1	NA	B	31903	-	-	-	-	-	-	-	-	-	-	-
40	SRTG%NT	1.5e-09	4	5	2.4e-08	1	0.11	0.15	0.001	0.0015	global-SRTG%NT	CASSRTGsNTEAF	CASSRTGSNTEAF	TRBV6-6	TRBJ1-1	NA	B	670	-	-	-	-	-	-	-	-	-	-	-
40	SRTG%NT	1.5e-09	4	5	2.4e-08	1	0.11	0.15	0.001	0.0015	global-SRTG%NT	CASSRTGsNTEAF	CASSRTGSNTEAF	TRBV27	TRBJ1-1	NA	B	530	-	-	-	-	-	-	-	-	-	-	-
40	SRTG%NT	1.5e-09	4	5	2.4e-08	1	0.11	0.15	0.001	0.0015	global-SRTG%NT	CASSRTGsNTEAF	CASSRTGSNTEAF	TRBV28	TRBJ1-1	NA	B	371	-	-	-	-	-	-	-	-	-	-	-
40	SRTG%NT	1.5e-09	4	5	2.4e-08	1	0.11	0.15	0.001	0.0015	global-SRTG%NT	CASSRTGsNTEAF	CASSRTGSNTEAF	TRBV7-8	TRBJ1-1	NA	B	282	-	-	-	-	-	-	-	-	-	-	-
40	SRTG%NT	1.5e-09	4	5	2.4e-08	1	0.11	0.15	0.001	0.0015	global-SRTG%NT	CASSRTGsNTEAF	CASSRTGSNTEAF	TRBV6-8	TRBJ1-1	NA	B	254	-	-	-	-	-	-	-	-	-	-	-
41	SL%GET	1.6e-09	8	9	1.3e-10	1	0.001	0.28	0.001	0.00048	global-SL%GET	CASSLAGETQYF	CASSLAGETQYF	TRBV28	TRBJ2-5	NA	H138	227	-	-	-	-	-	-	-	-	-	-	-
41	SL%GET	1.6e-09	8	9	1.3e-10	1	0.001	0.28	0.001	0.00048	global-SL%GET	CSASlGGETQYF	CSASLGGETQYF	TRBV20-1	TRBJ2-5	NA	H139	202	-	-	-	-	-	-	-	-	-	-	-
41	SL%GET	1.6e-09	8	9	1.3e-10	1	0.001	0.28	0.001	0.00048	global-SL%GET	CASSLlgETQYF	CASSLLGETQYF	TRBV7-9	TRBJ2-5	NA	H106	1788	-	-	-	-	-	-	-	-	-	-	-
41	SL%GET	1.6e-09	8	9	1.3e-10	1	0.001	0.28	0.001	0.00048	global-SL%GET	CASSLlgETQYF	CASSLLGETQYF	TRBV7-9	TRBJ2-5	NA	H106	1677	-	-	-	-	-	-	-	-	-	-	-
41	SL%GET	1.6e-09	8	9	1.3e-10	1	0.001	0.28	0.001	0.00048	global-SL%GET	CASSLSGETQYF	CASSLSGETQYF	TRBV5-1	TRBJ2-5	NA	H139	207	-	-	-	-	-	-	-	-	-	-	-
41	SL%GET	1.6e-09	8	9	1.3e-10	1	0.001	0.28	0.001	0.00048	global-SL%GET	CASSLQGETQYF	CASSLQGETQYF	TRBV7-9	TRBJ2-5	NA	H107	2070	-	-	-	-	-	-	-	-	-	-	-
41	SL%GET	1.6e-09	8	9	1.3e-10	1	0.001	0.28	0.001	0.00048	global-SL%GET	CASSLQGETQYF	CASSLQGETQYF	TRBV7-9	TRBJ2-5	NA	H107	2043	-	-	-	-	-	-	-	-	-	-	-
41	SL%GET	1.6e-09	8	9	1.3e-10	1	0.001	0.28	0.001	0.00048	global-SL%GET	CASSLQGETQYF	CASSLQGETQYF	TRBV7-4	TRBJ2-5	NA	H107	746	-	-	-	-	-	-	-	-	-	-	-
41	SL%GET	1.6e-09	8	9	1.3e-10	1	0.001	0.28	0.001	0.00048	global-SL%GET	CASSLQGETQYF	CASSLQGETQYF	TRBV11-2	TRBJ2-5	NA	H107	673	-	-	-	-	-	-	-	-	-	-	-
41	SL%GET	1.6e-09	8	9	1.3e-10	1	0.001	0.28	0.001	0.00048	global-SL%GET	CASSLkgETQYF	CASSLKGETQYF	TRBV5-1	TRBJ2-5	NA	D	13890	-	-	-	-	-	-	-	-	-	-	-
41	SL%GET	1.6e-09	8	9	1.3e-10	1	0.001	0.28	0.001	0.00048	global-SL%GET	CASSLkgETQYF	CASSLKGETQYF	TRBV5-1	TRBJ2-3	NA	D	450	-	-	-	-	-	-	-	-	-	-	-
41	SL%GET	1.6e-09	8	9	1.3e-10	1	0.001	0.28	0.001	0.00048	global-SL%GET	CASSLvgETQYF	CASSLVGETQYF	TRBV7-9	TRBJ2-5	NA	A	8551	-	-	-	-	-	-	-	-	-	-	-
41	SL%GET	1.6e-09	8	9	1.3e-10	1	0.001	0.28	0.001	0.00048	global-SL%GET	CASSLvgETQYF	CASSLVGETQYF	TRBV7-9	TRBJ2-5	NA	A	8537	-	-	-	-	-	-	-	-	-	-	-
41	SL%GET	1.6e-09	8	9	1.3e-10	1	0.001	0.28	0.001	0.00048	global-SL%GET	CASSLvgETQYF	CASSLVGETQYF	TRBV7-4	TRBJ2-5	NA	A	2482	-	-	-	-	-	-	-	-	-	-	-
41	SL%GET	1.6e-09	8	9	1.3e-10	1	0.001	0.28	0.001	0.00048	global-SL%GET	CASSLvgETQYF	CASSLVGETQYF	TRBV11-2	TRBJ2-5	NA	A	2179	-	-	-	-	-	-	-	-	-	-	-
41	SL%GET	1.6e-09	8	9	1.3e-10	1	0.001	0.28	0.001	0.00048	global-SL%GET	CASSLvgETQYF	CASSLVGETQYF	TRBV7-2	TRBJ2-5	NA	A	1460	-	-	-	-	-	-	-	-	-	-	-
41	SL%GET	1.6e-09	8	9	1.3e-10	1	0.001	0.28	0.001	0.00048	global-SL%GET	CASSLvgETQYF	CASSLVGETQYF	TRBV7-2	TRBJ2-5	NA	A	1456	-	-	-	-	-	-	-	-	-	-	-
41	SL%GET	1.6e-09	8	9	1.3e-10	1	0.001	0.28	0.001	0.00048	global-SL%GET	CASSLvgETQYF	CASSLVGETQYF	TRBV7-8	TRBJ2-5	NA	A	460	-	-	-	-	-	-	-	-	-	-	-
41	SL%GET	1.6e-09	8	9	1.3e-10	1	0.001	0.28	0.001	0.00048	global-SL%GET	CASSLvgETQYF	CASSLVGETQYF	TRBV7-9	TRBJ2-3	NA	A	427	-	-	-	-	-	-	-	-	-	-	-
41	SL%GET	1.6e-09	8	9	1.3e-10	1	0.001	0.28	0.001	0.00048	global-SL%GET	CASSLvgETQYF	CASSLVGETQYF	TRBV7-9	TRBJ2-3	NA	A	414	-	-	-	-	-	-	-	-	-	-	-
41	SL%GET	1.6e-09	8	9	1.3e-10	1	0.001	0.28	0.001	0.00048	global-SL%GET	CASSLvgETQYF	CASSLVGETQYF	TRBV7-9	TRBJ2-5	NA	H137	94	-	-	-	-	-	-	-	-	-	-	-
41	SL%GET	1.6e-09	8	9	1.3e-10	1	0.001	0.28	0.001	0.00048	global-SL%GET	CASSLGGETQYF	CASSLGGETQYF	TRBV5-1	TRBJ2-5	NA	E	10623	-	-	-	-	-	-	-	-	-	-	-
41	SL%GET	1.6e-09	8	9	1.3e-10	1	0.001	0.28	0.001	0.00048	global-SL%GET	CASSLGGETQYF	CASSLGGETQYF	TRBV5-1	TRBJ2-3	NA	E	254	-	-	-	-	-	-	-	-	-	-	-
41	SL%GET	1.6e-09	8	9	1.3e-10	1	0.001	0.28	0.001	0.00048	global-SL%GET	CASSLegETQYF	CASSLEGETQYF	TRBV5-1	TRBJ2-5	NA	H106	1960	-	-	-	-	-	-	-	-	-	-	-
42	S%GGT	6e-09	9	8	5.8e-10	1	0.033	0.021	0.001	0.00083	global-S%GGT	CASSmGGTEAF	CASSMGGTEAF	TRBV19	TRBJ1-1	NA	D	43159	-	-	-	-	-	-	-	-	-	-	-
42	S%GGT	6e-09	9	8	5.8e-10	1	0.033	0.021	0.001	0.00083	global-S%GGT	CASSmGGTEAF	CASSMGGTEAF	TRBV19	TRBJ1-1	NA	D	42862	-	-	-	-	-	-	-	-	-	-	-
42	S%GGT	6e-09	9	8	5.8e-10	1	0.033	0.021	0.001	0.00083	global-S%GGT	CASSmGGTEAF	CASSMGGTEAF	TRBV7-2	TRBJ1-1	NA	D	333	-	-	-	-	-	-	-	-	-	-	-
42	S%GGT	6e-09	9	8	5.8e-10	1	0.033	0.021	0.001	0.00083	global-S%GGT	CASSmGGTEAF	CASSMGGTEAF	TRBV7-9	TRBJ1-1	NA	D	302	-	-	-	-	-	-	-	-	-	-	-
42	S%GGT	6e-09	9	8	5.8e-10	1	0.033	0.021	0.001	0.00083	global-S%GGT	CASSmGGTEAF	CASSMGGTEAF	TRBV7-2	TRBJ1-1	NA	D	297	-	-	-	-	-	-	-	-	-	-	-
42	S%GGT	6e-09	9	8	5.8e-10	1	0.033	0.021	0.001	0.00083	global-S%GGT	CASSVGGTEAF	CASSVGGTEAF	TRBV25-1	TRBJ1-1	NA	G	3962	-	-	-	-	-	-	-	-	-	-	-
42	S%GGT	6e-09	9	8	5.8e-10	1	0.033	0.021	0.001	0.00083	global-S%GGT	CASSGGgTEAF	CASSGGGTEAF	TRBV10-2	TRBJ1-1	NA	H106	3219	-	-	-	-	-	-	-	-	-	-	-
42	S%GGT	6e-09	9	8	5.8e-10	1	0.033	0.021	0.001	0.00083	global-S%GGT	CASSGGgTEAF	CASSGGGTEAF	TRBV10-2	TRBJ1-1	NA	H106	3200	-	-	-	-	-	-	-	-	-	-	-
42	S%GGT	6e-09	9	8	5.8e-10	1	0.033	0.021	0.001	0.00083	global-S%GGT	CASSGGgTEAF	CASSGGGTEAF	TRBV28	TRBJ1-1	NA	H139	313	-	-	-	-	-	-	-	-	-	-	-
42	S%GGT	6e-09	9	8	5.8e-10	1	0.033	0.021	0.001	0.00083	global-S%GGT	CASSLGGTEAF	CASSLGGTEAF	TRBV5-1	TRBJ1-1	NA	B	4084	-	-	-	-	-	-	-	-	-	-	-
42	S%GGT	6e-09	9	8	5.8e-10	1	0.033	0.021	0.001	0.00083	global-S%GGT	CASSLGGTEAF	CASSLGGTEAF	TRBV7-9	TRBJ1-1	NA	C	1311	-	-	-	-	-	-	-	-	-	-	-
42	S%GGT	6e-09	9	8	5.8e-10	1	0.033	0.021	0.001	0.00083	global-S%GGT	CASSLGGTEAF	CASSLGGTEAF	TRBV7-9	TRBJ1-1	NA	C	678	-	-	-	-	-	-	-	-	-	-	-
42	S%GGT	6e-09	9	8	5.8e-10	1	0.033	0.021	0.001	0.00083	global-S%GGT	CASSLGGTEAF	CASSLGGTEAF	TRBV7-9	TRBJ1-1	NA	C	590	-	-	-	-	-	-	-	-	-	-	-
42	S%GGT	6e-09	9	8	5.8e-10	1	0.033	0.021	0.001	0.00083	global-S%GGT	CASSLGGTEAF	CASSLGGTEAF	TRBV27	TRBJ1-1	NA	H107	1630	-	-	-	-	-	-	-	-	-	-	-
42	S%GGT	6e-09	9	8	5.8e-10	1	0.033	0.021	0.001	0.00083	global-S%GGT	CASSLGGTEAF	CASSLGGTEAF	TRBV7-9	TRBJ1-1	NA	H137	198	-	-	-	-	-	-	-	-	-	-	-
42	S%GGT	6e-09	9	8	5.8e-10	1	0.033	0.021	0.001	0.00083	global-S%GGT	CASSLGGTEAF	CASSLGGTEAF	TRBV7-9	TRBJ1-1	NA	H137	139	-	-	-	-	-	-	-	-	-	-	-
42	S%GGT	6e-09	9	8	5.8e-10	1	0.033	0.021	0.001	0.00083	global-S%GGT	CASSLGGTEAF	CASSLGGTEAF	TRBV28	TRBJ1-1	NA	H137	80	-	-	-	-	-	-	-	-	-	-	-
42	S%GGT	6e-09	9	8	5.8e-10	1	0.033	0.021	0.001	0.00083	global-S%GGT	CASSLGGTEAF	CASSLGGTEAF	TRBV7-9	TRBJ1-1	NA	H138	334	-	-	-	-	-	-	-	-	-	-	-
42	S%GGT	6e-09	9	8	5.8e-10	1	0.033	0.021	0.001	0.00083	global-S%GGT	CASSLGGTEAF	CASSLGGTEAF	TRBV7-9	TRBJ1-1	NA	H138	302	-	-	-	-	-	-	-	-	-	-	-
42	S%GGT	6e-09	9	8	5.8e-10	1	0.033	0.021	0.001	0.00083	global-S%GGT	CASSYGGTEAF	CASSYGGTEAF	TRBV6-5	TRBJ1-1	NA	H137	133	-	-	-	-	-	-	-	-	-	-	-
42	S%GGT	6e-09	9	8	5.8e-10	1	0.033	0.021	0.001	0.00083	global-S%GGT	CSASRGgTEAF	CSASRGGTEAF	TRBV20-1	TRBJ1-1	NA	H106	1357	-	-	-	-	-	-	-	-	-	-	-
42	S%GGT	6e-09	9	8	5.8e-10	1	0.033	0.021	0.001	0.00083	global-S%GGT	CASSfGGTEAF	CASSFGGTEAF	TRBV7-9	TRBJ1-1	NA	H137	101	-	-	-	-	-	-	-	-	-	-	-
42	S%GGT	6e-09	9	8	5.8e-10	1	0.033	0.021	0.001	0.00083	global-S%GGT	CASSPGGTQYF	CASSPGGTQYF	TRBV28	TRBJ2-5	NA	H137	177	-	-	-	-	-	-	-	-	-	-	-
43	LDDT	6.5e-09	3	4	3.3e-08	1	0.065	0.22	0.001	0.0023	motif-LDDT	CASSGLdDTQYF	CASSGLDDTQYF	TRBV6-5	TRBJ2-3	NA	H	6888	-	-	-	-	-	-	-	-	-	-	-
43	LDDT	6.5e-09	3	4	3.3e-08	1	0.065	0.22	0.001	0.0023	motif-LDDT	CASSLdDTQYF	CASSLDDTQYF	TRBV6-5	TRBJ2-3	NA	H138	215	-	-	-	-	-	-	-	-	-	-	-
43	LDDT	6.5e-09	3	4	3.3e-08	1	0.065	0.22	0.001	0.0023	motif-LDDT	CASSLddtiEQF	CASSLDDTIEQF	TRBV7-4	TRBJ2-1	NA	E	12668	-	-	-	-	-	-	-	-	-	-	-
43	LDDT	6.5e-09	3	4	3.3e-08	1	0.065	0.22	0.001	0.0023	motif-LDDT	CASSLddtiEQF	CASSLDDTIEQF	TRBV7-2	TRBJ2-1	NA	E	4820	-	-	-	-	-	-	-	-	-	-	-
43	LDDT	6.5e-09	3	4	3.3e-08	1	0.065	0.22	0.001	0.0023	motif-LDDT	CASSLddtiEQF	CASSLDDTIEQF	TRBV7-2	TRBJ2-1	NA	E	4699	-	-	-	-	-	-	-	-	-	-	-
43	LDDT	6.5e-09	3	4	3.3e-08	1	0.065	0.22	0.001	0.0023	motif-LDDT	CASSLddtiEQF	CASSLDDTIEQF	TRBV7-8	TRBJ2-1	NA	E	2687	-	-	-	-	-	-	-	-	-	-	-
43	LDDT	6.5e-09	3	4	3.3e-08	1	0.065	0.22	0.001	0.0023	motif-LDDT	CASSLddtiEQF	CASSLDDTIEQF	TRBV11-2	TRBJ2-1	NA	E	1750	-	-	-	-	-	-	-	-	-	-	-
43	LDDT	6.5e-09	3	4	3.3e-08	1	0.065	0.22	0.001	0.0023	motif-LDDT	CASSLddtiEQF	CASSLDDTIEQF	TRBV11-2	TRBJ2-1	NA	E	1634	-	-	-	-	-	-	-	-	-	-	-
43	LDDT	6.5e-09	3	4	3.3e-08	1	0.065	0.22	0.001	0.0023	motif-LDDT	CASSLddtiEQF	CASSLDDTIEQF	TRBV7-9	TRBJ2-1	NA	E	503	-	-	-	-	-	-	-	-	-	-	-
43	LDDT	6.5e-09	3	4	3.3e-08	1	0.065	0.22	0.001	0.0023	motif-LDDT	CASSLddtiEQF	CASSLDDTIEQF	TRBV28	TRBJ2-1	NA	E	425	-	-	-	-	-	-	-	-	-	-	-
43	LDDT	6.5e-09	3	4	3.3e-08	1	0.065	0.22	0.001	0.0023	motif-LDDT	CASSLddtiEQF	CASSLDDTIEQF	TRBV7-9	TRBJ2-1	NA	E	369	-	-	-	-	-	-	-	-	-	-	-
43	LDDT	6.5e-09	3	4	3.3e-08	1	0.065	0.22	0.001	0.0023	motif-LDDT	CASSLddtiEQF	CASSLDDTIEQF	TRBV11-3	TRBJ2-1	NA	E	291	-	-	-	-	-	-	-	-	-	-	-
43	LDDT	6.5e-09	3	4	3.3e-08	1	0.065	0.22	0.001	0.0023	motif-LDDT	CASSLddtiEQF	CASSLDDTIEQF	TRBV7-2	TRBJ2-1	NA	E	266	-	-	-	-	-	-	-	-	-	-	-
43	LDDT	6.5e-09	3	4	3.3e-08	1	0.065	0.22	0.001	0.0023	motif-LDDT	CASnGLdDTQYF	CASNGLDDTQYF	TRBV6-5	TRBJ2-3	NA	H	1264	-	-	-	-	-	-	-	-	-	-	-
44	NWVR	6.7e-09	1	3	2.3e-07	1	0.23	0.16	0.001	0.0062	motif-NWVR motif-WVRP	CASSKnwvrpdEQF	CASSKNWVRPDEQF	TRBV7-8	TRBJ2-1	NA	A	23340	-	-	-	-	-	-	-	-	-	-	-
44	NWVR	6.7e-09	1	3	2.3e-07	1	0.23	0.16	0.001	0.0062	motif-NWVR motif-WVRP	CASSKnwvrpdEQF	CASSKNWVRPDEQF	TRBV7-9	TRBJ2-1	NA	A	6149	-	-	-	-	-	-	-	-	-	-	-
44	NWVR	6.7e-09	1	3	2.3e-07	1	0.23	0.16	0.001	0.0062	motif-NWVR motif-WVRP	CASSKnwvrpdEQF	CASSKNWVRPDEQF	TRBV7-4	TRBJ2-1	NA	A	914	-	-	-	-	-	-	-	-	-	-	-
44	NWVR	6.7e-09	1	3	2.3e-07	1	0.23	0.16	0.001	0.0062	motif-NWVR motif-WVRP	CASSKnwvrpdEQF	CASSKNWVRPDEQF	TRBV11-3	TRBJ2-1	NA	A	528	-	-	-	-	-	-	-	-	-	-	-
44	NWVR	6.7e-09	1	3	2.3e-07	1	0.23	0.16	0.001	0.0062	motif-NWVR motif-WVRP	CASSKnwvrpdEQF	CASSKNWVRPDEQF	TRBV11-3	TRBJ2-1	NA	A	493	-	-	-	-	-	-	-	-	-	-	-
44	NWVR	6.7e-09	1	3	2.3e-07	1	0.23	0.16	0.001	0.0062	motif-NWVR motif-WVRP	CASSKnwvrpdEQF	CASSKNWVRPDEQF	TRBV7-3	TRBJ2-1	NA	A	261	-	-	-	-	-	-	-	-	-	-	-
44	NWVR	6.7e-09	1	3	2.3e-07	1	0.23	0.16	0.001	0.0062	motif-NWVR motif-WVRP	CASSKnwvrpdEQF	CASSKNWVRPDEQF	TRBV25-1	TRBJ2-1	NA	A	261	-	-	-	-	-	-	-	-	-	-	-
44	NWVR	6.7e-09	1	3	2.3e-07	1	0.23	0.16	0.001	0.0062	motif-NWVR motif-WVRP	CASSKnwvrpdEQF	CASSKNWVRPDEQF	TRBV6-8	TRBJ2-1	NA	A	230	-	-	-	-	-	-	-	-	-	-	-
44	NWVR	6.7e-09	1	3	2.3e-07	1	0.23	0.16	0.001	0.0062	motif-NWVR motif-WVRP	CASSKnwvrpdEQYF	CASSKNWVRPDEQYF	TRBV7-8	TRBJ2-7	NA	A	254	-	-	-	-	-	-	-	-	-	-	-
44	NWVR	6.7e-09	1	3	2.3e-07	1	0.23	0.16	0.001	0.0062	motif-NWVR motif-WVRP	CASSRnwvrpdEQF	CASSRNWVRPDEQF	TRBV7-8	TRBJ2-1	NA	A	219	-	-	-	-	-	-	-	-	-	-	-
45	T%	8.4e-09	5	6	7.2e-11	1	0.001	0.059	0.001	0.0012	global-T%	CASTAGHF	CASTAGHF	TRBV6-5	TRBJ1-5	NA	H108	2442	-	-	-	-	-	-	-	-	-	-	-
45	T%	8.4e-09	5	6	7.2e-11	1	0.001	0.059	0.001	0.0012	global-T%	CATtRGAF	CATTRGAF	TRBV6-5	TRBJ1-1	NA	H137	79	-	-	-	-	-	-	-	-	-	-	-
45	T%	8.4e-09	5	6	7.2e-11	1	0.001	0.059	0.001	0.0012	global-T%	CSAtkqAF	CSATKQAF	TRBV20-1	TRBJ2-1	NA	D	1069	-	-	-	-	-	-	-	-	-	-	-
45	T%	8.4e-09	5	6	7.2e-11	1	0.001	0.059	0.001	0.0012	global-T%	CASTiGGF	CASTIGGF	TRBV6-5	TRBJ2-7	NA	C	9831	-	-	-	-	-	-	-	-	-	-	-
45	T%	8.4e-09	5	6	7.2e-11	1	0.001	0.059	0.001	0.0012	global-T%	CSAtkrAF	CSATKRAF	TRBV20-1	TRBJ2-1	NA	D	31272	-	-	-	-	-	-	-	-	-	-	-
45	T%	8.4e-09	5	6	7.2e-11	1	0.001	0.059	0.001	0.0012	global-T%	CSAtkrAF	CSATKRAF	TRBV20-1	TRBJ2-1	NA	D	921	-	-	-	-	-	-	-	-	-	-	-
45	T%	8.4e-09	5	6	7.2e-11	1	0.001	0.059	0.001	0.0012	global-T%	CSAtkrAF	CSATKRAF	TRBV20-1	TRBJ2-1	NA	D	221	-	-	-	-	-	-	-	-	-	-	-
45	T%	8.4e-09	5	6	7.2e-11	1	0.001	0.059	0.001	0.0012	global-T%	CATtpGRF	CATTPGRF	TRBV28	TRBJ1-6	NA	H139	419	-	-	-	-	-	-	-	-	-	-	-
45	T%	8.4e-09	5	6	7.2e-11	1	0.001	0.059	0.001	0.0012	global-T%	CATtpGRF	CATTPGRF	TRBV28	TRBJ1-6	NA	H139	386	-	-	-	-	-	-	-	-	-	-	-
46	S%YE	1e-08	9	9	2.5e-10	1	0.003	0.18	0.001	0.00048	global-S%YE	CASSSYEQYF	CASSSYEQYF	TRBV27	TRBJ2-7	NA	A	21942	-	-	-	-	-	-	-	-	-	-	-
46	S%YE	1e-08	9	9	2.5e-10	1	0.003	0.18	0.001	0.00048	global-S%YE	CASSSYEQYF	CASSSYEQYF	TRBV6-5	TRBJ2-7	NA	A	883	-	-	-	-	-	-	-	-	-	-	-
46	S%YE	1e-08	9	9	2.5e-10	1	0.003	0.18	0.001	0.00048	global-S%YE	CASSSYEQYF	CASSSYEQYF	TRBV28	TRBJ2-7	NA	H	2514	-	-	-	-	-	-	-	-	-	-	-
46	S%YE	1e-08	9	9	2.5e-10	1	0.003	0.18	0.001	0.00048	global-S%YE	CASSSYEQYF	CASSSYEQYF	TRBV28	TRBJ2-7	NA	H139	363	-	-	-	-	-	-	-	-	-	-	-
46	S%YE	1e-08	9	9	2.5e-10	1	0.003	0.18	0.001	0.00048	global-S%YE	CASSLYEQYF	CASSLYEQYF	TRBV28	TRBJ2-7	NA	E	255	-	-	-	-	-	-	-	-	-	-	-
46	S%YE	1e-08	9	9	2.5e-10	1	0.003	0.18	0.001	0.00048	global-S%YE	CASSaYEQYF	CASSAYEQYF	TRBV28	TRBJ2-7	NA	H110	3296	-	-	-	-	-	-	-	-	-	-	-
46	S%YE	1e-08	9	9	2.5e-10	1	0.003	0.18	0.001	0.00048	global-S%YE	CASSaYEQYF	CASSAYEQYF	TRBV25-1	TRBJ2-7	NA	H137	95	-	-	-	-	-	-	-	-	-	-	-
46	S%YE	1e-08	9	9	2.5e-10	1	0.003	0.18	0.001	0.00048	global-S%YE	CASSDYEQYF	CASSDYEQYF	TRBV28	TRBJ2-7	NA	G	7376	-	-	-	-	-	-	-	-	-	-	-
46	S%YE	1e-08	9	9	2.5e-10	1	0.003	0.18	0.001	0.00048	global-S%YE	CASSDYEQYF	CASSDYEQYF	TRBV28	TRBJ2-7	NA	H108	1282	-	-	-	-	-	-	-	-	-	-	-
46	S%YE	1e-08	9	9	2.5e-10	1	0.003	0.18	0.001	0.00048	global-S%YE	CSAShYEQYF	CSASHYEQYF	TRBV20-1	TRBJ2-7	NA	H137	80	-	-	-	-	-	-	-	-	-	-	-
46	S%YE	1e-08	9	9	2.5e-10	1	0.003	0.18	0.001	0.00048	global-S%YE	CASSgYEQYF	CASSGYEQYF	TRBV2	TRBJ2-7	NA	J	8284	-	-	-	-	-	-	-	-	-	-	-
46	S%YE	1e-08	9	9	2.5e-10	1	0.003	0.18	0.001	0.00048	global-S%YE	CASSgYEQYF	CASSGYEQYF	TRBV2	TRBJ2-7	NA	J	2913	-	-	-	-	-	-	-	-	-	-	-
46	S%YE	1e-08	9	9	2.5e-10	1	0.003	0.18	0.001	0.00048	global-S%YE	CASSgYEQYF	CASSGYEQYF	TRBV6-5	TRBJ2-7	NA	J	415	-	-	-	-	-	-	-	-	-	-	-
46	S%YE	1e-08	9	9	2.5e-10	1	0.003	0.18	0.001	0.00048	global-S%YE	CASSgYEQYF	CASSGYEQYF	TRBV28	TRBJ2-7	NA	J	261	-	-	-	-	-	-	-	-	-	-	-
46	S%YE	1e-08	9	9	2.5e-10	1	0.003	0.18	0.001	0.00048	global-S%YE	CASSgYEQYF	CASSGYEQYF	TRBV25-1	TRBJ2-7	NA	H139	262	-	-	-	-	-	-	-	-	-	-	-
46	S%YE	1e-08	9	9	2.5e-10	1	0.003	0.18	0.001	0.00048	global-S%YE	CASStYEQYF	CASSTYEQYF	TRBV25-1	TRBJ2-7	NA	H137	111	-	-	-	-	-	-	-	-	-	-	-
46	S%YE	1e-08	9	9	2.5e-10	1	0.003	0.18	0.001	0.00048	global-S%YE	CATSnyEKLF	CATSNYEKLF	TRBV15	TRBJ1-4	NA	H108	2362	-	-	-	-	-	-	-	-	-	-	-
46	S%YE	1e-08	9	9	2.5e-10	1	0.003	0.18	0.001	0.00048	global-S%YE	CSASSYEQYF	CSASSYEQYF	TRBV20-1	TRBJ2-7	NA	H139	207	-	-	-	-	-	-	-	-	-	-	-
47	SY%QAYG	1.4e-08	1	5	2.9e-09	1	0.67	0.003	0.001	0.0015	global-SY%QAYG	CAgsyqqaYGYTF	CAGSYQQAYGYTF	TRBV6-5	TRBJ1-2	NA	D	368	-	-	-	-	-	-	-	-	-	-	-
47	SY%QAYG	1.4e-08	1	5	2.9e-09	1	0.67	0.003	0.001	0.0015	global-SY%QAYG	CASSYqqayghTF	CASSYQQAYGHTF	TRBV6-5	TRBJ1-2	NA	D	407	-	-	-	-	-	-	-	-	-	-	-
47	SY%QAYG	1.4e-08	1	5	2.9e-09	1	0.67	0.003	0.001	0.0015	global-SY%QAYG	CASSYqqaygcTF	CASSYQQAYGCTF	TRBV6-5	TRBJ1-2	NA	D	249	-	-	-	-	-	-	-	-	-	-	-
47	SY%QAYG	1.4e-08	1	5	2.9e-09	1	0.67	0.003	0.001	0.0015	global-SY%QAYG	CASSYqqaYGYTF	CASSYQQAYGYTF	TRBV6-5	TRBJ1-2	NA	D	144063	-	-	-	-	-	-	-	-	-	-	-
47	SY%QAYG	1.4e-08	1	5	2.9e-09	1	0.67	0.003	0.001	0.0015	global-SY%QAYG	CASSYqqaYGYTF	CASSYQQAYGYTF	TRBV28	TRBJ1-2	NA	D	2529	-	-	-	-	-	-	-	-	-	-	-
47	SY%QAYG	1.4e-08	1	5	2.9e-09	1	0.67	0.003	0.001	0.0015	global-SY%QAYG	CASSYqqaYGYTF	CASSYQQAYGYTF	TRBV6-2	TRBJ1-2	NA	D	1354	-	-	-	-	-	-	-	-	-	-	-
47	SY%QAYG	1.4e-08	1	5	2.9e-09	1	0.67	0.003	0.001	0.0015	global-SY%QAYG	CASSYqqaYGYTF	CASSYQQAYGYTF	TRBV6-3	TRBJ1-2	NA	D	1345	-	-	-	-	-	-	-	-	-	-	-
47	SY%QAYG	1.4e-08	1	5	2.9e-09	1	0.67	0.003	0.001	0.0015	global-SY%QAYG	CASSYqqaYGYTF	CASSYQQAYGYTF	TRBV12-3	TRBJ1-2	NA	D	1141	-	-	-	-	-	-	-	-	-	-	-
47	SY%QAYG	1.4e-08	1	5	2.9e-09	1	0.67	0.003	0.001	0.0015	global-SY%QAYG	CASSYqqaYGYTF	CASSYQQAYGYTF	TRBV6-8	TRBJ1-2	NA	D	1007	-	-	-	-	-	-	-	-	-	-	-
47	SY%QAYG	1.4e-08	1	5	2.9e-09	1	0.67	0.003	0.001	0.0015	global-SY%QAYG	CASSYqqaYGYTF	CASSYQQAYGYTF	TRBV6-4	TRBJ1-2	NA	D	419	-	-	-	-	-	-	-	-	-	-	-
47	SY%QAYG	1.4e-08	1	5	2.9e-09	1	0.67	0.003	0.001	0.0015	global-SY%QAYG	CASSYqqaYGYTF	CASSYQQAYGYTF	TRBV6-4	TRBJ1-2	NA	D	406	-	-	-	-	-	-	-	-	-	-	-
47	SY%QAYG	1.4e-08	1	5	2.9e-09	1	0.67	0.003	0.001	0.0015	global-SY%QAYG	CASSYqqaYGYTF	CASSYQQAYGYTF	TRBV27	TRBJ1-2	NA	D	400	-	-	-	-	-	-	-	-	-	-	-
47	SY%QAYG	1.4e-08	1	5	2.9e-09	1	0.67	0.003	0.001	0.0015	global-SY%QAYG	CASSYqqaYGYTF	CASSYQQAYGYTF	TRBV25-1	TRBJ1-2	NA	D	378	-	-	-	-	-	-	-	-	-	-	-
47	SY%QAYG	1.4e-08	1	5	2.9e-09	1	0.67	0.003	0.001	0.0015	global-SY%QAYG	CASSYqqaYGYTF	CASSYQQAYGYTF	TRBV6-9	TRBJ1-2	NA	D	311	-	-	-	-	-	-	-	-	-	-	-
47	SY%QAYG	1.4e-08	1	5	2.9e-09	1	0.67	0.003	0.001	0.0015	global-SY%QAYG	CASSYqqaYGYTF	CASSYQQAYGYTF	TRBV5-1	TRBJ1-2	NA	D	265	-	-	-	-	-	-	-	-	-	-	-
47	SY%QAYG	1.4e-08	1	5	2.9e-09	1	0.67	0.003	0.001	0.0015	global-SY%QAYG	CASSYrqaYGYTF	CASSYRQAYGYTF	TRBV6-5	TRBJ1-2	NA	D	263	-	-	-	-	-	-	-	-	-	-	-
48	QQAY	1.4e-08	1	4	5.3e-09	1	0.76	0.003	0.001	0.0023	motif-YQQA motif-QQAY global-SYQQAYG	CASSYqqaYGYTF	CASSYQQAYGYTF	TRBV6-5	TRBJ1-2	NA	D	144063	-	-	-	-	-	-	-	-	-	-	-
48	QQAY	1.4e-08	1	4	5.3e-09	1	0.76	0.003	0.001	0.0023	motif-YQQA motif-QQAY global-SYQQAYG	CASSYqqaYGYTF	CASSYQQAYGYTF	TRBV28	TRBJ1-2	NA	D	2529	-	-	-	-	-	-	-	-	-	-	-
48	QQAY	1.4e-08	1	4	5.3e-09	1	0.76	0.003	0.001	0.0023	motif-YQQA motif-QQAY global-SYQQAYG	CASSYqqaYGYTF	CASSYQQAYGYTF	TRBV6-2	TRBJ1-2	NA	D	1354	-	-	-	-	-	-	-	-	-	-	-
48	QQAY	1.4e-08	1	4	5.3e-09	1	0.76	0.003	0.001	0.0023	motif-YQQA motif-QQAY global-SYQQAYG	CASSYqqaYGYTF	CASSYQQAYGYTF	TRBV6-3	TRBJ1-2	NA	D	1345	-	-	-	-	-	-	-	-	-	-	-
48	QQAY	1.4e-08	1	4	5.3e-09	1	0.76	0.003	0.001	0.0023	motif-YQQA motif-QQAY global-SYQQAYG	CASSYqqaYGYTF	CASSYQQAYGYTF	TRBV12-3	TRBJ1-2	NA	D	1141	-	-	-	-	-	-	-	-	-	-	-
48	QQAY	1.4e-08	1	4	5.3e-09	1	0.76	0.003	0.001	0.0023	motif-YQQA motif-QQAY global-SYQQAYG	CASSYqqaYGYTF	CASSYQQAYGYTF	TRBV6-8	TRBJ1-2	NA	D	1007	-	-	-	-	-	-	-	-	-	-	-
48	QQAY	1.4e-08	1	4	5.3e-09	1	0.76	0.003	0.001	0.0023	motif-YQQA motif-QQAY global-SYQQAYG	CASSYqqaYGYTF	CASSYQQAYGYTF	TRBV6-4	TRBJ1-2	NA	D	419	-	-	-	-	-	-	-	-	-	-	-
48	QQAY	1.4e-08	1	4	5.3e-09	1	0.76	0.003	0.001	0.0023	motif-YQQA motif-QQAY global-SYQQAYG	CASSYqqaYGYTF	CASSYQQAYGYTF	TRBV6-4	TRBJ1-2	NA	D	406	-	-	-	-	-	-	-	-	-	-	-
48	QQAY	1.4e-08	1	4	5.3e-09	1	0.76	0.003	0.001	0.0023	motif-YQQA motif-QQAY global-SYQQAYG	CASSYqqaYGYTF	CASSYQQAYGYTF	TRBV27	TRBJ1-2	NA	D	400	-	-	-	-	-	-	-	-	-	-	-
48	QQAY	1.4e-08	1	4	5.3e-09	1	0.76	0.003	0.001	0.0023	motif-YQQA motif-QQAY global-SYQQAYG	CASSYqqaYGYTF	CASSYQQAYGYTF	TRBV25-1	TRBJ1-2	NA	D	378	-	-	-	-	-	-	-	-	-	-	-
48	QQAY	1.4e-08	1	4	5.3e-09	1	0.76	0.003	0.001	0.0023	motif-YQQA motif-QQAY global-SYQQAYG	CASSYqqaYGYTF	CASSYQQAYGYTF	TRBV6-9	TRBJ1-2	NA	D	311	-	-	-	-	-	-	-	-	-	-	-
48	QQAY	1.4e-08	1	4	5.3e-09	1	0.76	0.003	0.001	0.0023	motif-YQQA motif-QQAY global-SYQQAYG	CASSYqqaYGYTF	CASSYQQAYGYTF	TRBV5-1	TRBJ1-2	NA	D	265	-	-	-	-	-	-	-	-	-	-	-
48	QQAY	1.4e-08	1	4	5.3e-09	1	0.76	0.003	0.001	0.0023	motif-YQQA motif-QQAY global-SYQQAYG	CAgsyqqaYGYTF	CAGSYQQAYGYTF	TRBV6-5	TRBJ1-2	NA	D	368	-	-	-	-	-	-	-	-	-	-	-
48	QQAY	1.4e-08	1	4	5.3e-09	1	0.76	0.003	0.001	0.0023	motif-YQQA motif-QQAY global-SYQQAYG	CASSYqqaygcTF	CASSYQQAYGCTF	TRBV6-5	TRBJ1-2	NA	D	249	-	-	-	-	-	-	-	-	-	-	-
48	QQAY	1.4e-08	1	4	5.3e-09	1	0.76	0.003	0.001	0.0023	motif-YQQA motif-QQAY global-SYQQAYG	CASSYqqayghTF	CASSYQQAYGHTF	TRBV6-5	TRBJ1-2	NA	D	407	-	-	-	-	-	-	-	-	-	-	-
49	WVRP	1.7e-08	1	3	2.6e-07	1	0.24	0.17	0.001	0.0062	motif-NWVR motif-WVRP	CASSKnwvrpdEQF	CASSKNWVRPDEQF	TRBV7-8	TRBJ2-1	NA	A	23340	-	-	-	-	-	-	-	-	-	-	-
49	WVRP	1.7e-08	1	3	2.6e-07	1	0.24	0.17	0.001	0.0062	motif-NWVR motif-WVRP	CASSKnwvrpdEQF	CASSKNWVRPDEQF	TRBV7-9	TRBJ2-1	NA	A	6149	-	-	-	-	-	-	-	-	-	-	-
49	WVRP	1.7e-08	1	3	2.6e-07	1	0.24	0.17	0.001	0.0062	motif-NWVR motif-WVRP	CASSKnwvrpdEQF	CASSKNWVRPDEQF	TRBV7-4	TRBJ2-1	NA	A	914	-	-	-	-	-	-	-	-	-	-	-
49	WVRP	1.7e-08	1	3	2.6e-07	1	0.24	0.17	0.001	0.0062	motif-NWVR motif-WVRP	CASSKnwvrpdEQF	CASSKNWVRPDEQF	TRBV11-3	TRBJ2-1	NA	A	528	-	-	-	-	-	-	-	-	-	-	-
49	WVRP	1.7e-08	1	3	2.6e-07	1	0.24	0.17	0.001	0.0062	motif-NWVR motif-WVRP	CASSKnwvrpdEQF	CASSKNWVRPDEQF	TRBV11-3	TRBJ2-1	NA	A	493	-	-	-	-	-	-	-	-	-	-	-
49	WVRP	1.7e-08	1	3	2.6e-07	1	0.24	0.17	0.001	0.0062	motif-NWVR motif-WVRP	CASSKnwvrpdEQF	CASSKNWVRPDEQF	TRBV7-3	TRBJ2-1	NA	A	261	-	-	-	-	-	-	-	-	-	-	-
49	WVRP	1.7e-08	1	3	2.6e-07	1	0.24	0.17	0.001	0.0062	motif-NWVR motif-WVRP	CASSKnwvrpdEQF	CASSKNWVRPDEQF	TRBV25-1	TRBJ2-1	NA	A	261	-	-	-	-	-	-	-	-	-	-	-
49	WVRP	1.7e-08	1	3	2.6e-07	1	0.24	0.17	0.001	0.0062	motif-NWVR motif-WVRP	CASSKnwvrpdEQF	CASSKNWVRPDEQF	TRBV6-8	TRBJ2-1	NA	A	230	-	-	-	-	-	-	-	-	-	-	-
49	WVRP	1.7e-08	1	3	2.6e-07	1	0.24	0.17	0.001	0.0062	motif-NWVR motif-WVRP	CASSKnwvrpdEQYF	CASSKNWVRPDEQYF	TRBV7-8	TRBJ2-7	NA	A	254	-	-	-	-	-	-	-	-	-	-	-
49	WVRP	1.7e-08	1	3	2.6e-07	1	0.24	0.17	0.001	0.0062	motif-NWVR motif-WVRP	CASSRnwvrpdEQF	CASSRNWVRPDEQF	TRBV7-8	TRBJ2-1	NA	A	219	-	-	-	-	-	-	-	-	-	-	-
50	SL%GT	2e-08	8	7	7e-10	1	0.001	0.82	0.001	0.00086	global-SL%GT	CASSLGGTEAF	CASSLGGTEAF	TRBV5-1	TRBJ1-1	NA	B	4084	-	-	-	-	-	-	-	-	-	-	-
50	SL%GT	2e-08	8	7	7e-10	1	0.001	0.82	0.001	0.00086	global-SL%GT	CASSLGGTEAF	CASSLGGTEAF	TRBV7-9	TRBJ1-1	NA	C	1311	-	-	-	-	-	-	-	-	-	-	-
50	SL%GT	2e-08	8	7	7e-10	1	0.001	0.82	0.001	0.00086	global-SL%GT	CASSLGGTEAF	CASSLGGTEAF	TRBV7-9	TRBJ1-1	NA	C	678	-	-	-	-	-	-	-	-	-	-	-
50	SL%GT	2e-08	8	7	7e-10	1	0.001	0.82	0.001	0.00086	global-SL%GT	CASSLGGTEAF	CASSLGGTEAF	TRBV7-9	TRBJ1-1	NA	C	590	-	-	-	-	-	-	-	-	-	-	-
50	SL%GT	2e-08	8	7	7e-10	1	0.001	0.82	0.001	0.00086	global-SL%GT	CASSLGGTEAF	CASSLGGTEAF	TRBV27	TRBJ1-1	NA	H107	1630	-	-	-	-	-	-	-	-	-	-	-
50	SL%GT	2e-08	8	7	7e-10	1	0.001	0.82	0.001	0.00086	global-SL%GT	CASSLGGTEAF	CASSLGGTEAF	TRBV7-9	TRBJ1-1	NA	H137	198	-	-	-	-	-	-	-	-	-	-	-
50	SL%GT	2e-08	8	7	7e-10	1	0.001	0.82	0.001	0.00086	global-SL%GT	CASSLGGTEAF	CASSLGGTEAF	TRBV7-9	TRBJ1-1	NA	H137	139	-	-	-	-	-	-	-	-	-	-	-
50	SL%GT	2e-08	8	7	7e-10	1	0.001	0.82	0.001	0.00086	global-SL%GT	CASSLGGTEAF	CASSLGGTEAF	TRBV28	TRBJ1-1	NA	H137	80	-	-	-	-	-	-	-	-	-	-	-
50	SL%GT	2e-08	8	7	7e-10	1	0.001	0.82	0.001	0.00086	global-SL%GT	CASSLGGTEAF	CASSLGGTEAF	TRBV7-9	TRBJ1-1	NA	H138	334	-	-	-	-	-	-	-	-	-	-	-
50	SL%GT	2e-08	8	7	7e-10	1	0.001	0.82	0.001	0.00086	global-SL%GT	CASSLGGTEAF	CASSLGGTEAF	TRBV7-9	TRBJ1-1	NA	H138	302	-	-	-	-	-	-	-	-	-	-	-
50	SL%GT	2e-08	8	7	7e-10	1	0.001	0.82	0.001	0.00086	global-SL%GT	CASSLwgTEAF	CASSLWGTEAF	TRBV28	TRBJ1-1	NA	H138	309	-	-	-	-	-	-	-	-	-	-	-
50	SL%GT	2e-08	8	7	7e-10	1	0.001	0.82	0.001	0.00086	global-SL%GT	CASSLQGTQYF	CASSLQGTQYF	TRBV28	TRBJ2-5	NA	C	2486	-	-	-	-	-	-	-	-	-	-	-
50	SL%GT	2e-08	8	7	7e-10	1	0.001	0.82	0.001	0.00086	global-SL%GT	CASSLygTEAF	CASSLYGTEAF	TRBV28	TRBJ1-1	NA	H110	2212	-	-	-	-	-	-	-	-	-	-	-
50	SL%GT	2e-08	8	7	7e-10	1	0.001	0.82	0.001	0.00086	global-SL%GT	CASSLeGTapF	CASSLEGTAPF	TRBV7-9	TRBJ2-4	NA	H106	1002	-	-	-	-	-	-	-	-	-	-	-
50	SL%GT	2e-08	8	7	7e-10	1	0.001	0.82	0.001	0.00086	global-SL%GT	CASSLegTEAF	CASSLEGTEAF	TRBV7-9	TRBJ1-1	NA	H105	2919	-	-	-	-	-	-	-	-	-	-	-
50	SL%GT	2e-08	8	7	7e-10	1	0.001	0.82	0.001	0.00086	global-SL%GT	CASSLegTEAF	CASSLEGTEAF	TRBV7-9	TRBJ1-1	NA	H105	1622	-	-	-	-	-	-	-	-	-	-	-
50	SL%GT	2e-08	8	7	7e-10	1	0.001	0.82	0.001	0.00086	global-SL%GT	CASSLegTEAF	CASSLEGTEAF	TRBV7-9	TRBJ1-1	NA	H107	2557	-	-	-	-	-	-	-	-	-	-	-
50	SL%GT	2e-08	8	7	7e-10	1	0.001	0.82	0.001	0.00086	global-SL%GT	CASSLegTEAF	CASSLEGTEAF	TRBV7-9	TRBJ1-1	NA	H107	1413	-	-	-	-	-	-	-	-	-	-	-
50	SL%GT	2e-08	8	7	7e-10	1	0.001	0.82	0.001	0.00086	global-SL%GT	CASSLdgTEAF	CASSLDGTEAF	TRBV7-9	TRBJ1-1	NA	H105	1579	-	-	-	-	-	-	-	-	-	-	-
50	SL%GT	2e-08	8	7	7e-10	1	0.001	0.82	0.001	0.00086	global-SL%GT	CASSLdgTEAF	CASSLDGTEAF	TRBV7-9	TRBJ1-1	NA	H105	1551	-	-	-	-	-	-	-	-	-	-	-
51	G%SSYN	2.1e-08	4	4	1.3e-08	1	0.092	0.061	0.001	0.0023	global-G%SSYN	CASGLsSYNEQF	CASGLSSYNEQF	TRBV25-1	TRBJ2-1	NA	H139	311	-	-	-	-	-	-	-	-	-	-	-
51	G%SSYN	2.1e-08	4	4	1.3e-08	1	0.092	0.061	0.001	0.0023	global-G%SSYN	CATGGsSYNEQF	CATGGSSYNEQF	TRBV28	TRBJ2-1	NA	D	16088	-	-	-	-	-	-	-	-	-	-	-
51	G%SSYN	2.1e-08	4	4	1.3e-08	1	0.092	0.061	0.001	0.0023	global-G%SSYN	CAgGTSSYNEQF	CAGGTSSYNEQF	TRBV2	TRBJ2-1	NA	B	6006	-	-	-	-	-	-	-	-	-	-	-
51	G%SSYN	2.1e-08	4	4	1.3e-08	1	0.092	0.061	0.001	0.0023	global-G%SSYN	CAgGTSSYNEQF	CAGGTSSYNEQF	TRBV2	TRBJ2-1	NA	B	5703	-	-	-	-	-	-	-	-	-	-	-
51	G%SSYN	2.1e-08	4	4	1.3e-08	1	0.092	0.061	0.001	0.0023	global-G%SSYN	CASGgsSYNEQF	CASGGSSYNEQF	TRBV6-5	TRBJ2-1	NA	H107	1219	-	-	-	-	-	-	-	-	-	-	-
52	SGYASGGAQE%	2.1e-08	1	4	1.1e-09	1	0.24	0.002	0.001	0.0023	motif-GYAS global-SGYASGGAQE%	CASSgyaSGGaqeaQYF	CASSGYASGGAQEAQYF	TRBV6-5	TRBJ2-5	NA	B	457	-	-	-	-	-	-	-	-	-	-	-
52	SGYASGGAQE%	2.1e-08	1	4	1.1e-09	1	0.24	0.002	0.001	0.0023	motif-GYAS global-SGYASGGAQE%	CASSgyaSGGaQETQYF	CASSGYASGGAQETQYF	TRBV6-5	TRBJ2-5	NA	B	150618	-	-	-	-	-	-	-	-	-	-	-
52	SGYASGGAQE%	2.1e-08	1	4	1.1e-09	1	0.24	0.002	0.001	0.0023	motif-GYAS global-SGYASGGAQE%	CASSgyaSGGaQETQYF	CASSGYASGGAQETQYF	TRBV6-8	TRBJ2-5	NA	B	1035	-	-	-	-	-	-	-	-	-	-	-
52	SGYASGGAQE%	2.1e-08	1	4	1.1e-09	1	0.24	0.002	0.001	0.0023	motif-GYAS global-SGYASGGAQE%	CASSgyaSGGaQETQYF	CASSGYASGGAQETQYF	TRBV6-2	TRBJ2-5	NA	B	919	-	-	-	-	-	-	-	-	-	-	-
52	SGYASGGAQE%	2.1e-08	1	4	1.1e-09	1	0.24	0.002	0.001	0.0023	motif-GYAS global-SGYASGGAQE%	CASSgyaSGGaQETQYF	CASSGYASGGAQETQYF	TRBV6-3	TRBJ2-5	NA	B	911	-	-	-	-	-	-	-	-	-	-	-
52	SGYASGGAQE%	2.1e-08	1	4	1.1e-09	1	0.24	0.002	0.001	0.0023	motif-GYAS global-SGYASGGAQE%	CASSgyaSGGaQETQYF	CASSGYASGGAQETQYF	TRBV28	TRBJ2-5	NA	B	607	-	-	-	-	-	-	-	-	-	-	-
52	SGYASGGAQE%	2.1e-08	1	4	1.1e-09	1	0.24	0.002	0.001	0.0023	motif-GYAS global-SGYASGGAQE%	CASSgyaSGGaQETQYF	CASSGYASGGAQETQYF	TRBV27	TRBJ2-5	NA	B	306	-	-	-	-	-	-	-	-	-	-	-
52	SGYASGGAQE%	2.1e-08	1	4	1.1e-09	1	0.24	0.002	0.001	0.0023	motif-GYAS global-SGYASGGAQE%	CASSgyaSGGaQETQYF	CASSGYASGGAQETQYF	TRBV6-5	TRBJ2-4	NA	B	259	-	-	-	-	-	-	-	-	-	-	-
52	SGYASGGAQE%	2.1e-08	1	4	1.1e-09	1	0.24	0.002	0.001	0.0023	motif-GYAS global-SGYASGGAQE%	CASSgyaSGGaQETQYF	CASSGYASGGAQETQYF	TRBV2	TRBJ2-5	NA	B	258	-	-	-	-	-	-	-	-	-	-	-
52	SGYASGGAQE%	2.1e-08	1	4	1.1e-09	1	0.24	0.002	0.001	0.0023	motif-GYAS global-SGYASGGAQE%	CAgsgyaSGGaQETQYF	CAGSGYASGGAQETQYF	TRBV6-5	TRBJ2-5	NA	B	484	-	-	-	-	-	-	-	-	-	-	-
52	SGYASGGAQE%	2.1e-08	1	4	1.1e-09	1	0.24	0.002	0.001	0.0023	motif-GYAS global-SGYASGGAQE%	CvssgyaSGGaQETQYF	CVSSGYASGGAQETQYF	TRBV6-5	TRBJ2-5	NA	B	974	-	-	-	-	-	-	-	-	-	-	-
53	S%GLYN	2.1e-08	4	4	1e-07	1	0.095	0.45	0.001	0.0023	global-S%GLYN	CASSRGLYNEQF	CASSRGLYNEQF	TRBV28	TRBJ2-1	NA	H138	216	-	-	-	-	-	-	-	-	-	-	-
53	S%GLYN	2.1e-08	4	4	1e-07	1	0.095	0.45	0.001	0.0023	global-S%GLYN	CASSEGLYNEQF	CASSEGLYNEQF	TRBV25-1	TRBJ2-1	NA	H139	289	-	-	-	-	-	-	-	-	-	-	-
53	S%GLYN	2.1e-08	4	4	1e-07	1	0.095	0.45	0.001	0.0023	global-S%GLYN	CASShGLYNEQF	CASSHGLYNEQF	TRBV7-9	TRBJ2-1	NA	H105	3254	-	-	-	-	-	-	-	-	-	-	-
53	S%GLYN	2.1e-08	4	4	1e-07	1	0.095	0.45	0.001	0.0023	global-S%GLYN	CASShGLYNEQF	CASSHGLYNEQF	TRBV7-9	TRBJ2-1	NA	H105	1821	-	-	-	-	-	-	-	-	-	-	-
53	S%GLYN	2.1e-08	4	4	1e-07	1	0.095	0.45	0.001	0.0023	global-S%GLYN	CASSfGLYNEQF	CASSFGLYNEQF	TRBV27	TRBJ2-1	NA	H107	2658	-	-	-	-	-	-	-	-	-	-	-
54	RLAG%N	2.1e-08	5	4	9.1e-09	1	0.005	0.78	0.001	0.0023	global-RLAG%N	CSARLAGdNEQF	CSARLAGDNEQF	TRBV20-1	TRBJ2-1	NA	H105	1686	-	-	-	-	-	-	-	-	-	-	-
54	RLAG%N	2.1e-08	5	4	9.1e-09	1	0.005	0.78	0.001	0.0023	global-RLAG%N	CSARLAGdNEQF	CSARLAGDNEQF	TRBV20-1	TRBJ2-1	NA	H105	1674	-	-	-	-	-	-	-	-	-	-	-
54	RLAG%N	2.1e-08	5	4	9.1e-09	1	0.005	0.78	0.001	0.0023	global-RLAG%N	CASrLAGdNEQF	CASRLAGDNEQF	TRBV25-1	TRBJ2-1	NA	H139	216	-	-	-	-	-	-	-	-	-	-	-
54	RLAG%N	2.1e-08	5	4	9.1e-09	1	0.005	0.78	0.001	0.0023	global-RLAG%N	CSARLAGYNEQF	CSARLAGYNEQF	TRBV20-1	TRBJ2-1	NA	H106	1160	-	-	-	-	-	-	-	-	-	-	-
54	RLAG%N	2.1e-08	5	4	9.1e-09	1	0.005	0.78	0.001	0.0023	global-RLAG%N	CSARLAGYNEQF	CSARLAGYNEQF	TRBV20-1	TRBJ2-1	NA	H106	1122	-	-	-	-	-	-	-	-	-	-	-
54	RLAG%N	2.1e-08	5	4	9.1e-09	1	0.005	0.78	0.001	0.0023	global-RLAG%N	CSARLAGYNEQF	CSARLAGYNEQF	TRBV20-1	TRBJ2-1	NA	H110	1634	-	-	-	-	-	-	-	-	-	-	-
54	RLAG%N	2.1e-08	5	4	9.1e-09	1	0.005	0.78	0.001	0.0023	global-RLAG%N	CSARLAGYNEQF	CSARLAGYNEQF	TRBV20-1	TRBJ2-1	NA	H110	1512	-	-	-	-	-	-	-	-	-	-	-
54	RLAG%N	2.1e-08	5	4	9.1e-09	1	0.005	0.78	0.001	0.0023	global-RLAG%N	CASrLAGGNEQF	CASRLAGGNEQF	TRBV6-5	TRBJ2-1	NA	H138	213	-	-	-	-	-	-	-	-	-	-	-
55	S%SGNYN	2.1e-08	4	4	5.1e-07	1	0.34	0.64	0.001	0.0023	global-S%SGNYN	CSASTSGnYNEQF	CSASTSGNYNEQF	TRBV29-1	TRBJ2-1	NA	B	2075	-	-	-	-	-	-	-	-	-	-	-
55	S%SGNYN	2.1e-08	4	4	5.1e-07	1	0.34	0.64	0.001	0.0023	global-S%SGNYN	CASSYSGnYNEQF	CASSYSGNYNEQF	TRBV6-5	TRBJ2-1	NA	H139	446	-	-	-	-	-	-	-	-	-	-	-
55	S%SGNYN	2.1e-08	4	4	5.1e-07	1	0.34	0.64	0.001	0.0023	global-S%SGNYN	CASSTSGnYNEQF	CASSTSGNYNEQF	TRBV19	TRBJ2-1	NA	H138	210	-	-	-	-	-	-	-	-	-	-	-
55	S%SGNYN	2.1e-08	4	4	5.1e-07	1	0.34	0.64	0.001	0.0023	global-S%SGNYN	CASSLSGnYNEQF	CASSLSGNYNEQF	TRBV28	TRBJ2-1	NA	H106	1826	-	-	-	-	-	-	-	-	-	-	-
56	S%GQYN	2.1e-08	4	4	1.1e-09	1	0.03	0.016	0.001	0.0023	global-S%GQYN	CASSwGQYNEQF	CASSWGQYNEQF	TRBV28	TRBJ2-1	NA	C	2154	-	-	-	-	-	-	-	-	-	-	-
56	S%GQYN	2.1e-08	4	4	1.1e-09	1	0.03	0.016	0.001	0.0023	global-S%GQYN	CASSLGQYNEQF	CASSLGQYNEQF	TRBV27	TRBJ2-1	NA	H108	1162	-	-	-	-	-	-	-	-	-	-	-
56	S%GQYN	2.1e-08	4	4	1.1e-09	1	0.03	0.016	0.001	0.0023	global-S%GQYN	CASSPGQYNEQF	CASSPGQYNEQF	TRBV19	TRBJ2-1	NA	E	30490	-	-	-	-	-	-	-	-	-	-	-
56	S%GQYN	2.1e-08	4	4	1.1e-09	1	0.03	0.016	0.001	0.0023	global-S%GQYN	CASSPGQYNEQF	CASSPGQYNEQF	TRBV19	TRBJ2-1	NA	E	27555	-	-	-	-	-	-	-	-	-	-	-
56	S%GQYN	2.1e-08	4	4	1.1e-09	1	0.03	0.016	0.001	0.0023	global-S%GQYN	CASSPGQYNEQF	CASSPGQYNEQF	TRBV28	TRBJ2-1	NA	E	240	-	-	-	-	-	-	-	-	-	-	-
56	S%GQYN	2.1e-08	4	4	1.1e-09	1	0.03	0.016	0.001	0.0023	global-S%GQYN	CAISvGQYNEQF	CAISVGQYNEQF	TRBV10-3	TRBJ2-1	NA	H107	1415	-	-	-	-	-	-	-	-	-	-	-
56	S%GQYN	2.1e-08	4	4	1.1e-09	1	0.03	0.016	0.001	0.0023	global-S%GQYN	CAISvGQYNEQF	CAISVGQYNEQF	TRBV10-3	TRBJ2-1	NA	H107	1274	-	-	-	-	-	-	-	-	-	-	-
56	S%GQYN	2.1e-08	4	4	1.1e-09	1	0.03	0.016	0.001	0.0023	global-S%GQYN	CAISvGQYNEQF	CAISVGQYNEQF	TRBV6-5	TRBJ2-1	NA	H107	938	-	-	-	-	-	-	-	-	-	-	-
57	SR%SYN	2.1e-08	4	4	2.6e-07	1	0.33	0.33	0.001	0.0023	global-SR%SYN	CSASrdSYNEQF	CSASRDSYNEQF	TRBV20-1	TRBJ2-1	NA	H107	6120	-	-	-	-	-	-	-	-	-	-	-
57	SR%SYN	2.1e-08	4	4	2.6e-07	1	0.33	0.33	0.001	0.0023	global-SR%SYN	CASSRtSYNEQF	CASSRTSYNEQF	TRBV7-8	TRBJ2-1	NA	H138	401	-	-	-	-	-	-	-	-	-	-	-
57	SR%SYN	2.1e-08	4	4	2.6e-07	1	0.33	0.33	0.001	0.0023	global-SR%SYN	CAISRGSYNEQF	CAISRGSYNEQF	TRBV28	TRBJ2-1	NA	H108	1217	-	-	-	-	-	-	-	-	-	-	-
57	SR%SYN	2.1e-08	4	4	2.6e-07	1	0.33	0.33	0.001	0.0023	global-SR%SYN	CASSRdSYNEQF	CASSRDSYNEQF	TRBV25-1	TRBJ2-1	NA	H137	93	-	-	-	-	-	-	-	-	-	-	-
58	S%SYN	2.1e-08	4	4	1.4e-07	1	0.092	0.67	0.001	0.0023	global-S%SYN	CSgslSYNEQF	CSGSLSYNEQF	TRBV29-1	TRBJ2-1	NA	H107	1060	-	-	-	-	-	-	-	-	-	-	-
58	S%SYN	2.1e-08	4	4	1.4e-07	1	0.092	0.67	0.001	0.0023	global-S%SYN	CSASgSYNEQF	CSASGSYNEQF	TRBV20-1	TRBJ2-1	NA	H137	78	-	-	-	-	-	-	-	-	-	-	-
58	S%SYN	2.1e-08	4	4	1.4e-07	1	0.092	0.67	0.001	0.0023	global-S%SYN	CASSLSYNEQF	CASSLSYNEQF	TRBV28	TRBJ2-1	NA	H137	166	-	-	-	-	-	-	-	-	-	-	-
58	S%SYN	2.1e-08	4	4	1.4e-07	1	0.092	0.67	0.001	0.0023	global-S%SYN	CASSYSYNEQF	CASSYSYNEQF	TRBV6-5	TRBJ2-1	NA	G	4278	-	-	-	-	-	-	-	-	-	-	-
58	S%SYN	2.1e-08	4	4	1.4e-07	1	0.092	0.67	0.001	0.0023	global-S%SYN	CASSYSYNEQF	CASSYSYNEQF	TRBV6-5	TRBJ2-1	NA	H138	288	-	-	-	-	-	-	-	-	-	-	-
59	SY%N	2.1e-08	4	4	1.6e-09	1	0.001	0.68	0.001	0.0023	global-SY%N	CASSYYNEQF	CASSYYNEQF	TRBV6-5	TRBJ2-1	NA	H	1337	-	-	-	-	-	-	-	-	-	-	-
59	SY%N	2.1e-08	4	4	1.6e-09	1	0.001	0.68	0.001	0.0023	global-SY%N	CASSYdNEQF	CASSYDNEQF	TRBV6-5	TRBJ2-1	NA	H138	208	-	-	-	-	-	-	-	-	-	-	-
59	SY%N	2.1e-08	4	4	1.6e-09	1	0.001	0.68	0.001	0.0023	global-SY%N	CASSYvNEQF	CASSYVNEQF	TRBV6-5	TRBJ2-1	NA	H139	213	-	-	-	-	-	-	-	-	-	-	-
59	SY%N	2.1e-08	4	4	1.6e-09	1	0.001	0.68	0.001	0.0023	global-SY%N	CASSYgNEQF	CASSYGNEQF	TRBV6-5	TRBJ2-1	NA	H108	2460	-	-	-	-	-	-	-	-	-	-	-
60	SS%YN	2.1e-08	3	4	2.7e-08	1	0.78	0.015	0.001	0.0023	global-SS%YN	CASSSpYNEQF	CASSSPYNEQF	TRBV6-5	TRBJ2-1	NA	H110	1094	-	-	-	-	-	-	-	-	-	-	-
60	SS%YN	2.1e-08	3	4	2.7e-08	1	0.78	0.015	0.001	0.0023	global-SS%YN	CAgsstYNEQF	CAGSSTYNEQF	TRBV6-5	TRBJ2-1	NA	J	296	-	-	-	-	-	-	-	-	-	-	-
60	SS%YN	2.1e-08	3	4	2.7e-08	1	0.78	0.015	0.001	0.0023	global-SS%YN	CASSSgYNEQF	CASSSGYNEQF	TRBV5-1	TRBJ2-1	NA	H108	1046	-	-	-	-	-	-	-	-	-	-	-
60	SS%YN	2.1e-08	3	4	2.7e-08	1	0.78	0.015	0.001	0.0023	global-SS%YN	CASSStYNEQF	CASSSTYNEQF	TRBV6-5	TRBJ2-1	NA	J	66011	-	-	-	-	-	-	-	-	-	-	-
60	SS%YN	2.1e-08	3	4	2.7e-08	1	0.78	0.015	0.001	0.0023	global-SS%YN	CASSStYNEQF	CASSSTYNEQF	TRBV6-4	TRBJ2-1	NA	J	941	-	-	-	-	-	-	-	-	-	-	-
60	SS%YN	2.1e-08	3	4	2.7e-08	1	0.78	0.015	0.001	0.0023	global-SS%YN	CASSStYNEQF	CASSSTYNEQF	TRBV28	TRBJ2-1	NA	J	858	-	-	-	-	-	-	-	-	-	-	-
60	SS%YN	2.1e-08	3	4	2.7e-08	1	0.78	0.015	0.001	0.0023	global-SS%YN	CASSStYNEQF	CASSSTYNEQF	TRBV12-3	TRBJ2-1	NA	J	487	-	-	-	-	-	-	-	-	-	-	-
60	SS%YN	2.1e-08	3	4	2.7e-08	1	0.78	0.015	0.001	0.0023	global-SS%YN	CASSStYNEQF	CASSSTYNEQF	TRBV6-8	TRBJ2-1	NA	J	461	-	-	-	-	-	-	-	-	-	-	-
60	SS%YN	2.1e-08	3	4	2.7e-08	1	0.78	0.015	0.001	0.0023	global-SS%YN	CASSStYNEQF	CASSSTYNEQF	TRBV6-2	TRBJ2-1	NA	J	439	-	-	-	-	-	-	-	-	-	-	-
60	SS%YN	2.1e-08	3	4	2.7e-08	1	0.78	0.015	0.001	0.0023	global-SS%YN	CASSStYNEQF	CASSSTYNEQF	TRBV6-3	TRBJ2-1	NA	J	436	-	-	-	-	-	-	-	-	-	-	-
60	SS%YN	2.1e-08	3	4	2.7e-08	1	0.78	0.015	0.001	0.0023	global-SS%YN	CASSStYNEQF	CASSSTYNEQF	TRBV27	TRBJ2-1	NA	J	279	-	-	-	-	-	-	-	-	-	-	-
61	SYA%SN	2.1e-08	2	4	7.2e-09	1	0.096	0.032	0.001	0.0023	global-SYA%SN	CASSYansNEQF	CASSYANSNEQF	TRBV6-5	TRBJ2-1	NA	H138	225	-	-	-	-	-	-	-	-	-	-	-
61	SYA%SN	2.1e-08	2	4	7.2e-09	1	0.096	0.032	0.001	0.0023	global-SYA%SN	CASSYAGsNEQF	CASSYAGSNEQF	TRBV6-5	TRBJ2-1	NA	J	49439	-	-	-	-	-	-	-	-	-	-	-
61	SYA%SN	2.1e-08	2	4	7.2e-09	1	0.096	0.032	0.001	0.0023	global-SYA%SN	CASSYAGsNEQF	CASSYAGSNEQF	TRBV28	TRBJ2-1	NA	J	696	-	-	-	-	-	-	-	-	-	-	-
61	SYA%SN	2.1e-08	2	4	7.2e-09	1	0.096	0.032	0.001	0.0023	global-SYA%SN	CASSYAGsNEQF	CASSYAGSNEQF	TRBV6-3	TRBJ2-1	NA	J	504	-	-	-	-	-	-	-	-	-	-	-
61	SYA%SN	2.1e-08	2	4	7.2e-09	1	0.096	0.032	0.001	0.0023	global-SYA%SN	CASSYAGsNEQF	CASSYAGSNEQF	TRBV6-2	TRBJ2-1	NA	J	473	-	-	-	-	-	-	-	-	-	-	-
61	SYA%SN	2.1e-08	2	4	7.2e-09	1	0.096	0.032	0.001	0.0023	global-SYA%SN	CASSYAGsNEQF	CASSYAGSNEQF	TRBV6-8	TRBJ2-1	NA	J	432	-	-	-	-	-	-	-	-	-	-	-
61	SYA%SN	2.1e-08	2	4	7.2e-09	1	0.096	0.032	0.001	0.0023	global-SYA%SN	CASSYAGsNEQF	CASSYAGSNEQF	TRBV6-4	TRBJ2-1	NA	J	280	-	-	-	-	-	-	-	-	-	-	-
61	SYA%SN	2.1e-08	2	4	7.2e-09	1	0.096	0.032	0.001	0.0023	global-SYA%SN	CASSYAGsNEQF	CASSYAGSNEQF	TRBV6-4	TRBJ2-1	NA	J	266	-	-	-	-	-	-	-	-	-	-	-
61	SYA%SN	2.1e-08	2	4	7.2e-09	1	0.096	0.032	0.001	0.0023	global-SYA%SN	CASSYAGsngQF	CASSYAGSNGQF	TRBV6-5	TRBJ2-1	NA	J	243	-	-	-	-	-	-	-	-	-	-	-
61	SYA%SN	2.1e-08	2	4	7.2e-09	1	0.096	0.032	0.001	0.0023	global-SYA%SN	CASSYaesNEQF	CASSYAESNEQF	TRBV6-5	TRBJ2-1	NA	J	542	-	-	-	-	-	-	-	-	-	-	-
62	SL%YN	2.1e-08	4	4	2e-07	1	0.37	0.23	0.001	0.0023	global-SL%YN	CASSLfYNEQF	CASSLFYNEQF	TRBV28	TRBJ2-1	NA	H138	208	-	-	-	-	-	-	-	-	-	-	-
62	SL%YN	2.1e-08	4	4	2e-07	1	0.37	0.23	0.001	0.0023	global-SL%YN	CASSLSYNEQF	CASSLSYNEQF	TRBV28	TRBJ2-1	NA	H137	166	-	-	-	-	-	-	-	-	-	-	-
62	SL%YN	2.1e-08	4	4	2e-07	1	0.37	0.23	0.001	0.0023	global-SL%YN	CSgslSYNEQF	CSGSLSYNEQF	TRBV29-1	TRBJ2-1	NA	H107	1060	-	-	-	-	-	-	-	-	-	-	-
62	SL%YN	2.1e-08	4	4	2e-07	1	0.37	0.23	0.001	0.0023	global-SL%YN	CASSLgYNEQF	CASSLGYNEQF	TRBV28	TRBJ2-1	NA	D	19454	-	-	-	-	-	-	-	-	-	-	-
62	SL%YN	2.1e-08	4	4	2e-07	1	0.37	0.23	0.001	0.0023	global-SL%YN	CASSLgYNEQF	CASSLGYNEQF	TRBV7-4	TRBJ2-1	NA	D	509	-	-	-	-	-	-	-	-	-	-	-
62	SL%YN	2.1e-08	4	4	2e-07	1	0.37	0.23	0.001	0.0023	global-SL%YN	CASSLgYNEQF	CASSLGYNEQF	TRBV6-8	TRBJ2-1	NA	D	363	-	-	-	-	-	-	-	-	-	-	-
62	SL%YN	2.1e-08	4	4	2e-07	1	0.37	0.23	0.001	0.0023	global-SL%YN	CASSLgYNEQF	CASSLGYNEQF	TRBV25-1	TRBJ2-1	NA	D	218	-	-	-	-	-	-	-	-	-	-	-
62	SL%YN	2.1e-08	4	4	2e-07	1	0.37	0.23	0.001	0.0023	global-SL%YN	CASSLgYNEQF	CASSLGYNEQF	TRBV5-1	TRBJ2-1	NA	H137	83	-	-	-	-	-	-	-	-	-	-	-
63	SLAG%YN	2.1e-08	4	4	3.4e-09	1	0.005	0.29	0.001	0.0023	global-SLAG%YN	CASSLAGvYNEQF	CASSLAGVYNEQF	TRBV12-3	TRBJ2-1	NA	D	6536	-	-	-	-	-	-	-	-	-	-	-
63	SLAG%YN	2.1e-08	4	4	3.4e-09	1	0.005	0.29	0.001	0.0023	global-SLAG%YN	CASSLAGvYNEQF	CASSLAGVYNEQF	TRBV12-4	TRBJ2-1	NA	D	5889	-	-	-	-	-	-	-	-	-	-	-
63	SLAG%YN	2.1e-08	4	4	3.4e-09	1	0.005	0.29	0.001	0.0023	global-SLAG%YN	CASSLAGvYNEQF	CASSLAGVYNEQF	TRBV6-5	TRBJ2-1	NA	D	486	-	-	-	-	-	-	-	-	-	-	-
63	SLAG%YN	2.1e-08	4	4	3.4e-09	1	0.005	0.29	0.001	0.0023	global-SLAG%YN	CASSLAGvYNEQF	CASSLAGVYNEQF	TRBV28	TRBJ2-1	NA	D	287	-	-	-	-	-	-	-	-	-	-	-
63	SLAG%YN	2.1e-08	4	4	3.4e-09	1	0.005	0.29	0.001	0.0023	global-SLAG%YN	CASSLaGRYNEQF	CASSLAGRYNEQF	TRBV7-9	TRBJ2-1	NA	J	5432	-	-	-	-	-	-	-	-	-	-	-
63	SLAG%YN	2.1e-08	4	4	3.4e-09	1	0.005	0.29	0.001	0.0023	global-SLAG%YN	CASSLaGRYNEQF	CASSLAGRYNEQF	TRBV7-9	TRBJ2-1	NA	J	5410	-	-	-	-	-	-	-	-	-	-	-
63	SLAG%YN	2.1e-08	4	4	3.4e-09	1	0.005	0.29	0.001	0.0023	global-SLAG%YN	CASSLaGRYNEQF	CASSLAGRYNEQF	TRBV7-4	TRBJ2-1	NA	J	1130	-	-	-	-	-	-	-	-	-	-	-
63	SLAG%YN	2.1e-08	4	4	3.4e-09	1	0.005	0.29	0.001	0.0023	global-SLAG%YN	CASSLaGRYNEQF	CASSLAGRYNEQF	TRBV11-2	TRBJ2-1	NA	J	704	-	-	-	-	-	-	-	-	-	-	-
63	SLAG%YN	2.1e-08	4	4	3.4e-09	1	0.005	0.29	0.001	0.0023	global-SLAG%YN	CASSLaGRYNEQF	CASSLAGRYNEQF	TRBV7-2	TRBJ2-1	NA	J	599	-	-	-	-	-	-	-	-	-	-	-
63	SLAG%YN	2.1e-08	4	4	3.4e-09	1	0.005	0.29	0.001	0.0023	global-SLAG%YN	CASSLaGRYNEQF	CASSLAGRYNEQF	TRBV7-2	TRBJ2-1	NA	J	561	-	-	-	-	-	-	-	-	-	-	-
63	SLAG%YN	2.1e-08	4	4	3.4e-09	1	0.005	0.29	0.001	0.0023	global-SLAG%YN	CASSLaGRYNEQF	CASSLAGRYNEQF	TRBV7-8	TRBJ2-1	NA	J	355	-	-	-	-	-	-	-	-	-	-	-
63	SLAG%YN	2.1e-08	4	4	3.4e-09	1	0.005	0.29	0.001	0.0023	global-SLAG%YN	CASSLaGRYNEQF	CASSLAGRYNEQF	TRBV7-9	TRBJ2-1	NA	J	322	-	-	-	-	-	-	-	-	-	-	-
63	SLAG%YN	2.1e-08	4	4	3.4e-09	1	0.005	0.29	0.001	0.0023	global-SLAG%YN	CASSLaGRYNEQF	CASSLAGRYNEQF	TRBV28	TRBJ2-1	NA	J	234	-	-	-	-	-	-	-	-	-	-	-
63	SLAG%YN	2.1e-08	4	4	3.4e-09	1	0.005	0.29	0.001	0.0023	global-SLAG%YN	CASSLAGGYNEQF	CASSLAGGYNEQF	TRBV28	TRBJ2-1	NA	H105	2149	-	-	-	-	-	-	-	-	-	-	-
63	SLAG%YN	2.1e-08	4	4	3.4e-09	1	0.005	0.29	0.001	0.0023	global-SLAG%YN	CASSLAGfYNEQF	CASSLAGFYNEQF	TRBV7-4	TRBJ2-1	NA	H107	11261	-	-	-	-	-	-	-	-	-	-	-
63	SLAG%YN	2.1e-08	4	4	3.4e-09	1	0.005	0.29	0.001	0.0023	global-SLAG%YN	CASSLAGfYNEQF	CASSLAGFYNEQF	TRBV7-2	TRBJ2-1	NA	H107	3997	-	-	-	-	-	-	-	-	-	-	-
63	SLAG%YN	2.1e-08	4	4	3.4e-09	1	0.005	0.29	0.001	0.0023	global-SLAG%YN	CASSLAGfYNEQF	CASSLAGFYNEQF	TRBV7-2	TRBJ2-1	NA	H107	3310	-	-	-	-	-	-	-	-	-	-	-
63	SLAG%YN	2.1e-08	4	4	3.4e-09	1	0.005	0.29	0.001	0.0023	global-SLAG%YN	CASSLAGfYNEQF	CASSLAGFYNEQF	TRBV7-8	TRBJ2-1	NA	H107	1519	-	-	-	-	-	-	-	-	-	-	-
63	SLAG%YN	2.1e-08	4	4	3.4e-09	1	0.005	0.29	0.001	0.0023	global-SLAG%YN	CASSLAGfYNEQF	CASSLAGFYNEQF	TRBV7-2	TRBJ2-1	NA	H107	1139	-	-	-	-	-	-	-	-	-	-	-
63	SLAG%YN	2.1e-08	4	4	3.4e-09	1	0.005	0.29	0.001	0.0023	global-SLAG%YN	CASSLAGfYNEQF	CASSLAGFYNEQF	TRBV11-2	TRBJ2-1	NA	H107	904	-	-	-	-	-	-	-	-	-	-	-
63	SLAG%YN	2.1e-08	4	4	3.4e-09	1	0.005	0.29	0.001	0.0023	global-SLAG%YN	CASSLAGfYNEQF	CASSLAGFYNEQF	TRBV11-2	TRBJ2-1	NA	H107	692	-	-	-	-	-	-	-	-	-	-	-
64	RG%NTG	2.1e-08	4	4	8.7e-10	1	0.001	0.37	0.001	0.0023	global-RG%NTG	CASRGpNTGELF	CASRGPNTGELF	TRBV6-5	TRBJ2-2	NA	H	3803	-	-	-	-	-	-	-	-	-	-	-
64	RG%NTG	2.1e-08	4	4	8.7e-10	1	0.001	0.37	0.001	0.0023	global-RG%NTG	CSARGTNTGELF	CSARGTNTGELF	TRBV20-1	TRBJ2-2	NA	H108	975	-	-	-	-	-	-	-	-	-	-	-
64	RG%NTG	2.1e-08	4	4	8.7e-10	1	0.001	0.37	0.001	0.0023	global-RG%NTG	CSARGTNTGELF	CSARGTNTGELF	TRBV20-1	TRBJ2-2	NA	H108	825	-	-	-	-	-	-	-	-	-	-	-
64	RG%NTG	2.1e-08	4	4	8.7e-10	1	0.001	0.37	0.001	0.0023	global-RG%NTG	CSARgsNTGELF	CSARGSNTGELF	TRBV20-1	TRBJ2-2	NA	H107	3342	-	-	-	-	-	-	-	-	-	-	-
64	RG%NTG	2.1e-08	4	4	8.7e-10	1	0.001	0.37	0.001	0.0023	global-RG%NTG	CSARgsNTGELF	CSARGSNTGELF	TRBV20-1	TRBJ2-2	NA	H107	2865	-	-	-	-	-	-	-	-	-	-	-
64	RG%NTG	2.1e-08	4	4	8.7e-10	1	0.001	0.37	0.001	0.0023	global-RG%NTG	CSARGQNTGELF	CSARGQNTGELF	TRBV20-1	TRBJ2-2	NA	H139	268	-	-	-	-	-	-	-	-	-	-	-
65	SRD%YN	2.1e-08	3	4	6.7e-09	1	0.014	0.2	0.001	0.0023	global-SRD%YN	CASSRdfYNEQF	CASSRDFYNEQF	TRBV6-4	TRBJ2-1	NA	H	5420	-	-	-	-	-	-	-	-	-	-	-
65	SRD%YN	2.1e-08	3	4	6.7e-09	1	0.014	0.2	0.001	0.0023	global-SRD%YN	CASSRdfYNEQF	CASSRDFYNEQF	TRBV6-4	TRBJ2-1	NA	H	4208	-	-	-	-	-	-	-	-	-	-	-
65	SRD%YN	2.1e-08	3	4	6.7e-09	1	0.014	0.2	0.001	0.0023	global-SRD%YN	CASSRdfYNEQF	CASSRDFYNEQF	TRBV6-5	TRBJ2-1	NA	H	1049	-	-	-	-	-	-	-	-	-	-	-
65	SRD%YN	2.1e-08	3	4	6.7e-09	1	0.014	0.2	0.001	0.0023	global-SRD%YN	CASSRdSYNEQF	CASSRDSYNEQF	TRBV25-1	TRBJ2-1	NA	H137	93	-	-	-	-	-	-	-	-	-	-	-
65	SRD%YN	2.1e-08	3	4	6.7e-09	1	0.014	0.2	0.001	0.0023	global-SRD%YN	CSASrdSYNEQF	CSASRDSYNEQF	TRBV20-1	TRBJ2-1	NA	H107	6120	-	-	-	-	-	-	-	-	-	-	-
65	SRD%YN	2.1e-08	3	4	6.7e-09	1	0.014	0.2	0.001	0.0023	global-SRD%YN	CASSRdtYNEQF	CASSRDTYNEQF	TRBV25-1	TRBJ2-1	NA	H137	102	-	-	-	-	-	-	-	-	-	-	-
66	SD%N	2.1e-08	2	4	3e-08	1	0.013	1	0.001	0.0023	global-SD%N	CASSDYNEQF	CASSDYNEQF	TRBV25-1	TRBJ2-1	NA	H137	166	-	-	-	-	-	-	-	-	-	-	-
66	SD%N	2.1e-08	2	4	3e-08	1	0.013	1	0.001	0.0023	global-SD%N	CSASdhNEQF	CSASDHNEQF	TRBV20-1	TRBJ2-1	NA	H139	319	-	-	-	-	-	-	-	-	-	-	-
66	SD%N	2.1e-08	2	4	3e-08	1	0.013	1	0.001	0.0023	global-SD%N	CASSDgNEQF	CASSDGNEQF	TRBV25-1	TRBJ2-1	NA	H139	319	-	-	-	-	-	-	-	-	-	-	-
66	SD%N	2.1e-08	2	4	3e-08	1	0.013	1	0.001	0.0023	global-SD%N	CASSDnNEQF	CASSDNNEQF	TRBV25-1	TRBJ2-1	NA	H137	88	-	-	-	-	-	-	-	-	-	-	-
67	SL%TGGN	2.1e-08	4	4	1.9e-07	1	0.095	0.84	0.001	0.0023	global-SL%TGGN	CASSLtTGGNEQF	CASSLTTGGNEQF	TRBV27	TRBJ2-1	NA	G	791	-	-	-	-	-	-	-	-	-	-	-
67	SL%TGGN	2.1e-08	4	4	1.9e-07	1	0.095	0.84	0.001	0.0023	global-SL%TGGN	CASSLwTGGNEQF	CASSLWTGGNEQF	TRBV5-1	TRBJ2-1	NA	H105	1629	-	-	-	-	-	-	-	-	-	-	-
67	SL%TGGN	2.1e-08	4	4	1.9e-07	1	0.095	0.84	0.001	0.0023	global-SL%TGGN	CASSLGTGGNEQF	CASSLGTGGNEQF	TRBV7-9	TRBJ2-1	NA	H106	1130	-	-	-	-	-	-	-	-	-	-	-
67	SL%TGGN	2.1e-08	4	4	1.9e-07	1	0.095	0.84	0.001	0.0023	global-SL%TGGN	CASSLpTGGNEQF	CASSLPTGGNEQF	TRBV7-9	TRBJ2-1	NA	D	2665	-	-	-	-	-	-	-	-	-	-	-
67	SL%TGGN	2.1e-08	4	4	1.9e-07	1	0.095	0.84	0.001	0.0023	global-SL%TGGN	CASSLpTGGNEQF	CASSLPTGGNEQF	TRBV7-9	TRBJ2-1	NA	D	1882	-	-	-	-	-	-	-	-	-	-	-
67	SL%TGGN	2.1e-08	4	4	1.9e-07	1	0.095	0.84	0.001	0.0023	global-SL%TGGN	CASSLpTGGNEQF	CASSLPTGGNEQF	TRBV7-9	TRBJ2-1	NA	D	1579	-	-	-	-	-	-	-	-	-	-	-
67	SL%TGGN	2.1e-08	4	4	1.9e-07	1	0.095	0.84	0.001	0.0023	global-SL%TGGN	CASSLpTGGNEQF	CASSLPTGGNEQF	TRBV5-6	TRBJ2-1	NA	D	1433	-	-	-	-	-	-	-	-	-	-	-
67	SL%TGGN	2.1e-08	4	4	1.9e-07	1	0.095	0.84	0.001	0.0023	global-SL%TGGN	CASSLpTGGNEQF	CASSLPTGGNEQF	TRBV7-4	TRBJ2-1	NA	D	655	-	-	-	-	-	-	-	-	-	-	-
67	SL%TGGN	2.1e-08	4	4	1.9e-07	1	0.095	0.84	0.001	0.0023	global-SL%TGGN	CASSLpTGGNEQF	CASSLPTGGNEQF	TRBV5-1	TRBJ2-1	NA	D	635	-	-	-	-	-	-	-	-	-	-	-
67	SL%TGGN	2.1e-08	4	4	1.9e-07	1	0.095	0.84	0.001	0.0023	global-SL%TGGN	CASSLpTGGNEQF	CASSLPTGGNEQF	TRBV7-2	TRBJ2-1	NA	D	497	-	-	-	-	-	-	-	-	-	-	-
67	SL%TGGN	2.1e-08	4	4	1.9e-07	1	0.095	0.84	0.001	0.0023	global-SL%TGGN	CASSLpTGGNEQF	CASSLPTGGNEQF	TRBV7-2	TRBJ2-1	NA	D	396	-	-	-	-	-	-	-	-	-	-	-
67	SL%TGGN	2.1e-08	4	4	1.9e-07	1	0.095	0.84	0.001	0.0023	global-SL%TGGN	CASSLpTGGNEQF	CASSLPTGGNEQF	TRBV11-2	TRBJ2-1	NA	D	391	-	-	-	-	-	-	-	-	-	-	-
68	S%QGMNT	2.1e-08	5	4	2.4e-09	1	0.002	0.5	0.001	0.0023	global-S%QGMNT	CASSRQGmNTEAF	CASSRQGMNTEAF	TRBV12-3	TRBJ1-1	NA	H110	914	-	-	-	-	-	-	-	-	-	-	-
68	S%QGMNT	2.1e-08	5	4	2.4e-09	1	0.002	0.5	0.001	0.0023	global-S%QGMNT	CASSGQGmNTEAF	CASSGQGMNTEAF	TRBV19	TRBJ1-1	NA	H105	2710	-	-	-	-	-	-	-	-	-	-	-
68	S%QGMNT	2.1e-08	5	4	2.4e-09	1	0.002	0.5	0.001	0.0023	global-S%QGMNT	CASSGQGmNTEAF	CASSGQGMNTEAF	TRBV19	TRBJ1-1	NA	H105	2533	-	-	-	-	-	-	-	-	-	-	-
68	S%QGMNT	2.1e-08	5	4	2.4e-09	1	0.002	0.5	0.001	0.0023	global-S%QGMNT	CASSfQGmNTEAF	CASSFQGMNTEAF	TRBV19	TRBJ1-1	NA	H108	1379	-	-	-	-	-	-	-	-	-	-	-
68	S%QGMNT	2.1e-08	5	4	2.4e-09	1	0.002	0.5	0.001	0.0023	global-S%QGMNT	CASSfQGmNTEAF	CASSFQGMNTEAF	TRBV19	TRBJ1-1	NA	H108	1294	-	-	-	-	-	-	-	-	-	-	-
68	S%QGMNT	2.1e-08	5	4	2.4e-09	1	0.002	0.5	0.001	0.0023	global-S%QGMNT	CASSfQGmNTEAF	CASSFQGMNTEAF	TRBV6-5	TRBJ1-1	NA	H138	355	-	-	-	-	-	-	-	-	-	-	-
68	S%QGMNT	2.1e-08	5	4	2.4e-09	1	0.002	0.5	0.001	0.0023	global-S%QGMNT	CASStQGmNTEAF	CASSTQGMNTEAF	TRBV19	TRBJ1-1	NA	G	2081	-	-	-	-	-	-	-	-	-	-	-
68	S%QGMNT	2.1e-08	5	4	2.4e-09	1	0.002	0.5	0.001	0.0023	global-S%QGMNT	CASStQGmNTEAF	CASSTQGMNTEAF	TRBV19	TRBJ1-1	NA	G	2065	-	-	-	-	-	-	-	-	-	-	-
69	SGYASGGAQ%T	2.1e-08	1	4	1.2e-09	1	0.25	0.002	0.001	0.0023	motif-GYAS global-SGYASGGAQ%T	CASSgyaSGGaQETQYF	CASSGYASGGAQETQYF	TRBV6-5	TRBJ2-5	NA	B	150618	-	-	-	-	-	-	-	-	-	-	-
69	SGYASGGAQ%T	2.1e-08	1	4	1.2e-09	1	0.25	0.002	0.001	0.0023	motif-GYAS global-SGYASGGAQ%T	CASSgyaSGGaQETQYF	CASSGYASGGAQETQYF	TRBV6-8	TRBJ2-5	NA	B	1035	-	-	-	-	-	-	-	-	-	-	-
69	SGYASGGAQ%T	2.1e-08	1	4	1.2e-09	1	0.25	0.002	0.001	0.0023	motif-GYAS global-SGYASGGAQ%T	CASSgyaSGGaQETQYF	CASSGYASGGAQETQYF	TRBV6-2	TRBJ2-5	NA	B	919	-	-	-	-	-	-	-	-	-	-	-
69	SGYASGGAQ%T	2.1e-08	1	4	1.2e-09	1	0.25	0.002	0.001	0.0023	motif-GYAS global-SGYASGGAQ%T	CASSgyaSGGaQETQYF	CASSGYASGGAQETQYF	TRBV6-3	TRBJ2-5	NA	B	911	-	-	-	-	-	-	-	-	-	-	-
69	SGYASGGAQ%T	2.1e-08	1	4	1.2e-09	1	0.25	0.002	0.001	0.0023	motif-GYAS global-SGYASGGAQ%T	CASSgyaSGGaQETQYF	CASSGYASGGAQETQYF	TRBV28	TRBJ2-5	NA	B	607	-	-	-	-	-	-	-	-	-	-	-
69	SGYASGGAQ%T	2.1e-08	1	4	1.2e-09	1	0.25	0.002	0.001	0.0023	motif-GYAS global-SGYASGGAQ%T	CASSgyaSGGaQETQYF	CASSGYASGGAQETQYF	TRBV27	TRBJ2-5	NA	B	306	-	-	-	-	-	-	-	-	-	-	-
69	SGYASGGAQ%T	2.1e-08	1	4	1.2e-09	1	0.25	0.002	0.001	0.0023	motif-GYAS global-SGYASGGAQ%T	CASSgyaSGGaQETQYF	CASSGYASGGAQETQYF	TRBV6-5	TRBJ2-4	NA	B	259	-	-	-	-	-	-	-	-	-	-	-
69	SGYASGGAQ%T	2.1e-08	1	4	1.2e-09	1	0.25	0.002	0.001	0.0023	motif-GYAS global-SGYASGGAQ%T	CASSgyaSGGaQETQYF	CASSGYASGGAQETQYF	TRBV2	TRBJ2-5	NA	B	258	-	-	-	-	-	-	-	-	-	-	-
69	SGYASGGAQ%T	2.1e-08	1	4	1.2e-09	1	0.25	0.002	0.001	0.0023	motif-GYAS global-SGYASGGAQ%T	CASSgyaSGGaqgTQYF	CASSGYASGGAQGTQYF	TRBV6-5	TRBJ2-5	NA	B	477	-	-	-	-	-	-	-	-	-	-	-
69	SGYASGGAQ%T	2.1e-08	1	4	1.2e-09	1	0.25	0.002	0.001	0.0023	motif-GYAS global-SGYASGGAQ%T	CAgsgyaSGGaQETQYF	CAGSGYASGGAQETQYF	TRBV6-5	TRBJ2-5	NA	B	484	-	-	-	-	-	-	-	-	-	-	-
69	SGYASGGAQ%T	2.1e-08	1	4	1.2e-09	1	0.25	0.002	0.001	0.0023	motif-GYAS global-SGYASGGAQ%T	CvssgyaSGGaQETQYF	CVSSGYASGGAQETQYF	TRBV6-5	TRBJ2-5	NA	B	974	-	-	-	-	-	-	-	-	-	-	-
70	S%GGLNT	2.1e-08	4	4	7.1e-09	1	0.004	0.76	0.001	0.0023	global-S%GGLNT	CASSIgGLNTEAF	CASSIGGLNTEAF	TRBV19	TRBJ1-1	NA	H105	1608	-	-	-	-	-	-	-	-	-	-	-
70	S%GGLNT	2.1e-08	4	4	7.1e-09	1	0.004	0.76	0.001	0.0023	global-S%GGLNT	CASSIgGLNTEAF	CASSIGGLNTEAF	TRBV19	TRBJ1-1	NA	H105	1593	-	-	-	-	-	-	-	-	-	-	-
70	S%GGLNT	2.1e-08	4	4	7.1e-09	1	0.004	0.76	0.001	0.0023	global-S%GGLNT	CASSEgGLNTEAF	CASSEGGLNTEAF	TRBV28	TRBJ1-1	NA	H137	79	-	-	-	-	-	-	-	-	-	-	-
70	S%GGLNT	2.1e-08	4	4	7.1e-09	1	0.004	0.76	0.001	0.0023	global-S%GGLNT	CASSLgGLNTEAF	CASSLGGLNTEAF	TRBV27	TRBJ1-1	NA	H138	236	-	-	-	-	-	-	-	-	-	-	-
70	S%GGLNT	2.1e-08	4	4	7.1e-09	1	0.004	0.76	0.001	0.0023	global-S%GGLNT	CASSRgGLNTEAF	CASSRGGLNTEAF	TRBV28	TRBJ1-1	NA	G	1442	-	-	-	-	-	-	-	-	-	-	-
71	SG%ASGGAQET	2.1e-08	1	4	1.1e-09	1	0.24	0.002	0.001	0.0023	global-SG%ASGGAQET	CASSgyaSGGaQETQYF	CASSGYASGGAQETQYF	TRBV6-5	TRBJ2-5	NA	B	150618	-	-	-	-	-	-	-	-	-	-	-
71	SG%ASGGAQET	2.1e-08	1	4	1.1e-09	1	0.24	0.002	0.001	0.0023	global-SG%ASGGAQET	CASSgyaSGGaQETQYF	CASSGYASGGAQETQYF	TRBV6-8	TRBJ2-5	NA	B	1035	-	-	-	-	-	-	-	-	-	-	-
71	SG%ASGGAQET	2.1e-08	1	4	1.1e-09	1	0.24	0.002	0.001	0.0023	global-SG%ASGGAQET	CASSgyaSGGaQETQYF	CASSGYASGGAQETQYF	TRBV6-2	TRBJ2-5	NA	B	919	-	-	-	-	-	-	-	-	-	-	-
71	SG%ASGGAQET	2.1e-08	1	4	1.1e-09	1	0.24	0.002	0.001	0.0023	global-SG%ASGGAQET	CASSgyaSGGaQETQYF	CASSGYASGGAQETQYF	TRBV6-3	TRBJ2-5	NA	B	911	-	-	-	-	-	-	-	-	-	-	-
71	SG%ASGGAQET	2.1e-08	1	4	1.1e-09	1	0.24	0.002	0.001	0.0023	global-SG%ASGGAQET	CASSgyaSGGaQETQYF	CASSGYASGGAQETQYF	TRBV28	TRBJ2-5	NA	B	607	-	-	-	-	-	-	-	-	-	-	-
71	SG%ASGGAQET	2.1e-08	1	4	1.1e-09	1	0.24	0.002	0.001	0.0023	global-SG%ASGGAQET	CASSgyaSGGaQETQYF	CASSGYASGGAQETQYF	TRBV27	TRBJ2-5	NA	B	306	-	-	-	-	-	-	-	-	-	-	-
71	SG%ASGGAQET	2.1e-08	1	4	1.1e-09	1	0.24	0.002	0.001	0.0023	global-SG%ASGGAQET	CASSgyaSGGaQETQYF	CASSGYASGGAQETQYF	TRBV6-5	TRBJ2-4	NA	B	259	-	-	-	-	-	-	-	-	-	-	-
71	SG%ASGGAQET	2.1e-08	1	4	1.1e-09	1	0.24	0.002	0.001	0.0023	global-SG%ASGGAQET	CASSgyaSGGaQETQYF	CASSGYASGGAQETQYF	TRBV2	TRBJ2-5	NA	B	258	-	-	-	-	-	-	-	-	-	-	-
71	SG%ASGGAQET	2.1e-08	1	4	1.1e-09	1	0.24	0.002	0.001	0.0023	global-SG%ASGGAQET	CASSgcaSGGaQETQYF	CASSGCASGGAQETQYF	TRBV6-5	TRBJ2-5	NA	B	344	-	-	-	-	-	-	-	-	-	-	-
71	SG%ASGGAQET	2.1e-08	1	4	1.1e-09	1	0.24	0.002	0.001	0.0023	global-SG%ASGGAQET	CAgsgyaSGGaQETQYF	CAGSGYASGGAQETQYF	TRBV6-5	TRBJ2-5	NA	B	484	-	-	-	-	-	-	-	-	-	-	-
71	SG%ASGGAQET	2.1e-08	1	4	1.1e-09	1	0.24	0.002	0.001	0.0023	global-SG%ASGGAQET	CvssgyaSGGaQETQYF	CVSSGYASGGAQETQYF	TRBV6-5	TRBJ2-5	NA	B	974	-	-	-	-	-	-	-	-	-	-	-
72	SGYASGGA%ET	2.1e-08	1	4	5.5e-10	1	0.23	0.001	0.001	0.0023	motif-GYAS global-SGYASGGA%ET	CASSgyaSGGarETQYF	CASSGYASGGARETQYF	TRBV6-5	TRBJ2-5	NA	B	245	-	-	-	-	-	-	-	-	-	-	-
72	SGYASGGA%ET	2.1e-08	1	4	5.5e-10	1	0.23	0.001	0.001	0.0023	motif-GYAS global-SGYASGGA%ET	CASSgyaSGGaQETQYF	CASSGYASGGAQETQYF	TRBV6-5	TRBJ2-5	NA	B	150618	-	-	-	-	-	-	-	-	-	-	-
72	SGYASGGA%ET	2.1e-08	1	4	5.5e-10	1	0.23	0.001	0.001	0.0023	motif-GYAS global-SGYASGGA%ET	CASSgyaSGGaQETQYF	CASSGYASGGAQETQYF	TRBV6-8	TRBJ2-5	NA	B	1035	-	-	-	-	-	-	-	-	-	-	-
72	SGYASGGA%ET	2.1e-08	1	4	5.5e-10	1	0.23	0.001	0.001	0.0023	motif-GYAS global-SGYASGGA%ET	CASSgyaSGGaQETQYF	CASSGYASGGAQETQYF	TRBV6-2	TRBJ2-5	NA	B	919	-	-	-	-	-	-	-	-	-	-	-
72	SGYASGGA%ET	2.1e-08	1	4	5.5e-10	1	0.23	0.001	0.001	0.0023	motif-GYAS global-SGYASGGA%ET	CASSgyaSGGaQETQYF	CASSGYASGGAQETQYF	TRBV6-3	TRBJ2-5	NA	B	911	-	-	-	-	-	-	-	-	-	-	-
72	SGYASGGA%ET	2.1e-08	1	4	5.5e-10	1	0.23	0.001	0.001	0.0023	motif-GYAS global-SGYASGGA%ET	CASSgyaSGGaQETQYF	CASSGYASGGAQETQYF	TRBV28	TRBJ2-5	NA	B	607	-	-	-	-	-	-	-	-	-	-	-
72	SGYASGGA%ET	2.1e-08	1	4	5.5e-10	1	0.23	0.001	0.001	0.0023	motif-GYAS global-SGYASGGA%ET	CASSgyaSGGaQETQYF	CASSGYASGGAQETQYF	TRBV27	TRBJ2-5	NA	B	306	-	-	-	-	-	-	-	-	-	-	-
72	SGYASGGA%ET	2.1e-08	1	4	5.5e-10	1	0.23	0.001	0.001	0.0023	motif-GYAS global-SGYASGGA%ET	CASSgyaSGGaQETQYF	CASSGYASGGAQETQYF	TRBV6-5	TRBJ2-4	NA	B	259	-	-	-	-	-	-	-	-	-	-	-
72	SGYASGGA%ET	2.1e-08	1	4	5.5e-10	1	0.23	0.001	0.001	0.0023	motif-GYAS global-SGYASGGA%ET	CASSgyaSGGaQETQYF	CASSGYASGGAQETQYF	TRBV2	TRBJ2-5	NA	B	258	-	-	-	-	-	-	-	-	-	-	-
72	SGYASGGA%ET	2.1e-08	1	4	5.5e-10	1	0.23	0.001	0.001	0.0023	motif-GYAS global-SGYASGGA%ET	CAgsgyaSGGaQETQYF	CAGSGYASGGAQETQYF	TRBV6-5	TRBJ2-5	NA	B	484	-	-	-	-	-	-	-	-	-	-	-
72	SGYASGGA%ET	2.1e-08	1	4	5.5e-10	1	0.23	0.001	0.001	0.0023	motif-GYAS global-SGYASGGA%ET	CvssgyaSGGaQETQYF	CVSSGYASGGAQETQYF	TRBV6-5	TRBJ2-5	NA	B	974	-	-	-	-	-	-	-	-	-	-	-
73	%GSSYN	2.1e-08	4	4	4.6e-08	1	0.33	0.06	0.001	0.0023	global-%GSSYN	CATGGsSYNEQF	CATGGSSYNEQF	TRBV28	TRBJ2-1	NA	D	16088	-	-	-	-	-	-	-	-	-	-	-
73	%GSSYN	2.1e-08	4	4	4.6e-08	1	0.33	0.06	0.001	0.0023	global-%GSSYN	CASGgsSYNEQF	CASGGSSYNEQF	TRBV6-5	TRBJ2-1	NA	H107	1219	-	-	-	-	-	-	-	-	-	-	-
73	%GSSYN	2.1e-08	4	4	4.6e-08	1	0.33	0.06	0.001	0.0023	global-%GSSYN	CASSgsSYNEQF	CASSGSSYNEQF	TRBV7-9	TRBJ2-1	NA	G	1272	-	-	-	-	-	-	-	-	-	-	-
73	%GSSYN	2.1e-08	4	4	4.6e-08	1	0.33	0.06	0.001	0.0023	global-%GSSYN	CSASgsSYNEQF	CSASGSSYNEQF	TRBV20-1	TRBJ2-1	NA	H	4343	-	-	-	-	-	-	-	-	-	-	-
74	SL%NTG	2.1e-08	4	4	1.3e-07	1	0.19	0.3	0.001	0.0023	global-SL%NTG	CASSLgNTGELF	CASSLGNTGELF	TRBV5-1	TRBJ2-2	NA	A	5951	-	-	-	-	-	-	-	-	-	-	-
74	SL%NTG	2.1e-08	4	4	1.3e-07	1	0.19	0.3	0.001	0.0023	global-SL%NTG	CASSLgNTGELF	CASSLGNTGELF	TRBV5-1	TRBJ2-2	NA	H	1763	-	-	-	-	-	-	-	-	-	-	-
74	SL%NTG	2.1e-08	4	4	1.3e-07	1	0.19	0.3	0.001	0.0023	global-SL%NTG	CASSLgNTGELF	CASSLGNTGELF	TRBV25-1	TRBJ2-2	NA	H137	86	-	-	-	-	-	-	-	-	-	-	-
74	SL%NTG	2.1e-08	4	4	1.3e-07	1	0.19	0.3	0.001	0.0023	global-SL%NTG	CASSLrNTGELF	CASSLRNTGELF	TRBV27	TRBJ2-2	NA	H	2735	-	-	-	-	-	-	-	-	-	-	-
74	SL%NTG	2.1e-08	4	4	1.3e-07	1	0.19	0.3	0.001	0.0023	global-SL%NTG	CASSLlNTGELF	CASSLLNTGELF	TRBV28	TRBJ2-2	NA	H	2766	-	-	-	-	-	-	-	-	-	-	-
74	SL%NTG	2.1e-08	4	4	1.3e-07	1	0.19	0.3	0.001	0.0023	global-SL%NTG	CASSLqNTGELF	CASSLQNTGELF	TRBV12-3	TRBJ2-2	NA	H138	217	-	-	-	-	-	-	-	-	-	-	-
75	SPG%SRG	2.1e-08	1	4	3.4e-08	1	0.66	0.022	0.001	0.0023	global-SPG%SRG	CASSPGGsrGYTF	CASSPGGSRGYTF	TRBV6-5	TRBJ1-2	NA	E	74529	-	-	-	-	-	-	-	-	-	-	-
75	SPG%SRG	2.1e-08	1	4	3.4e-08	1	0.66	0.022	0.001	0.0023	global-SPG%SRG	CASSPGGsrGYTF	CASSPGGSRGYTF	TRBV28	TRBJ1-2	NA	E	1244	-	-	-	-	-	-	-	-	-	-	-
75	SPG%SRG	2.1e-08	1	4	3.4e-08	1	0.66	0.022	0.001	0.0023	global-SPG%SRG	CASSPGGsrGYTF	CASSPGGSRGYTF	TRBV27	TRBJ1-2	NA	E	685	-	-	-	-	-	-	-	-	-	-	-
75	SPG%SRG	2.1e-08	1	4	3.4e-08	1	0.66	0.022	0.001	0.0023	global-SPG%SRG	CASSPGGsrGYTF	CASSPGGSRGYTF	TRBV6-8	TRBJ1-2	NA	E	572	-	-	-	-	-	-	-	-	-	-	-
75	SPG%SRG	2.1e-08	1	4	3.4e-08	1	0.66	0.022	0.001	0.0023	global-SPG%SRG	CASSPGGsrGYTF	CASSPGGSRGYTF	TRBV2	TRBJ1-2	NA	E	460	-	-	-	-	-	-	-	-	-	-	-
75	SPG%SRG	2.1e-08	1	4	3.4e-08	1	0.66	0.022	0.001	0.0023	global-SPG%SRG	CASSPGGsrGYTF	CASSPGGSRGYTF	TRBV6-2	TRBJ1-2	NA	E	362	-	-	-	-	-	-	-	-	-	-	-
75	SPG%SRG	2.1e-08	1	4	3.4e-08	1	0.66	0.022	0.001	0.0023	global-SPG%SRG	CASSPGGsrGYTF	CASSPGGSRGYTF	TRBV18	TRBJ1-2	NA	E	356	-	-	-	-	-	-	-	-	-	-	-
75	SPG%SRG	2.1e-08	1	4	3.4e-08	1	0.66	0.022	0.001	0.0023	global-SPG%SRG	CASSPGGsrGYTF	CASSPGGSRGYTF	TRBV6-3	TRBJ1-2	NA	E	331	-	-	-	-	-	-	-	-	-	-	-
75	SPG%SRG	2.1e-08	1	4	3.4e-08	1	0.66	0.022	0.001	0.0023	global-SPG%SRG	CASSPGGsrGYTF	CASSPGGSRGYTF	TRBV6-1	TRBJ1-2	NA	E	301	-	-	-	-	-	-	-	-	-	-	-
75	SPG%SRG	2.1e-08	1	4	3.4e-08	1	0.66	0.022	0.001	0.0023	global-SPG%SRG	CAgspGGsrGYTF	CAGSPGGSRGYTF	TRBV6-5	TRBJ1-2	NA	E	302	-	-	-	-	-	-	-	-	-	-	-
75	SPG%SRG	2.1e-08	1	4	3.4e-08	1	0.66	0.022	0.001	0.0023	global-SPG%SRG	CASSPggsRGyAF	CASSPGGSRGYAF	TRBV6-5	TRBJ1-2	NA	E	303	-	-	-	-	-	-	-	-	-	-	-
75	SPG%SRG	2.1e-08	1	4	3.4e-08	1	0.66	0.022	0.001	0.0023	global-SPG%SRG	CASSPGRsrGYTF	CASSPGRSRGYTF	TRBV6-5	TRBJ1-2	NA	E	411	-	-	-	-	-	-	-	-	-	-	-
76	SSY%	2.2e-08	5	6	1.4e-10	1	0.001	0.12	0.001	0.0012	global-SSY%	CASSSyTEAF	CASSSYTEAF	TRBV7-2	TRBJ1-1	NA	C	2084	-	-	-	-	-	-	-	-	-	-	-
76	SSY%	2.2e-08	5	6	1.4e-10	1	0.001	0.12	0.001	0.0012	global-SSY%	CASSSyTEAF	CASSSYTEAF	TRBV7-2	TRBJ1-1	NA	C	2079	-	-	-	-	-	-	-	-	-	-	-
76	SSY%	2.2e-08	5	6	1.4e-10	1	0.001	0.12	0.001	0.0012	global-SSY%	CASSSyTEAF	CASSSYTEAF	TRBV7-9	TRBJ1-1	NA	C	674	-	-	-	-	-	-	-	-	-	-	-
76	SSY%	2.2e-08	5	6	1.4e-10	1	0.001	0.12	0.001	0.0012	global-SSY%	CAgsSYNEQF	CAGSSYNEQF	TRBV27	TRBJ2-1	NA	C	678	-	-	-	-	-	-	-	-	-	-	-
76	SSY%	2.2e-08	5	6	1.4e-10	1	0.001	0.12	0.001	0.0012	global-SSY%	CASSSYNEQF	CASSSYNEQF	TRBV27	TRBJ2-1	NA	C	12944	-	-	-	-	-	-	-	-	-	-	-
76	SSY%	2.2e-08	5	6	1.4e-10	1	0.001	0.12	0.001	0.0012	global-SSY%	CASSSYNEQF	CASSSYNEQF	TRBV6-5	TRBJ2-1	NA	C	721	-	-	-	-	-	-	-	-	-	-	-
76	SSY%	2.2e-08	5	6	1.4e-10	1	0.001	0.12	0.001	0.0012	global-SSY%	CASSSYNEQF	CASSSYNEQF	TRBV28	TRBJ2-1	NA	H139	237	-	-	-	-	-	-	-	-	-	-	-
76	SSY%	2.2e-08	5	6	1.4e-10	1	0.001	0.12	0.001	0.0012	global-SSY%	CSASSYEQYF	CSASSYEQYF	TRBV20-1	TRBJ2-7	NA	H139	207	-	-	-	-	-	-	-	-	-	-	-
76	SSY%	2.2e-08	5	6	1.4e-10	1	0.001	0.12	0.001	0.0012	global-SSY%	CASSSYEQYF	CASSSYEQYF	TRBV27	TRBJ2-7	NA	A	21942	-	-	-	-	-	-	-	-	-	-	-
76	SSY%	2.2e-08	5	6	1.4e-10	1	0.001	0.12	0.001	0.0012	global-SSY%	CASSSYEQYF	CASSSYEQYF	TRBV6-5	TRBJ2-7	NA	A	883	-	-	-	-	-	-	-	-	-	-	-
76	SSY%	2.2e-08	5	6	1.4e-10	1	0.001	0.12	0.001	0.0012	global-SSY%	CASSSYEQYF	CASSSYEQYF	TRBV28	TRBJ2-7	NA	H	2514	-	-	-	-	-	-	-	-	-	-	-
76	SSY%	2.2e-08	5	6	1.4e-10	1	0.001	0.12	0.001	0.0012	global-SSY%	CASSSYEQYF	CASSSYEQYF	TRBV28	TRBJ2-7	NA	H139	363	-	-	-	-	-	-	-	-	-	-	-
76	SSY%	2.2e-08	5	6	1.4e-10	1	0.001	0.12	0.001	0.0012	global-SSY%	CSASSYNEQF	CSASSYNEQF	TRBV20-1	TRBJ2-1	NA	H138	300	-	-	-	-	-	-	-	-	-	-	-
77	S%GET	2.9e-08	8	10	3.8e-08	1	0.16	0.76	0.001	0.00031	global-S%GET	CASSQgETQYF	CASSQGETQYF	TRBV28	TRBJ2-5	NA	H139	218	-	-	-	-	-	-	-	-	-	-	-
77	S%GET	2.9e-08	8	10	3.8e-08	1	0.16	0.76	0.001	0.00031	global-S%GET	CASSmgETQYF	CASSMGETQYF	TRBV19	TRBJ2-5	NA	H108	725	-	-	-	-	-	-	-	-	-	-	-
77	S%GET	2.9e-08	8	10	3.8e-08	1	0.16	0.76	0.001	0.00031	global-S%GET	CASSIgETQYF	CASSIGETQYF	TRBV19	TRBJ2-5	NA	H108	1987	-	-	-	-	-	-	-	-	-	-	-
77	S%GET	2.9e-08	8	10	3.8e-08	1	0.16	0.76	0.001	0.00031	global-S%GET	CASSIgETQYF	CASSIGETQYF	TRBV19	TRBJ2-5	NA	H137	88	-	-	-	-	-	-	-	-	-	-	-
77	S%GET	2.9e-08	8	10	3.8e-08	1	0.16	0.76	0.001	0.00031	global-S%GET	CASSVgETQYF	CASSVGETQYF	TRBV25-1	TRBJ2-5	NA	H137	88	-	-	-	-	-	-	-	-	-	-	-
77	S%GET	2.9e-08	8	10	3.8e-08	1	0.16	0.76	0.001	0.00031	global-S%GET	CASSEgETQYF	CASSEGETQYF	TRBV2	TRBJ2-5	NA	H139	200	-	-	-	-	-	-	-	-	-	-	-
77	S%GET	2.9e-08	8	10	3.8e-08	1	0.16	0.76	0.001	0.00031	global-S%GET	CASSRgETQYF	CASSRGETQYF	TRBV7-8	TRBJ2-5	NA	C	897	-	-	-	-	-	-	-	-	-	-	-
77	S%GET	2.9e-08	8	10	3.8e-08	1	0.16	0.76	0.001	0.00031	global-S%GET	CASSPgETQYF	CASSPGETQYF	TRBV7-9	TRBJ2-5	NA	D	16647	-	-	-	-	-	-	-	-	-	-	-
77	S%GET	2.9e-08	8	10	3.8e-08	1	0.16	0.76	0.001	0.00031	global-S%GET	CASSPgETQYF	CASSPGETQYF	TRBV7-9	TRBJ2-5	NA	D	15174	-	-	-	-	-	-	-	-	-	-	-
77	S%GET	2.9e-08	8	10	3.8e-08	1	0.16	0.76	0.001	0.00031	global-S%GET	CASSPgETQYF	CASSPGETQYF	TRBV7-2	TRBJ2-5	NA	D	1803	-	-	-	-	-	-	-	-	-	-	-
77	S%GET	2.9e-08	8	10	3.8e-08	1	0.16	0.76	0.001	0.00031	global-S%GET	CASSPgETQYF	CASSPGETQYF	TRBV7-2	TRBJ2-5	NA	D	1784	-	-	-	-	-	-	-	-	-	-	-
77	S%GET	2.9e-08	8	10	3.8e-08	1	0.16	0.76	0.001	0.00031	global-S%GET	CASSPgETQYF	CASSPGETQYF	TRBV28	TRBJ2-5	NA	D	806	-	-	-	-	-	-	-	-	-	-	-
77	S%GET	2.9e-08	8	10	3.8e-08	1	0.16	0.76	0.001	0.00031	global-S%GET	CASSPgETQYF	CASSPGETQYF	TRBV7-9	TRBJ2-5	NA	D	645	-	-	-	-	-	-	-	-	-	-	-
77	S%GET	2.9e-08	8	10	3.8e-08	1	0.16	0.76	0.001	0.00031	global-S%GET	CASSPgETQYF	CASSPGETQYF	TRBV7-4	TRBJ2-5	NA	D	627	-	-	-	-	-	-	-	-	-	-	-
77	S%GET	2.9e-08	8	10	3.8e-08	1	0.16	0.76	0.001	0.00031	global-S%GET	CASSPgETQYF	CASSPGETQYF	TRBV7-8	TRBJ2-5	NA	D	581	-	-	-	-	-	-	-	-	-	-	-
77	S%GET	2.9e-08	8	10	3.8e-08	1	0.16	0.76	0.001	0.00031	global-S%GET	CASSPgETQYF	CASSPGETQYF	TRBV7-3	TRBJ2-5	NA	D	566	-	-	-	-	-	-	-	-	-	-	-
77	S%GET	2.9e-08	8	10	3.8e-08	1	0.16	0.76	0.001	0.00031	global-S%GET	CASSPgETQYF	CASSPGETQYF	TRBV7-8	TRBJ2-5	NA	D	534	-	-	-	-	-	-	-	-	-	-	-
77	S%GET	2.9e-08	8	10	3.8e-08	1	0.16	0.76	0.001	0.00031	global-S%GET	CASSPgETQYF	CASSPGETQYF	TRBV7-9	TRBJ2-3	NA	D	504	-	-	-	-	-	-	-	-	-	-	-
77	S%GET	2.9e-08	8	10	3.8e-08	1	0.16	0.76	0.001	0.00031	global-S%GET	CASSPgETQYF	CASSPGETQYF	TRBV7-9	TRBJ2-5	NA	D	483	-	-	-	-	-	-	-	-	-	-	-
77	S%GET	2.9e-08	8	10	3.8e-08	1	0.16	0.76	0.001	0.00031	global-S%GET	CASSPgETQYF	CASSPGETQYF	TRBV5-1	TRBJ2-5	NA	D	351	-	-	-	-	-	-	-	-	-	-	-
77	S%GET	2.9e-08	8	10	3.8e-08	1	0.16	0.76	0.001	0.00031	global-S%GET	CASSPgETQYF	CASSPGETQYF	TRBV7-9	TRBJ2-3	NA	D	350	-	-	-	-	-	-	-	-	-	-	-
77	S%GET	2.9e-08	8	10	3.8e-08	1	0.16	0.76	0.001	0.00031	global-S%GET	CASSPgETQYF	CASSPGETQYF	TRBV7-9	TRBJ2-3	NA	D	279	-	-	-	-	-	-	-	-	-	-	-
77	S%GET	2.9e-08	8	10	3.8e-08	1	0.16	0.76	0.001	0.00031	global-S%GET	CASSPgETQYF	CASSPGETQYF	TRBV6-5	TRBJ2-5	NA	D	264	-	-	-	-	-	-	-	-	-	-	-
77	S%GET	2.9e-08	8	10	3.8e-08	1	0.16	0.76	0.001	0.00031	global-S%GET	CASSLgETQYF	CASSLGETQYF	TRBV28	TRBJ2-5	NA	H105	3524	-	-	-	-	-	-	-	-	-	-	-
77	S%GET	2.9e-08	8	10	3.8e-08	1	0.16	0.76	0.001	0.00031	global-S%GET	CASSLgETQYF	CASSLGETQYF	TRBV5-1	TRBJ2-5	NA	H107	5249	-	-	-	-	-	-	-	-	-	-	-
77	S%GET	2.9e-08	8	10	3.8e-08	1	0.16	0.76	0.001	0.00031	global-S%GET	CASSLgETQYF	CASSLGETQYF	TRBV28	TRBJ2-5	NA	H108	1193	-	-	-	-	-	-	-	-	-	-	-
77	S%GET	2.9e-08	8	10	3.8e-08	1	0.16	0.76	0.001	0.00031	global-S%GET	CASSLgETQYF	CASSLGETQYF	TRBV7-9	TRBJ2-5	NA	H137	101	-	-	-	-	-	-	-	-	-	-	-
77	S%GET	2.9e-08	8	10	3.8e-08	1	0.16	0.76	0.001	0.00031	global-S%GET	CASSLgETQYF	CASSLGETQYF	TRBV5-1	TRBJ2-5	NA	H137	97	-	-	-	-	-	-	-	-	-	-	-
77	S%GET	2.9e-08	8	10	3.8e-08	1	0.16	0.76	0.001	0.00031	global-S%GET	CASSLgETQYF	CASSLGETQYF	TRBV7-9	TRBJ2-5	NA	H137	95	-	-	-	-	-	-	-	-	-	-	-
77	S%GET	2.9e-08	8	10	3.8e-08	1	0.16	0.76	0.001	0.00031	global-S%GET	CASSLgETQYF	CASSLGETQYF	TRBV11-2	TRBJ2-5	NA	H137	78	-	-	-	-	-	-	-	-	-	-	-
77	S%GET	2.9e-08	8	10	3.8e-08	1	0.16	0.76	0.001	0.00031	global-S%GET	CASSLgETQYF	CASSLGETQYF	TRBV28	TRBJ2-5	NA	H138	263	-	-	-	-	-	-	-	-	-	-	-
77	S%GET	2.9e-08	8	10	3.8e-08	1	0.16	0.76	0.001	0.00031	global-S%GET	CASSLgETQYF	CASSLGETQYF	TRBV7-9	TRBJ2-5	NA	H139	220	-	-	-	-	-	-	-	-	-	-	-
77	S%GET	2.9e-08	8	10	3.8e-08	1	0.16	0.76	0.001	0.00031	global-S%GET	CASSLgETQYF	CASSLGETQYF	TRBV5-1	TRBJ2-5	NA	H139	210	-	-	-	-	-	-	-	-	-	-	-
77	S%GET	2.9e-08	8	10	3.8e-08	1	0.16	0.76	0.001	0.00031	global-S%GET	CASSLgETQYF	CASSLGETQYF	TRBV7-9	TRBJ2-5	NA	H139	200	-	-	-	-	-	-	-	-	-	-	-
77	S%GET	2.9e-08	8	10	3.8e-08	1	0.16	0.76	0.001	0.00031	global-S%GET	CASSLgETQYF	CASSLGETQYF	TRBV28	TRBJ2-5	NA	H139	198	-	-	-	-	-	-	-	-	-	-	-
77	S%GET	2.9e-08	8	10	3.8e-08	1	0.16	0.76	0.001	0.00031	global-S%GET	CASSYgETQYF	CASSYGETQYF	TRBV6-5	TRBJ2-5	NA	D	13602	-	-	-	-	-	-	-	-	-	-	-
77	S%GET	2.9e-08	8	10	3.8e-08	1	0.16	0.76	0.001	0.00031	global-S%GET	CASSYgETQYF	CASSYGETQYF	TRBV6-3	TRBJ2-5	NA	D	1712	-	-	-	-	-	-	-	-	-	-	-
77	S%GET	2.9e-08	8	10	3.8e-08	1	0.16	0.76	0.001	0.00031	global-S%GET	CASSYgETQYF	CASSYGETQYF	TRBV6-2	TRBJ2-5	NA	D	1665	-	-	-	-	-	-	-	-	-	-	-
77	S%GET	2.9e-08	8	10	3.8e-08	1	0.16	0.76	0.001	0.00031	global-S%GET	CASSYgETQYF	CASSYGETQYF	TRBV6-5	TRBJ2-3	NA	D	652	-	-	-	-	-	-	-	-	-	-	-
77	S%GET	2.9e-08	8	10	3.8e-08	1	0.16	0.76	0.001	0.00031	global-S%GET	CASSYgETQYF	CASSYGETQYF	TRBV28	TRBJ2-5	NA	D	422	-	-	-	-	-	-	-	-	-	-	-
77	S%GET	2.9e-08	8	10	3.8e-08	1	0.16	0.76	0.001	0.00031	global-S%GET	CASSYgETQYF	CASSYGETQYF	TRBV6-4	TRBJ2-5	NA	D	286	-	-	-	-	-	-	-	-	-	-	-
77	S%GET	2.9e-08	8	10	3.8e-08	1	0.16	0.76	0.001	0.00031	global-S%GET	CASSYgETQYF	CASSYGETQYF	TRBV12-3	TRBJ2-5	NA	D	238	-	-	-	-	-	-	-	-	-	-	-
77	S%GET	2.9e-08	8	10	3.8e-08	1	0.16	0.76	0.001	0.00031	global-S%GET	CASSYgETQYF	CASSYGETQYF	TRBV6-5	TRBJ2-5	NA	H139	488	-	-	-	-	-	-	-	-	-	-	-
77	S%GET	2.9e-08	8	10	3.8e-08	1	0.16	0.76	0.001	0.00031	global-S%GET	CASSfgETQYF	CASSFGETQYF	TRBV28	TRBJ2-5	NA	H105	1833	-	-	-	-	-	-	-	-	-	-	-
77	S%GET	2.9e-08	8	10	3.8e-08	1	0.16	0.76	0.001	0.00031	global-S%GET	CASSfgETQYF	CASSFGETQYF	TRBV28	TRBJ2-5	NA	H137	117	-	-	-	-	-	-	-	-	-	-	-
77	S%GET	2.9e-08	8	10	3.8e-08	1	0.16	0.76	0.001	0.00031	global-S%GET	CASSfgETQYF	CASSFGETQYF	TRBV27	TRBJ2-5	NA	H139	291	-	-	-	-	-	-	-	-	-	-	-
78	SLG%NT	3.3e-08	8	6	6.2e-08	1	0.17	0.3	0.001	0.0012	global-SLG%NT	CASSLgdNTEAF	CASSLGDNTEAF	TRBV7-9	TRBJ1-1	NA	H107	3678	-	-	-	-	-	-	-	-	-	-	-
78	SLG%NT	3.3e-08	8	6	6.2e-08	1	0.17	0.3	0.001	0.0012	global-SLG%NT	CASSLgdNTEAF	CASSLGDNTEAF	TRBV7-9	TRBJ1-1	NA	H107	2386	-	-	-	-	-	-	-	-	-	-	-
78	SLG%NT	3.3e-08	8	6	6.2e-08	1	0.17	0.3	0.001	0.0012	global-SLG%NT	CASSLgdNTEAF	CASSLGDNTEAF	TRBV7-9	TRBJ1-1	NA	H107	1327	-	-	-	-	-	-	-	-	-	-	-
78	SLG%NT	3.3e-08	8	6	6.2e-08	1	0.17	0.3	0.001	0.0012	global-SLG%NT	CASSLGQNTEAF	CASSLGQNTEAF	TRBV7-9	TRBJ1-1	NA	H	3066	-	-	-	-	-	-	-	-	-	-	-
78	SLG%NT	3.3e-08	8	6	6.2e-08	1	0.17	0.3	0.001	0.0012	global-SLG%NT	CASSLGQNTEAF	CASSLGQNTEAF	TRBV7-9	TRBJ1-1	NA	H	2291	-	-	-	-	-	-	-	-	-	-	-
78	SLG%NT	3.3e-08	8	6	6.2e-08	1	0.17	0.3	0.001	0.0012	global-SLG%NT	CASSLGQNTEAF	CASSLGQNTEAF	TRBV28	TRBJ1-1	NA	H137	91	-	-	-	-	-	-	-	-	-	-	-
78	SLG%NT	3.3e-08	8	6	6.2e-08	1	0.17	0.3	0.001	0.0012	global-SLG%NT	CASSLGQNTEAF	CASSLGQNTEAF	TRBV5-1	TRBJ1-1	NA	H139	212	-	-	-	-	-	-	-	-	-	-	-
78	SLG%NT	3.3e-08	8	6	6.2e-08	1	0.17	0.3	0.001	0.0012	global-SLG%NT	CASSLGGNTEAF	CASSLGGNTEAF	TRBV7-9	TRBJ1-1	NA	H106	1421	-	-	-	-	-	-	-	-	-	-	-
78	SLG%NT	3.3e-08	8	6	6.2e-08	1	0.17	0.3	0.001	0.0012	global-SLG%NT	CASSLGGNTEAF	CASSLGGNTEAF	TRBV7-9	TRBJ1-1	NA	H106	1340	-	-	-	-	-	-	-	-	-	-	-
78	SLG%NT	3.3e-08	8	6	6.2e-08	1	0.17	0.3	0.001	0.0012	global-SLG%NT	CASSLGGNTEAF	CASSLGGNTEAF	TRBV5-1	TRBJ1-1	NA	H137	98	-	-	-	-	-	-	-	-	-	-	-
78	SLG%NT	3.3e-08	8	6	6.2e-08	1	0.17	0.3	0.001	0.0012	global-SLG%NT	CASSLgwNTEAF	CASSLGWNTEAF	TRBV28	TRBJ1-1	NA	H137	86	-	-	-	-	-	-	-	-	-	-	-
78	SLG%NT	3.3e-08	8	6	6.2e-08	1	0.17	0.3	0.001	0.0012	global-SLG%NT	CASSLgpNTEAF	CASSLGPNTEAF	TRBV6-5	TRBJ1-1	NA	C	2081	-	-	-	-	-	-	-	-	-	-	-
78	SLG%NT	3.3e-08	8	6	6.2e-08	1	0.17	0.3	0.001	0.0012	global-SLG%NT	CASSLgaNTEAF	CASSLGANTEAF	TRBV7-9	TRBJ1-1	NA	J	18360	-	-	-	-	-	-	-	-	-	-	-
78	SLG%NT	3.3e-08	8	6	6.2e-08	1	0.17	0.3	0.001	0.0012	global-SLG%NT	CASSLgaNTEAF	CASSLGANTEAF	TRBV7-9	TRBJ1-1	NA	J	17451	-	-	-	-	-	-	-	-	-	-	-
78	SLG%NT	3.3e-08	8	6	6.2e-08	1	0.17	0.3	0.001	0.0012	global-SLG%NT	CASSLgaNTEAF	CASSLGANTEAF	TRBV7-4	TRBJ1-1	NA	J	3315	-	-	-	-	-	-	-	-	-	-	-
78	SLG%NT	3.3e-08	8	6	6.2e-08	1	0.17	0.3	0.001	0.0012	global-SLG%NT	CASSLgaNTEAF	CASSLGANTEAF	TRBV11-3	TRBJ1-1	NA	J	2289	-	-	-	-	-	-	-	-	-	-	-
78	SLG%NT	3.3e-08	8	6	6.2e-08	1	0.17	0.3	0.001	0.0012	global-SLG%NT	CASSLgaNTEAF	CASSLGANTEAF	TRBV7-2	TRBJ1-1	NA	J	1806	-	-	-	-	-	-	-	-	-	-	-
78	SLG%NT	3.3e-08	8	6	6.2e-08	1	0.17	0.3	0.001	0.0012	global-SLG%NT	CASSLgaNTEAF	CASSLGANTEAF	TRBV7-2	TRBJ1-1	NA	J	1759	-	-	-	-	-	-	-	-	-	-	-
78	SLG%NT	3.3e-08	8	6	6.2e-08	1	0.17	0.3	0.001	0.0012	global-SLG%NT	CASSLgaNTEAF	CASSLGANTEAF	TRBV7-8	TRBJ1-1	NA	J	1117	-	-	-	-	-	-	-	-	-	-	-
78	SLG%NT	3.3e-08	8	6	6.2e-08	1	0.17	0.3	0.001	0.0012	global-SLG%NT	CASSLgaNTEAF	CASSLGANTEAF	TRBV28	TRBJ1-1	NA	J	935	-	-	-	-	-	-	-	-	-	-	-
78	SLG%NT	3.3e-08	8	6	6.2e-08	1	0.17	0.3	0.001	0.0012	global-SLG%NT	CASSLgaNTEAF	CASSLGANTEAF	TRBV6-5	TRBJ1-1	NA	J	559	-	-	-	-	-	-	-	-	-	-	-
78	SLG%NT	3.3e-08	8	6	6.2e-08	1	0.17	0.3	0.001	0.0012	global-SLG%NT	CASSLgaNTEAF	CASSLGANTEAF	TRBV7-9	TRBJ1-1	NA	J	548	-	-	-	-	-	-	-	-	-	-	-
78	SLG%NT	3.3e-08	8	6	6.2e-08	1	0.17	0.3	0.001	0.0012	global-SLG%NT	CASSLgaNTEAF	CASSLGANTEAF	TRBV11-2	TRBJ1-1	NA	J	486	-	-	-	-	-	-	-	-	-	-	-
78	SLG%NT	3.3e-08	8	6	6.2e-08	1	0.17	0.3	0.001	0.0012	global-SLG%NT	CASSLgaNTEAF	CASSLGANTEAF	TRBV19	TRBJ1-1	NA	J	461	-	-	-	-	-	-	-	-	-	-	-
78	SLG%NT	3.3e-08	8	6	6.2e-08	1	0.17	0.3	0.001	0.0012	global-SLG%NT	CASSLgaNTEAF	CASSLGANTEAF	TRBV19	TRBJ1-1	NA	J	440	-	-	-	-	-	-	-	-	-	-	-
78	SLG%NT	3.3e-08	8	6	6.2e-08	1	0.17	0.3	0.001	0.0012	global-SLG%NT	CASSLgaNTEAF	CASSLGANTEAF	TRBV7-7	TRBJ1-1	NA	J	340	-	-	-	-	-	-	-	-	-	-	-
78	SLG%NT	3.3e-08	8	6	6.2e-08	1	0.17	0.3	0.001	0.0012	global-SLG%NT	CASSLgaNTEAF	CASSLGANTEAF	TRBV6-8	TRBJ1-1	NA	J	335	-	-	-	-	-	-	-	-	-	-	-
78	SLG%NT	3.3e-08	8	6	6.2e-08	1	0.17	0.3	0.001	0.0012	global-SLG%NT	CASSLgaNTEAF	CASSLGANTEAF	TRBV27	TRBJ1-1	NA	H138	471	-	-	-	-	-	-	-	-	-	-	-
79	SYG%	3.3e-08	4	6	5e-10	1	0.001	0.41	0.001	0.0012	global-SYG%	CASSYgTQYF	CASSYGTQYF	TRBV6-5	TRBJ2-5	NA	H138	254	-	-	-	-	-	-	-	-	-	-	-
79	SYG%	3.3e-08	4	6	5e-10	1	0.001	0.41	0.001	0.0012	global-SYG%	CASSYgNEQF	CASSYGNEQF	TRBV6-5	TRBJ2-1	NA	H108	2460	-	-	-	-	-	-	-	-	-	-	-
79	SYG%	3.3e-08	4	6	5e-10	1	0.001	0.41	0.001	0.0012	global-SYG%	CASSYgaEAF	CASSYGAEAF	TRBV6-5	TRBJ1-1	NA	H108	6064	-	-	-	-	-	-	-	-	-	-	-
79	SYG%	3.3e-08	4	6	5e-10	1	0.001	0.41	0.001	0.0012	global-SYG%	CASSYgwgQF	CASSYGWGQF	TRBV6-5	TRBJ2-1	NA	H	1856	-	-	-	-	-	-	-	-	-	-	-
79	SYG%	3.3e-08	4	6	5e-10	1	0.001	0.41	0.001	0.0012	global-SYG%	CASSYgGELF	CASSYGGELF	TRBV6-5	TRBJ2-2	NA	H137	81	-	-	-	-	-	-	-	-	-	-	-
79	SYG%	3.3e-08	4	6	5e-10	1	0.001	0.41	0.001	0.0012	global-SYG%	CASSYgfEAF	CASSYGFEAF	TRBV6-5	TRBJ1-1	NA	H138	364	-	-	-	-	-	-	-	-	-	-	-
80	SPG%T	5.8e-08	6	7	5.6e-08	1	0.14	0.47	0.001	0.00086	global-SPG%T	CASSPgnTQYF	CASSPGNTQYF	TRBV6-5	TRBJ2-3	NA	C	637	-	-	-	-	-	-	-	-	-	-	-
80	SPG%T	5.8e-08	6	7	5.6e-08	1	0.14	0.47	0.001	0.00086	global-SPG%T	CASSPgNTEAF	CASSPGNTEAF	TRBV28	TRBJ1-1	NA	H138	317	-	-	-	-	-	-	-	-	-	-	-
80	SPG%T	5.8e-08	6	7	5.6e-08	1	0.14	0.47	0.001	0.00086	global-SPG%T	CASSPGGTQYF	CASSPGGTQYF	TRBV28	TRBJ2-5	NA	H137	177	-	-	-	-	-	-	-	-	-	-	-
80	SPG%T	5.8e-08	6	7	5.6e-08	1	0.14	0.47	0.001	0.00086	global-SPG%T	CASSPGTtEQF	CASSPGTTEQF	TRBV19	TRBJ2-1	NA	H139	212	-	-	-	-	-	-	-	-	-	-	-
80	SPG%T	5.8e-08	6	7	5.6e-08	1	0.14	0.47	0.001	0.00086	global-SPG%T	CASSPgDTQYF	CASSPGDTQYF	TRBV25-1	TRBJ2-3	NA	H139	245	-	-	-	-	-	-	-	-	-	-	-
80	SPG%T	5.8e-08	6	7	5.6e-08	1	0.14	0.47	0.001	0.00086	global-SPG%T	CASSPgETQYF	CASSPGETQYF	TRBV7-9	TRBJ2-5	NA	D	16647	-	-	-	-	-	-	-	-	-	-	-
80	SPG%T	5.8e-08	6	7	5.6e-08	1	0.14	0.47	0.001	0.00086	global-SPG%T	CASSPgETQYF	CASSPGETQYF	TRBV7-9	TRBJ2-5	NA	D	15174	-	-	-	-	-	-	-	-	-	-	-
80	SPG%T	5.8e-08	6	7	5.6e-08	1	0.14	0.47	0.001	0.00086	global-SPG%T	CASSPgETQYF	CASSPGETQYF	TRBV7-2	TRBJ2-5	NA	D	1803	-	-	-	-	-	-	-	-	-	-	-
80	SPG%T	5.8e-08	6	7	5.6e-08	1	0.14	0.47	0.001	0.00086	global-SPG%T	CASSPgETQYF	CASSPGETQYF	TRBV7-2	TRBJ2-5	NA	D	1784	-	-	-	-	-	-	-	-	-	-	-
80	SPG%T	5.8e-08	6	7	5.6e-08	1	0.14	0.47	0.001	0.00086	global-SPG%T	CASSPgETQYF	CASSPGETQYF	TRBV28	TRBJ2-5	NA	D	806	-	-	-	-	-	-	-	-	-	-	-
80	SPG%T	5.8e-08	6	7	5.6e-08	1	0.14	0.47	0.001	0.00086	global-SPG%T	CASSPgETQYF	CASSPGETQYF	TRBV7-9	TRBJ2-5	NA	D	645	-	-	-	-	-	-	-	-	-	-	-
80	SPG%T	5.8e-08	6	7	5.6e-08	1	0.14	0.47	0.001	0.00086	global-SPG%T	CASSPgETQYF	CASSPGETQYF	TRBV7-4	TRBJ2-5	NA	D	627	-	-	-	-	-	-	-	-	-	-	-
80	SPG%T	5.8e-08	6	7	5.6e-08	1	0.14	0.47	0.001	0.00086	global-SPG%T	CASSPgETQYF	CASSPGETQYF	TRBV7-8	TRBJ2-5	NA	D	581	-	-	-	-	-	-	-	-	-	-	-
80	SPG%T	5.8e-08	6	7	5.6e-08	1	0.14	0.47	0.001	0.00086	global-SPG%T	CASSPgETQYF	CASSPGETQYF	TRBV7-3	TRBJ2-5	NA	D	566	-	-	-	-	-	-	-	-	-	-	-
80	SPG%T	5.8e-08	6	7	5.6e-08	1	0.14	0.47	0.001	0.00086	global-SPG%T	CASSPgETQYF	CASSPGETQYF	TRBV7-8	TRBJ2-5	NA	D	534	-	-	-	-	-	-	-	-	-	-	-
80	SPG%T	5.8e-08	6	7	5.6e-08	1	0.14	0.47	0.001	0.00086	global-SPG%T	CASSPgETQYF	CASSPGETQYF	TRBV7-9	TRBJ2-3	NA	D	504	-	-	-	-	-	-	-	-	-	-	-
80	SPG%T	5.8e-08	6	7	5.6e-08	1	0.14	0.47	0.001	0.00086	global-SPG%T	CASSPgETQYF	CASSPGETQYF	TRBV7-9	TRBJ2-5	NA	D	483	-	-	-	-	-	-	-	-	-	-	-
80	SPG%T	5.8e-08	6	7	5.6e-08	1	0.14	0.47	0.001	0.00086	global-SPG%T	CASSPgETQYF	CASSPGETQYF	TRBV5-1	TRBJ2-5	NA	D	351	-	-	-	-	-	-	-	-	-	-	-
80	SPG%T	5.8e-08	6	7	5.6e-08	1	0.14	0.47	0.001	0.00086	global-SPG%T	CASSPgETQYF	CASSPGETQYF	TRBV7-9	TRBJ2-3	NA	D	350	-	-	-	-	-	-	-	-	-	-	-
80	SPG%T	5.8e-08	6	7	5.6e-08	1	0.14	0.47	0.001	0.00086	global-SPG%T	CASSPgETQYF	CASSPGETQYF	TRBV7-9	TRBJ2-3	NA	D	279	-	-	-	-	-	-	-	-	-	-	-
80	SPG%T	5.8e-08	6	7	5.6e-08	1	0.14	0.47	0.001	0.00086	global-SPG%T	CASSPgETQYF	CASSPGETQYF	TRBV6-5	TRBJ2-5	NA	D	264	-	-	-	-	-	-	-	-	-	-	-
80	SPG%T	5.8e-08	6	7	5.6e-08	1	0.14	0.47	0.001	0.00086	global-SPG%T	CSASpgDTQYF	CSASPGDTQYF	TRBV20-1	TRBJ2-3	NA	H108	1374	-	-	-	-	-	-	-	-	-	-	-
81	SFR%G	6e-08	4	5	6.8e-08	1	0.54	0.087	0.001	0.0015	global-SFR%G	CASSfRGGYTF	CASSFRGGYTF	TRBV28	TRBJ1-2	NA	H139	226	-	-	-	-	-	-	-	-	-	-	-
81	SFR%G	6e-08	4	5	6.8e-08	1	0.54	0.087	0.001	0.0015	global-SFR%G	CASSfRGgKLF	CASSFRGGKLF	TRBV27	TRBJ1-4	NA	H137	88	-	-	-	-	-	-	-	-	-	-	-
81	SFR%G	6e-08	4	5	6.8e-08	1	0.54	0.087	0.001	0.0015	global-SFR%G	CASSfREGYTF	CASSFREGYTF	TRBV28	TRBJ1-2	NA	H106	4926	-	-	-	-	-	-	-	-	-	-	-
81	SFR%G	6e-08	4	5	6.8e-08	1	0.54	0.087	0.001	0.0015	global-SFR%G	CASSfrvGYTF	CASSFRVGYTF	TRBV28	TRBJ1-2	NA	D	35719	-	-	-	-	-	-	-	-	-	-	-
81	SFR%G	6e-08	4	5	6.8e-08	1	0.54	0.087	0.001	0.0015	global-SFR%G	CASSfrvGYTF	CASSFRVGYTF	TRBV6-8	TRBJ1-2	NA	D	1595	-	-	-	-	-	-	-	-	-	-	-
81	SFR%G	6e-08	4	5	6.8e-08	1	0.54	0.087	0.001	0.0015	global-SFR%G	CASSfrvGYTF	CASSFRVGYTF	TRBV6-5	TRBJ1-2	NA	D	841	-	-	-	-	-	-	-	-	-	-	-
81	SFR%G	6e-08	4	5	6.8e-08	1	0.54	0.087	0.001	0.0015	global-SFR%G	CASSfrvGYTF	CASSFRVGYTF	TRBV25-1	TRBJ1-2	NA	D	797	-	-	-	-	-	-	-	-	-	-	-
81	SFR%G	6e-08	4	5	6.8e-08	1	0.54	0.087	0.001	0.0015	global-SFR%G	CASSfrvGYTF	CASSFRVGYTF	TRBV19	TRBJ1-2	NA	D	371	-	-	-	-	-	-	-	-	-	-	-
81	SFR%G	6e-08	4	5	6.8e-08	1	0.54	0.087	0.001	0.0015	global-SFR%G	CASSfrvGYTF	CASSFRVGYTF	TRBV5-1	TRBJ1-2	NA	D	278	-	-	-	-	-	-	-	-	-	-	-
81	SFR%G	6e-08	4	5	6.8e-08	1	0.54	0.087	0.001	0.0015	global-SFR%G	CASSfrvGYTF	CASSFRVGYTF	TRBV12-3	TRBJ1-2	NA	D	224	-	-	-	-	-	-	-	-	-	-	-
81	SFR%G	6e-08	4	5	6.8e-08	1	0.54	0.087	0.001	0.0015	global-SFR%G	CvssfrvGYTF	CVSSFRVGYTF	TRBV28	TRBJ1-2	NA	D	363	-	-	-	-	-	-	-	-	-	-	-
82	%RGT	6e-08	4	5	5.5e-08	1	0.047	0.8	0.001	0.0015	global-%RGT	CTggRGTEAF	CTGGRGTEAF	TRBV29-1	TRBJ1-1	NA	A	2263	-	-	-	-	-	-	-	-	-	-	-
82	%RGT	6e-08	4	5	5.5e-08	1	0.047	0.8	0.001	0.0015	global-%RGT	CSVDRGTEAF	CSVDRGTEAF	TRBV29-1	TRBJ1-1	NA	H106	1014	-	-	-	-	-	-	-	-	-	-	-
82	%RGT	6e-08	4	5	5.5e-08	1	0.047	0.8	0.001	0.0015	global-%RGT	CSVDRGTQYF	CSVDRGTQYF	TRBV29-1	TRBJ2-3	NA	G	812	-	-	-	-	-	-	-	-	-	-	-
82	%RGT	6e-08	4	5	5.5e-08	1	0.047	0.8	0.001	0.0015	global-%RGT	CASmRGTEAF	CASMRGTEAF	TRBV27	TRBJ1-1	NA	H138	229	-	-	-	-	-	-	-	-	-	-	-
82	%RGT	6e-08	4	5	5.5e-08	1	0.047	0.8	0.001	0.0015	global-%RGT	CASTRGTEAF	CASTRGTEAF	TRBV19	TRBJ1-1	NA	H138	313	-	-	-	-	-	-	-	-	-	-	-
83	SLRD%	7.2e-08	3	6	2.9e-08	1	0.048	0.5	0.001	0.0012	global-SLRD%	CASSLrDRGiF	CASSLRDRGIF	TRBV6-5	TRBJ2-3	NA	H107	3105	-	-	-	-	-	-	-	-	-	-	-
83	SLRD%	7.2e-08	3	6	2.9e-08	1	0.048	0.5	0.001	0.0012	global-SLRD%	CASSLrDTQYF	CASSLRDTQYF	TRBV28	TRBJ2-3	NA	H107	4013	-	-	-	-	-	-	-	-	-	-	-
83	SLRD%	7.2e-08	3	6	2.9e-08	1	0.048	0.5	0.001	0.0012	global-SLRD%	CASSLrDTQYF	CASSLRDTQYF	TRBV7-4	TRBJ2-3	NA	H108	1569	-	-	-	-	-	-	-	-	-	-	-
83	SLRD%	7.2e-08	3	6	2.9e-08	1	0.048	0.5	0.001	0.0012	global-SLRD%	CASSLrDTQYF	CASSLRDTQYF	TRBV11-3	TRBJ2-3	NA	H108	1236	-	-	-	-	-	-	-	-	-	-	-
83	SLRD%	7.2e-08	3	6	2.9e-08	1	0.048	0.5	0.001	0.0012	global-SLRD%	CASSLrDTQYF	CASSLRDTQYF	TRBV7-2	TRBJ2-3	NA	H108	985	-	-	-	-	-	-	-	-	-	-	-
83	SLRD%	7.2e-08	3	6	2.9e-08	1	0.048	0.5	0.001	0.0012	global-SLRD%	CASSLrDTQYF	CASSLRDTQYF	TRBV7-2	TRBJ2-3	NA	H108	815	-	-	-	-	-	-	-	-	-	-	-
83	SLRD%	7.2e-08	3	6	2.9e-08	1	0.048	0.5	0.001	0.0012	global-SLRD%	CASSLrdNEQF	CASSLRDNEQF	TRBV6-5	TRBJ2-1	NA	G	1829	-	-	-	-	-	-	-	-	-	-	-
83	SLRD%	7.2e-08	3	6	2.9e-08	1	0.048	0.5	0.001	0.0012	global-SLRD%	CASSLrdlmAF	CASSLRDLMAF	TRBV28	TRBJ1-1	NA	H108	1645	-	-	-	-	-	-	-	-	-	-	-
83	SLRD%	7.2e-08	3	6	2.9e-08	1	0.048	0.5	0.001	0.0012	global-SLRD%	CAgslrDTQYF	CAGSLRDTQYF	TRBV28	TRBJ2-3	NA	H107	757	-	-	-	-	-	-	-	-	-	-	-
83	SLRD%	7.2e-08	3	6	2.9e-08	1	0.048	0.5	0.001	0.0012	global-SLRD%	CASSLrdGELF	CASSLRDGELF	TRBV27	TRBJ2-2	NA	G	1803	-	-	-	-	-	-	-	-	-	-	-
84	%GS	1e-07	4	4	3.4e-10	1	0.009	0.016	0.001	0.0023	global-%GS	CASrgSGAF	CASRGSGAF	TRBV6-5	TRBJ1-6	NA	C	859	-	-	-	-	-	-	-	-	-	-	-
84	%GS	1e-07	4	4	3.4e-10	1	0.009	0.016	0.001	0.0023	global-%GS	CASrgSGAF	CASRGSGAF	TRBV6-5	TRBJ1-6	NA	C	791	-	-	-	-	-	-	-	-	-	-	-
84	%GS	1e-07	4	4	3.4e-10	1	0.009	0.016	0.001	0.0023	global-%GS	CSASgsEAF	CSASGSEAF	TRBV20-1	TRBJ1-1	NA	H139	214	-	-	-	-	-	-	-	-	-	-	-
84	%GS	1e-07	4	4	3.4e-10	1	0.009	0.016	0.001	0.0023	global-%GS	CASlgsEQF	CASLGSEQF	TRBV25-1	TRBJ2-1	NA	H137	90	-	-	-	-	-	-	-	-	-	-	-
84	%GS	1e-07	4	4	3.4e-10	1	0.009	0.016	0.001	0.0023	global-%GS	CASRGsEQF	CASRGSEQF	TRBV19	TRBJ2-1	NA	E	26815	-	-	-	-	-	-	-	-	-	-	-
84	%GS	1e-07	4	4	3.4e-10	1	0.009	0.016	0.001	0.0023	global-%GS	CASRGsEQF	CASRGSEQF	TRBV19	TRBJ2-1	NA	E	25613	-	-	-	-	-	-	-	-	-	-	-
84	%GS	1e-07	4	4	3.4e-10	1	0.009	0.016	0.001	0.0023	global-%GS	CASRGsEQF	CASRGSEQF	TRBV19	TRBJ2-1	NA	E	3023	-	-	-	-	-	-	-	-	-	-	-
84	%GS	1e-07	4	4	3.4e-10	1	0.009	0.016	0.001	0.0023	global-%GS	CASRGsEQF	CASRGSEQF	TRBV19	TRBJ2-7	NA	E	250	-	-	-	-	-	-	-	-	-	-	-
84	%GS	1e-07	4	4	3.4e-10	1	0.009	0.016	0.001	0.0023	global-%GS	CASRGsEQF	CASRGSEQF	TRBV19	TRBJ2-7	NA	E	216	-	-	-	-	-	-	-	-	-	-	-
85	SL%GN	1e-07	5	4	3.1e-09	1	0.002	0.66	0.001	0.0023	global-SL%GN	CASSLGGNEQF	CASSLGGNEQF	TRBV5-1	TRBJ2-1	NA	C	834	-	-	-	-	-	-	-	-	-	-	-
85	SL%GN	1e-07	5	4	3.1e-09	1	0.002	0.66	0.001	0.0023	global-SL%GN	CASSLGGNEQF	CASSLGGNEQF	TRBV12-3	TRBJ2-1	NA	H107	933	-	-	-	-	-	-	-	-	-	-	-
85	SL%GN	1e-07	5	4	3.1e-09	1	0.002	0.66	0.001	0.0023	global-SL%GN	CASSLGGNEQF	CASSLGGNEQF	TRBV12-4	TRBJ2-1	NA	H107	820	-	-	-	-	-	-	-	-	-	-	-
85	SL%GN	1e-07	5	4	3.1e-09	1	0.002	0.66	0.001	0.0023	global-SL%GN	CASSLvgNEQF	CASSLVGNEQF	TRBV28	TRBJ2-1	NA	H139	253	-	-	-	-	-	-	-	-	-	-	-
85	SL%GN	1e-07	5	4	3.1e-09	1	0.002	0.66	0.001	0.0023	global-SL%GN	CASSLRGNEQF	CASSLRGNEQF	TRBV5-1	TRBJ2-1	NA	A	6756	-	-	-	-	-	-	-	-	-	-	-
85	SL%GN	1e-07	5	4	3.1e-09	1	0.002	0.66	0.001	0.0023	global-SL%GN	CASSLRGNEQF	CASSLRGNEQF	TRBV28	TRBJ2-1	NA	H139	250	-	-	-	-	-	-	-	-	-	-	-
85	SL%GN	1e-07	5	4	3.1e-09	1	0.002	0.66	0.001	0.0023	global-SL%GN	CASSLkgNEQF	CASSLKGNEQF	TRBV12-3	TRBJ2-1	NA	H	717	-	-	-	-	-	-	-	-	-	-	-
85	SL%GN	1e-07	5	4	3.1e-09	1	0.002	0.66	0.001	0.0023	global-SL%GN	CASSLkgNEQF	CASSLKGNEQF	TRBV12-4	TRBJ2-1	NA	H	627	-	-	-	-	-	-	-	-	-	-	-
86	S%YTG	1e-07	4	4	1.4e-07	1	0.1	0.58	0.001	0.0023	global-S%YTG	CASSRyTGELF	CASSRYTGELF	TRBV6-5	TRBJ2-2	NA	C	814	-	-	-	-	-	-	-	-	-	-	-
86	S%YTG	1e-07	4	4	1.4e-07	1	0.1	0.58	0.001	0.0023	global-S%YTG	CSAStyTGELF	CSASTYTGELF	TRBV20-1	TRBJ2-2	NA	H105	3336	-	-	-	-	-	-	-	-	-	-	-
86	S%YTG	1e-07	4	4	1.4e-07	1	0.1	0.58	0.001	0.0023	global-S%YTG	CASSSyTGELF	CASSSYTGELF	TRBV5-1	TRBJ2-2	NA	H108	763	-	-	-	-	-	-	-	-	-	-	-
86	S%YTG	1e-07	4	4	1.4e-07	1	0.1	0.58	0.001	0.0023	global-S%YTG	CASSDyTGELF	CASSDYTGELF	TRBV7-7	TRBJ2-2	NA	H107	1026	-	-	-	-	-	-	-	-	-	-	-
86	S%YTG	1e-07	4	4	1.4e-07	1	0.1	0.58	0.001	0.0023	global-S%YTG	CASSDyTGELF	CASSDYTGELF	TRBV7-7	TRBJ2-2	NA	H107	931	-	-	-	-	-	-	-	-	-	-	-
87	SRG%	1e-07	4	6	8.5e-10	1	0.019	0.037	0.001	0.0012	global-SRG%	CSASRGglQF	CSASRGGLQF	TRBV20-1	TRBJ2-1	NA	B	16649	-	-	-	-	-	-	-	-	-	-	-
87	SRG%	1e-07	4	6	8.5e-10	1	0.019	0.037	0.001	0.0012	global-SRG%	CSVsRGqEAF	CSVSRGQEAF	TRBV20-1	TRBJ1-1	NA	A	220	-	-	-	-	-	-	-	-	-	-	-
87	SRG%	1e-07	4	6	8.5e-10	1	0.019	0.037	0.001	0.0012	global-SRG%	CASSRGRELF	CASSRGRELF	TRBV7-8	TRBJ2-2	NA	H137	93	-	-	-	-	-	-	-	-	-	-	-
87	SRG%	1e-07	4	6	8.5e-10	1	0.019	0.037	0.001	0.0012	global-SRG%	CSASRGqEAF	CSASRGQEAF	TRBV20-1	TRBJ1-1	NA	A	22870	-	-	-	-	-	-	-	-	-	-	-
87	SRG%	1e-07	4	6	8.5e-10	1	0.019	0.037	0.001	0.0012	global-SRG%	CASSRgGELF	CASSRGGELF	TRBV10-2	TRBJ2-2	NA	G	764	-	-	-	-	-	-	-	-	-	-	-
87	SRG%	1e-07	4	6	8.5e-10	1	0.019	0.037	0.001	0.0012	global-SRG%	CASSRgGELF	CASSRGGELF	TRBV10-2	TRBJ2-2	NA	G	748	-	-	-	-	-	-	-	-	-	-	-
87	SRG%	1e-07	4	6	8.5e-10	1	0.019	0.037	0.001	0.0012	global-SRG%	CASSRGGEQF	CASSRGGEQF	TRBV28	TRBJ2-1	NA	G	1540	-	-	-	-	-	-	-	-	-	-	-
88	SQDGA%NE	1e-07	2	4	3.5e-11	1	0.003	0.005	0.001	0.0023	global-SQDGA%NE	CASSQdgaTNEKLF	CASSQDGATNEKLF	TRBV4-2	TRBJ1-4	NA	C	68039	-	-	-	-	-	-	-	-	-	-	-
88	SQDGA%NE	1e-07	2	4	3.5e-11	1	0.003	0.005	0.001	0.0023	global-SQDGA%NE	CASSQdgaTNEKLF	CASSQDGATNEKLF	TRBV4-3	TRBJ1-4	NA	C	52832	-	-	-	-	-	-	-	-	-	-	-
88	SQDGA%NE	1e-07	2	4	3.5e-11	1	0.003	0.005	0.001	0.0023	global-SQDGA%NE	CASSQdgaTNEKLF	CASSQDGATNEKLF	TRBV7-8	TRBJ1-4	NA	C	12262	-	-	-	-	-	-	-	-	-	-	-
88	SQDGA%NE	1e-07	2	4	3.5e-11	1	0.003	0.005	0.001	0.0023	global-SQDGA%NE	CASSQdgaTNEKLF	CASSQDGATNEKLF	TRBV4-1	TRBJ1-4	NA	C	4821	-	-	-	-	-	-	-	-	-	-	-
88	SQDGA%NE	1e-07	2	4	3.5e-11	1	0.003	0.005	0.001	0.0023	global-SQDGA%NE	CASSQdgaTNEKLF	CASSQDGATNEKLF	TRBV7-9	TRBJ1-4	NA	C	4051	-	-	-	-	-	-	-	-	-	-	-
88	SQDGA%NE	1e-07	2	4	3.5e-11	1	0.003	0.005	0.001	0.0023	global-SQDGA%NE	CASSQdgaTNEKLF	CASSQDGATNEKLF	TRBV7-9	TRBJ1-4	NA	C	3603	-	-	-	-	-	-	-	-	-	-	-
88	SQDGA%NE	1e-07	2	4	3.5e-11	1	0.003	0.005	0.001	0.0023	global-SQDGA%NE	CASSQdgaTNEKLF	CASSQDGATNEKLF	TRBV23-1	TRBJ1-4	NA	C	3077	-	-	-	-	-	-	-	-	-	-	-
88	SQDGA%NE	1e-07	2	4	3.5e-11	1	0.003	0.005	0.001	0.0023	global-SQDGA%NE	CASSQdgaTNEKLF	CASSQDGATNEKLF	TRBV7-4	TRBJ1-4	NA	C	1094	-	-	-	-	-	-	-	-	-	-	-
88	SQDGA%NE	1e-07	2	4	3.5e-11	1	0.003	0.005	0.001	0.0023	global-SQDGA%NE	CASSQdgaTNEKLF	CASSQDGATNEKLF	TRBV4-1	TRBJ1-4	NA	C	1049	-	-	-	-	-	-	-	-	-	-	-
88	SQDGA%NE	1e-07	2	4	3.5e-11	1	0.003	0.005	0.001	0.0023	global-SQDGA%NE	CASSQdgaTNEKLF	CASSQDGATNEKLF	TRBV7-9	TRBJ1-4	NA	C	760	-	-	-	-	-	-	-	-	-	-	-
88	SQDGA%NE	1e-07	2	4	3.5e-11	1	0.003	0.005	0.001	0.0023	global-SQDGA%NE	CASSQdgaTNEKLF	CASSQDGATNEKLF	TRBV7-9	TRBJ1-4	NA	C	722	-	-	-	-	-	-	-	-	-	-	-
88	SQDGA%NE	1e-07	2	4	3.5e-11	1	0.003	0.005	0.001	0.0023	global-SQDGA%NE	CASSQdgaTNEKLF	CASSQDGATNEKLF	TRBV27	TRBJ1-4	NA	C	712	-	-	-	-	-	-	-	-	-	-	-
88	SQDGA%NE	1e-07	2	4	3.5e-11	1	0.003	0.005	0.001	0.0023	global-SQDGA%NE	CASSQdgaTNEKLF	CASSQDGATNEKLF	TRBV4-2	TRBJ1-4	NA	G	713	-	-	-	-	-	-	-	-	-	-	-
88	SQDGA%NE	1e-07	2	4	3.5e-11	1	0.003	0.005	0.001	0.0023	global-SQDGA%NE	CASSQdgavNEKLF	CASSQDGAVNEKLF	TRBV4-2	TRBJ1-4	NA	C	6944	-	-	-	-	-	-	-	-	-	-	-
88	SQDGA%NE	1e-07	2	4	3.5e-11	1	0.003	0.005	0.001	0.0023	global-SQDGA%NE	CASSQdgavNEKLF	CASSQDGAVNEKLF	TRBV4-3	TRBJ1-4	NA	C	6186	-	-	-	-	-	-	-	-	-	-	-
88	SQDGA%NE	1e-07	2	4	3.5e-11	1	0.003	0.005	0.001	0.0023	global-SQDGA%NE	CASSQdgavNEKLF	CASSQDGAVNEKLF	TRBV7-8	TRBJ1-4	NA	C	1196	-	-	-	-	-	-	-	-	-	-	-
88	SQDGA%NE	1e-07	2	4	3.5e-11	1	0.003	0.005	0.001	0.0023	global-SQDGA%NE	CASSQdgahNEKLF	CASSQDGAHNEKLF	TRBV4-2	TRBJ1-4	NA	C	4375	-	-	-	-	-	-	-	-	-	-	-
88	SQDGA%NE	1e-07	2	4	3.5e-11	1	0.003	0.005	0.001	0.0023	global-SQDGA%NE	CASSQdgahNEKLF	CASSQDGAHNEKLF	TRBV4-3	TRBJ1-4	NA	C	3674	-	-	-	-	-	-	-	-	-	-	-
88	SQDGA%NE	1e-07	2	4	3.5e-11	1	0.003	0.005	0.001	0.0023	global-SQDGA%NE	CASSQdgahNEKLF	CASSQDGAHNEKLF	TRBV7-8	TRBJ1-4	NA	C	685	-	-	-	-	-	-	-	-	-	-	-
88	SQDGA%NE	1e-07	2	4	3.5e-11	1	0.003	0.005	0.001	0.0023	global-SQDGA%NE	CASSQdgatnekpF	CASSQDGATNEKPF	TRBV4-2	TRBJ1-4	NA	C	1281	-	-	-	-	-	-	-	-	-	-	-
88	SQDGA%NE	1e-07	2	4	3.5e-11	1	0.003	0.005	0.001	0.0023	global-SQDGA%NE	CASSQdgatnekpF	CASSQDGATNEKPF	TRBV4-3	TRBJ1-4	NA	C	953	-	-	-	-	-	-	-	-	-	-	-
89	RG%	1.1e-07	4	5	1.2e-09	1	0.024	0.034	0.001	0.0015	global-RG%	CASrgSGAF	CASRGSGAF	TRBV6-5	TRBJ1-6	NA	C	859	-	-	-	-	-	-	-	-	-	-	-
89	RG%	1.1e-07	4	5	1.2e-09	1	0.024	0.034	0.001	0.0015	global-RG%	CASrgSGAF	CASRGSGAF	TRBV6-5	TRBJ1-6	NA	C	791	-	-	-	-	-	-	-	-	-	-	-
89	RG%	1.1e-07	4	5	1.2e-09	1	0.024	0.034	0.001	0.0015	global-RG%	CASrGQGTF	CASRGQGTF	TRBV12-5	TRBJ1-2	NA	H107	1813	-	-	-	-	-	-	-	-	-	-	-
89	RG%	1.1e-07	4	5	1.2e-09	1	0.024	0.034	0.001	0.0015	global-RG%	CASrGQGTF	CASRGQGTF	TRBV12-3	TRBJ1-2	NA	H107	1489	-	-	-	-	-	-	-	-	-	-	-
89	RG%	1.1e-07	4	5	1.2e-09	1	0.024	0.034	0.001	0.0015	global-RG%	CASrGTGvF	CASRGTGVF	TRBV25-1	TRBJ1-2	NA	H139	229	-	-	-	-	-	-	-	-	-	-	-
89	RG%	1.1e-07	4	5	1.2e-09	1	0.024	0.034	0.001	0.0015	global-RG%	CSARgarAF	CSARGARAF	TRBV20-1	TRBJ1-1	NA	C	2066	-	-	-	-	-	-	-	-	-	-	-
89	RG%	1.1e-07	4	5	1.2e-09	1	0.024	0.034	0.001	0.0015	global-RG%	CSARgarAF	CSARGARAF	TRBV20-1	TRBJ1-1	NA	C	1992	-	-	-	-	-	-	-	-	-	-	-
89	RG%	1.1e-07	4	5	1.2e-09	1	0.024	0.034	0.001	0.0015	global-RG%	CASRGsEQF	CASRGSEQF	TRBV19	TRBJ2-1	NA	E	26815	-	-	-	-	-	-	-	-	-	-	-
89	RG%	1.1e-07	4	5	1.2e-09	1	0.024	0.034	0.001	0.0015	global-RG%	CASRGsEQF	CASRGSEQF	TRBV19	TRBJ2-1	NA	E	25613	-	-	-	-	-	-	-	-	-	-	-
89	RG%	1.1e-07	4	5	1.2e-09	1	0.024	0.034	0.001	0.0015	global-RG%	CASRGsEQF	CASRGSEQF	TRBV19	TRBJ2-1	NA	E	3023	-	-	-	-	-	-	-	-	-	-	-
89	RG%	1.1e-07	4	5	1.2e-09	1	0.024	0.034	0.001	0.0015	global-RG%	CASRGsEQF	CASRGSEQF	TRBV19	TRBJ2-7	NA	E	250	-	-	-	-	-	-	-	-	-	-	-
89	RG%	1.1e-07	4	5	1.2e-09	1	0.024	0.034	0.001	0.0015	global-RG%	CASRGsEQF	CASRGSEQF	TRBV19	TRBJ2-7	NA	E	216	-	-	-	-	-	-	-	-	-	-	-
90	SPQG%T	1.1e-07	4	5	5.2e-08	1	0.074	0.48	0.001	0.0015	global-SPQG%T	CASSPQGdTEAF	CASSPQGDTEAF	TRBV5-1	TRBJ1-1	NA	H105	1319	-	-	-	-	-	-	-	-	-	-	-
90	SPQG%T	1.1e-07	4	5	5.2e-08	1	0.074	0.48	0.001	0.0015	global-SPQG%T	CASSPQGgTEAF	CASSPQGGTEAF	TRBV7-9	TRBJ1-1	NA	A	6437	-	-	-	-	-	-	-	-	-	-	-
90	SPQG%T	1.1e-07	4	5	5.2e-08	1	0.074	0.48	0.001	0.0015	global-SPQG%T	CASSPQGgTEAF	CASSPQGGTEAF	TRBV7-9	TRBJ1-1	NA	A	6271	-	-	-	-	-	-	-	-	-	-	-
90	SPQG%T	1.1e-07	4	5	5.2e-08	1	0.074	0.48	0.001	0.0015	global-SPQG%T	CASSPQGgTEAF	CASSPQGGTEAF	TRBV7-9	TRBJ1-1	NA	A	5639	-	-	-	-	-	-	-	-	-	-	-
90	SPQG%T	1.1e-07	4	5	5.2e-08	1	0.074	0.48	0.001	0.0015	global-SPQG%T	CASSPQGgTEAF	CASSPQGGTEAF	TRBV7-9	TRBJ1-1	NA	A	5170	-	-	-	-	-	-	-	-	-	-	-
90	SPQG%T	1.1e-07	4	5	5.2e-08	1	0.074	0.48	0.001	0.0015	global-SPQG%T	CASSPQGgTEAF	CASSPQGGTEAF	TRBV7-2	TRBJ1-1	NA	A	1793	-	-	-	-	-	-	-	-	-	-	-
90	SPQG%T	1.1e-07	4	5	5.2e-08	1	0.074	0.48	0.001	0.0015	global-SPQG%T	CASSPQGgTEAF	CASSPQGGTEAF	TRBV7-2	TRBJ1-1	NA	A	1704	-	-	-	-	-	-	-	-	-	-	-
90	SPQG%T	1.1e-07	4	5	5.2e-08	1	0.074	0.48	0.001	0.0015	global-SPQG%T	CASSPQGgTEAF	CASSPQGGTEAF	TRBV7-4	TRBJ1-1	NA	A	399	-	-	-	-	-	-	-	-	-	-	-
90	SPQG%T	1.1e-07	4	5	5.2e-08	1	0.074	0.48	0.001	0.0015	global-SPQG%T	CASSPQGgTEAF	CASSPQGGTEAF	TRBV7-8	TRBJ1-1	NA	A	345	-	-	-	-	-	-	-	-	-	-	-
90	SPQG%T	1.1e-07	4	5	5.2e-08	1	0.074	0.48	0.001	0.0015	global-SPQG%T	CASSPQGgTEAF	CASSPQGGTEAF	TRBV7-8	TRBJ1-1	NA	A	307	-	-	-	-	-	-	-	-	-	-	-
90	SPQG%T	1.1e-07	4	5	5.2e-08	1	0.074	0.48	0.001	0.0015	global-SPQG%T	CASSPQGgTEAF	CASSPQGGTEAF	TRBV6-5	TRBJ1-1	NA	A	235	-	-	-	-	-	-	-	-	-	-	-
90	SPQG%T	1.1e-07	4	5	5.2e-08	1	0.074	0.48	0.001	0.0015	global-SPQG%T	CASSPQGsTEAF	CASSPQGSTEAF	TRBV28	TRBJ1-1	NA	H137	101	-	-	-	-	-	-	-	-	-	-	-
90	SPQG%T	1.1e-07	4	5	5.2e-08	1	0.074	0.48	0.001	0.0015	global-SPQG%T	CASSPQGNTEAF	CASSPQGNTEAF	TRBV27	TRBJ1-1	NA	H106	976	-	-	-	-	-	-	-	-	-	-	-
90	SPQG%T	1.1e-07	4	5	5.2e-08	1	0.074	0.48	0.001	0.0015	global-SPQG%T	CASSPQGNTEAF	CASSPQGNTEAF	TRBV6-5	TRBJ1-1	NA	H137	100	-	-	-	-	-	-	-	-	-	-	-
90	SPQG%T	1.1e-07	4	5	5.2e-08	1	0.074	0.48	0.001	0.0015	global-SPQG%T	CASSPQGyTEAF	CASSPQGYTEAF	TRBV19	TRBJ1-1	NA	H137	107	-	-	-	-	-	-	-	-	-	-	-
90	SPQG%T	1.1e-07	4	5	5.2e-08	1	0.074	0.48	0.001	0.0015	global-SPQG%T	CASSPQGyTEAF	CASSPQGYTEAF	TRBV19	TRBJ1-1	NA	H137	101	-	-	-	-	-	-	-	-	-	-	-
91	SG%T	1.2e-07	4	7	8.1e-10	1	0.001	0.94	0.001	0.00086	global-SG%T	CASSgyTEAF	CASSGYTEAF	TRBV25-1	TRBJ1-1	NA	H139	327	-	-	-	-	-	-	-	-	-	-	-
91	SG%T	1.2e-07	4	7	8.1e-10	1	0.001	0.94	0.001	0.00086	global-SG%T	CSASgETQYF	CSASGETQYF	TRBV20-1	TRBJ2-5	NA	H108	1288	-	-	-	-	-	-	-	-	-	-	-
91	SG%T	1.2e-07	4	7	8.1e-10	1	0.001	0.94	0.001	0.00086	global-SG%T	CASSGRTQYF	CASSGRTQYF	TRBV28	TRBJ2-5	NA	H108	2555	-	-	-	-	-	-	-	-	-	-	-
91	SG%T	1.2e-07	4	7	8.1e-10	1	0.001	0.94	0.001	0.00086	global-SG%T	CSASgNTEAF	CSASGNTEAF	TRBV20-1	TRBJ1-1	NA	H139	212	-	-	-	-	-	-	-	-	-	-	-
91	SG%T	1.2e-07	4	7	8.1e-10	1	0.001	0.94	0.001	0.00086	global-SG%T	CATSgNTEAF	CATSGNTEAF	TRBV28	TRBJ1-1	NA	H138	353	-	-	-	-	-	-	-	-	-	-	-
91	SG%T	1.2e-07	4	7	8.1e-10	1	0.001	0.94	0.001	0.00086	global-SG%T	CARSgETQYF	CARSGETQYF	TRBV25-1	TRBJ2-5	NA	H139	268	-	-	-	-	-	-	-	-	-	-	-
91	SG%T	1.2e-07	4	7	8.1e-10	1	0.001	0.94	0.001	0.00086	global-SG%T	CASSgETQYF	CASSGETQYF	TRBV28	TRBJ2-5	NA	H137	115	-	-	-	-	-	-	-	-	-	-	-
92	S%QGNQP	1.3e-07	8	8	1.3e-09	1	0.042	0.037	0.001	0.00083	global-S%QGNQP	CASSfQGNQPQHF	CASSFQGNQPQHF	TRBV28	TRBJ1-5	NA	H107	11714	-	-	-	-	-	-	-	-	-	-	-
92	S%QGNQP	1.3e-07	8	8	1.3e-09	1	0.042	0.037	0.001	0.00083	global-S%QGNQP	CASSEQGNQPQHF	CASSEQGNQPQHF	TRBV25-1	TRBJ1-5	NA	H137	105	-	-	-	-	-	-	-	-	-	-	-
92	S%QGNQP	1.3e-07	8	8	1.3e-09	1	0.042	0.037	0.001	0.00083	global-S%QGNQP	CASStQGNQPQHF	CASSTQGNQPQHF	TRBV6-5	TRBJ1-5	NA	H138	553	-	-	-	-	-	-	-	-	-	-	-
92	S%QGNQP	1.3e-07	8	8	1.3e-09	1	0.042	0.037	0.001	0.00083	global-S%QGNQP	CASSSQGNQPQHF	CASSSQGNQPQHF	TRBV12-3	TRBJ1-5	NA	H139	200	-	-	-	-	-	-	-	-	-	-	-
92	S%QGNQP	1.3e-07	8	8	1.3e-09	1	0.042	0.037	0.001	0.00083	global-S%QGNQP	CASSRQGNQPQHF	CASSRQGNQPQHF	TRBV6-5	TRBJ1-5	NA	H106	7139	-	-	-	-	-	-	-	-	-	-	-
92	S%QGNQP	1.3e-07	8	8	1.3e-09	1	0.042	0.037	0.001	0.00083	global-S%QGNQP	CASSIQGNQPQHF	CASSIQGNQPQHF	TRBV19	TRBJ1-5	NA	H108	1325	-	-	-	-	-	-	-	-	-	-	-
92	S%QGNQP	1.3e-07	8	8	1.3e-09	1	0.042	0.037	0.001	0.00083	global-S%QGNQP	CASSIQGNQPQHF	CASSIQGNQPQHF	TRBV19	TRBJ1-5	NA	H108	1234	-	-	-	-	-	-	-	-	-	-	-
92	S%QGNQP	1.3e-07	8	8	1.3e-09	1	0.042	0.037	0.001	0.00083	global-S%QGNQP	CASSPQGNQPQHF	CASSPQGNQPQHF	TRBV18	TRBJ1-5	NA	A	282	-	-	-	-	-	-	-	-	-	-	-
92	S%QGNQP	1.3e-07	8	8	1.3e-09	1	0.042	0.037	0.001	0.00083	global-S%QGNQP	CASSGQGNQPQHF	CASSGQGNQPQHF	TRBV25-1	TRBJ1-5	NA	A	41481	-	-	-	-	-	-	-	-	-	-	-
92	S%QGNQP	1.3e-07	8	8	1.3e-09	1	0.042	0.037	0.001	0.00083	global-S%QGNQP	CASSGQGNQPQHF	CASSGQGNQPQHF	TRBV6-5	TRBJ1-5	NA	A	443	-	-	-	-	-	-	-	-	-	-	-
92	S%QGNQP	1.3e-07	8	8	1.3e-09	1	0.042	0.037	0.001	0.00083	global-S%QGNQP	CASSGQGNQPQHF	CASSGQGNQPQHF	TRBV6-8	TRBJ1-5	NA	A	441	-	-	-	-	-	-	-	-	-	-	-
92	S%QGNQP	1.3e-07	8	8	1.3e-09	1	0.042	0.037	0.001	0.00083	global-S%QGNQP	CASSGQGNQPQHF	CASSGQGNQPQHF	TRBV7-9	TRBJ1-5	NA	H	1972	-	-	-	-	-	-	-	-	-	-	-
92	S%QGNQP	1.3e-07	8	8	1.3e-09	1	0.042	0.037	0.001	0.00083	global-S%QGNQP	CASSGQGNQPQHF	CASSGQGNQPQHF	TRBV7-9	TRBJ1-5	NA	H	1711	-	-	-	-	-	-	-	-	-	-	-
92	S%QGNQP	1.3e-07	8	8	1.3e-09	1	0.042	0.037	0.001	0.00083	global-S%QGNQP	CASSGQGNQPQHF	CASSGQGNQPQHF	TRBV19	TRBJ1-5	NA	H139	1263	-	-	-	-	-	-	-	-	-	-	-
92	S%QGNQP	1.3e-07	8	8	1.3e-09	1	0.042	0.037	0.001	0.00083	global-S%QGNQP	CASSGQGNQPQHF	CASSGQGNQPQHF	TRBV19	TRBJ1-5	NA	H139	1187	-	-	-	-	-	-	-	-	-	-	-
93	SR%TG	1.9e-07	3	5	6.3e-08	1	0.097	0.44	0.001	0.0015	global-SR%TG	CASSRNTGELF	CASSRNTGELF	TRBV7-8	TRBJ2-2	NA	H139	202	-	-	-	-	-	-	-	-	-	-	-
93	SR%TG	1.9e-07	3	5	6.3e-08	1	0.097	0.44	0.001	0.0015	global-SR%TG	CSASraTGELF	CSASRATGELF	TRBV20-1	TRBJ2-2	NA	H139	253	-	-	-	-	-	-	-	-	-	-	-
93	SR%TG	1.9e-07	3	5	6.3e-08	1	0.097	0.44	0.001	0.0015	global-SR%TG	CASSRpTGELF	CASSRPTGELF	TRBV6-5	TRBJ2-2	NA	C	5164	-	-	-	-	-	-	-	-	-	-	-
93	SR%TG	1.9e-07	3	5	6.3e-08	1	0.097	0.44	0.001	0.0015	global-SR%TG	CASSRyTGELF	CASSRYTGELF	TRBV6-5	TRBJ2-2	NA	C	814	-	-	-	-	-	-	-	-	-	-	-
93	SR%TG	1.9e-07	3	5	6.3e-08	1	0.097	0.44	0.001	0.0015	global-SR%TG	CATSRvTGtpF	CATSRVTGTPF	TRBV15	TRBJ1-2	NA	H105	2349	-	-	-	-	-	-	-	-	-	-	-
94	G%NT	1.9e-07	5	5	2.7e-09	1	0.005	0.37	0.001	0.0015	global-G%NT	CSVGGnTQYF	CSVGGNTQYF	TRBV29-1	TRBJ2-3	NA	H	1121	-	-	-	-	-	-	-	-	-	-	-
94	G%NT	1.9e-07	5	5	2.7e-09	1	0.005	0.37	0.001	0.0015	global-G%NT	CASGGNTIYF	CASGGNTIYF	TRBV7-9	TRBJ1-3	NA	H110	1341	-	-	-	-	-	-	-	-	-	-	-
94	G%NT	1.9e-07	5	5	2.7e-09	1	0.005	0.37	0.001	0.0015	global-G%NT	CASGGNTIYF	CASGGNTIYF	TRBV7-9	TRBJ1-3	NA	H110	942	-	-	-	-	-	-	-	-	-	-	-
94	G%NT	1.9e-07	5	5	2.7e-09	1	0.005	0.37	0.001	0.0015	global-G%NT	CSAGmNTEAF	CSAGMNTEAF	TRBV29-1	TRBJ1-1	NA	H108	918	-	-	-	-	-	-	-	-	-	-	-
94	G%NT	1.9e-07	5	5	2.7e-09	1	0.005	0.37	0.001	0.0015	global-G%NT	CSVGQNTEAF	CSVGQNTEAF	TRBV29-1	TRBJ1-1	NA	E	7498	-	-	-	-	-	-	-	-	-	-	-
94	G%NT	1.9e-07	5	5	2.7e-09	1	0.005	0.37	0.001	0.0015	global-G%NT	CASGrNTEAF	CASGRNTEAF	TRBV27	TRBJ1-1	NA	H138	270	-	-	-	-	-	-	-	-	-	-	-
95	TG%T	1.9e-07	4	5	4.3e-09	1	0.013	0.23	0.001	0.0015	global-TG%T	CASTgNTEAF	CASTGNTEAF	TRBV19	TRBJ1-1	NA	C	5109	-	-	-	-	-	-	-	-	-	-	-
95	TG%T	1.9e-07	4	5	4.3e-09	1	0.013	0.23	0.001	0.0015	global-TG%T	CASTgNTEAF	CASTGNTEAF	TRBV19	TRBJ1-1	NA	C	4810	-	-	-	-	-	-	-	-	-	-	-
95	TG%T	1.9e-07	4	5	4.3e-09	1	0.013	0.23	0.001	0.0015	global-TG%T	CASTgNTEAF	CASTGNTEAF	TRBV6-5	TRBJ1-1	NA	H139	379	-	-	-	-	-	-	-	-	-	-	-
95	TG%T	1.9e-07	4	5	4.3e-09	1	0.013	0.23	0.001	0.0015	global-TG%T	CSATGETQYF	CSATGETQYF	TRBV20-1	TRBJ2-5	NA	H	4730	-	-	-	-	-	-	-	-	-	-	-
95	TG%T	1.9e-07	4	5	4.3e-09	1	0.013	0.23	0.001	0.0015	global-TG%T	CSATGNTEAF	CSATGNTEAF	TRBV20-1	TRBJ1-1	NA	H137	82	-	-	-	-	-	-	-	-	-	-	-
95	TG%T	1.9e-07	4	5	4.3e-09	1	0.013	0.23	0.001	0.0015	global-TG%T	CATTGNTEAF	CATTGNTEAF	TRBV28	TRBJ1-1	NA	H139	199	-	-	-	-	-	-	-	-	-	-	-
95	TG%T	1.9e-07	4	5	4.3e-09	1	0.013	0.23	0.001	0.0015	global-TG%T	CASTgsTEAF	CASTGSTEAF	TRBV19	TRBJ1-1	NA	C	3443	-	-	-	-	-	-	-	-	-	-	-
95	TG%T	1.9e-07	4	5	4.3e-09	1	0.013	0.23	0.001	0.0015	global-TG%T	CASTgsTEAF	CASTGSTEAF	TRBV19	TRBJ1-1	NA	C	3121	-	-	-	-	-	-	-	-	-	-	-
96	SLT%	1.9e-07	4	5	1.9e-08	1	0.056	0.23	0.001	0.0015	global-SLT%	CASSLthEQF	CASSLTHEQF	TRBV5-1	TRBJ2-1	NA	H105	1874	-	-	-	-	-	-	-	-	-	-	-
96	SLT%	1.9e-07	4	5	1.9e-08	1	0.056	0.23	0.001	0.0015	global-SLT%	CASSLTGEAF	CASSLTGEAF	TRBV28	TRBJ1-1	NA	H138	346	-	-	-	-	-	-	-	-	-	-	-
96	SLT%	1.9e-07	4	5	1.9e-08	1	0.056	0.23	0.001	0.0015	global-SLT%	CASSLTGELF	CASSLTGELF	TRBV5-1	TRBJ2-2	NA	H106	1144	-	-	-	-	-	-	-	-	-	-	-
96	SLT%	1.9e-07	4	5	1.9e-08	1	0.056	0.23	0.001	0.0015	global-SLT%	CASSLTGvAF	CASSLTGVAF	TRBV6-5	TRBJ1-1	NA	J	14183	-	-	-	-	-	-	-	-	-	-	-
96	SLT%	1.9e-07	4	5	1.9e-08	1	0.056	0.23	0.001	0.0015	global-SLT%	CASSLTGvAF	CASSLTGVAF	TRBV6-8	TRBJ1-1	NA	J	3419	-	-	-	-	-	-	-	-	-	-	-
96	SLT%	1.9e-07	4	5	1.9e-08	1	0.056	0.23	0.001	0.0015	global-SLT%	CASSLTGvAF	CASSLTGVAF	TRBV28	TRBJ1-1	NA	J	483	-	-	-	-	-	-	-	-	-	-	-
96	SLT%	1.9e-07	4	5	1.9e-08	1	0.056	0.23	0.001	0.0015	global-SLT%	CASSLTGvAF	CASSLTGVAF	TRBV6-3	TRBJ1-1	NA	J	270	-	-	-	-	-	-	-	-	-	-	-
96	SLT%	1.9e-07	4	5	1.9e-08	1	0.056	0.23	0.001	0.0015	global-SLT%	CASSLTSEAF	CASSLTSEAF	TRBV28	TRBJ1-1	NA	H138	311	-	-	-	-	-	-	-	-	-	-	-
97	KEWY	2.2e-07	2	3	3.2e-08	1	0.007	0.017	0.044	0.0062	motif-GKEW motif-KEWY	CASSgAGkewyYGYTF	CASSGAGKEWYYGYTF	TRBV25-1	TRBJ1-2	NA	B	259	-	-	-	-	-	-	-	-	-	-	-
97	KEWY	2.2e-07	2	3	3.2e-08	1	0.007	0.017	0.044	0.0062	motif-GKEW motif-KEWY	CASSEAGkewyYGYTF	CASSEAGKEWYYGYTF	TRBV25-1	TRBJ1-2	NA	B	34061	-	-	-	-	-	-	-	-	-	-	-
97	KEWY	2.2e-07	2	3	3.2e-08	1	0.007	0.017	0.044	0.0062	motif-GKEW motif-KEWY	CASrksLAGkewYNEQF	CASRKSLAGKEWYNEQF	TRBV27	TRBJ2-1	NA	H107	670	-	-	-	-	-	-	-	-	-	-	-
98	S%QET	2.5e-07	7	10	2.2e-09	1	0.012	0.58	0.001	0.00031	global-S%QET	CASStQETQYF	CASSTQETQYF	TRBV5-1	TRBJ2-5	NA	H106	1168	-	-	-	-	-	-	-	-	-	-	-
98	S%QET	2.5e-07	7	10	2.2e-09	1	0.012	0.58	0.001	0.00031	global-S%QET	CASSPQETQYF	CASSPQETQYF	TRBV7-9	TRBJ2-5	NA	C	1058	-	-	-	-	-	-	-	-	-	-	-
98	S%QET	2.5e-07	7	10	2.2e-09	1	0.012	0.58	0.001	0.00031	global-S%QET	CASSPQETQYF	CASSPQETQYF	TRBV27	TRBJ2-5	NA	H107	6941	-	-	-	-	-	-	-	-	-	-	-
98	S%QET	2.5e-07	7	10	2.2e-09	1	0.012	0.58	0.001	0.00031	global-S%QET	CSASgQETQYF	CSASGQETQYF	TRBV20-1	TRBJ2-5	NA	B	13968	-	-	-	-	-	-	-	-	-	-	-
98	S%QET	2.5e-07	7	10	2.2e-09	1	0.012	0.58	0.001	0.00031	global-S%QET	CASSLQETQYF	CASSLQETQYF	TRBV5-1	TRBJ2-5	NA	H	1253	-	-	-	-	-	-	-	-	-	-	-
98	S%QET	2.5e-07	7	10	2.2e-09	1	0.012	0.58	0.001	0.00031	global-S%QET	CASSLQETQYF	CASSLQETQYF	TRBV5-1	TRBJ2-5	NA	H137	140	-	-	-	-	-	-	-	-	-	-	-
98	S%QET	2.5e-07	7	10	2.2e-09	1	0.012	0.58	0.001	0.00031	global-S%QET	CASSLQETQYF	CASSLQETQYF	TRBV27	TRBJ2-5	NA	H137	100	-	-	-	-	-	-	-	-	-	-	-
98	S%QET	2.5e-07	7	10	2.2e-09	1	0.012	0.58	0.001	0.00031	global-S%QET	CASSLQETQYF	CASSLQETQYF	TRBV5-1	TRBJ2-5	NA	H139	282	-	-	-	-	-	-	-	-	-	-	-
98	S%QET	2.5e-07	7	10	2.2e-09	1	0.012	0.58	0.001	0.00031	global-S%QET	CASSYQETQYF	CASSYQETQYF	TRBV6-5	TRBJ2-5	NA	H137	111	-	-	-	-	-	-	-	-	-	-	-
98	S%QET	2.5e-07	7	10	2.2e-09	1	0.012	0.58	0.001	0.00031	global-S%QET	CASSfQETQYF	CASSFQETQYF	TRBV5-1	TRBJ2-5	NA	H137	271	-	-	-	-	-	-	-	-	-	-	-
98	S%QET	2.5e-07	7	10	2.2e-09	1	0.012	0.58	0.001	0.00031	global-S%QET	CASSfQETQYF	CASSFQETQYF	TRBV5-1	TRBJ2-5	NA	H139	246	-	-	-	-	-	-	-	-	-	-	-
98	S%QET	2.5e-07	7	10	2.2e-09	1	0.012	0.58	0.001	0.00031	global-S%QET	CASSSQETQYF	CASSSQETQYF	TRBV28	TRBJ2-5	NA	H139	430	-	-	-	-	-	-	-	-	-	-	-
98	S%QET	2.5e-07	7	10	2.2e-09	1	0.012	0.58	0.001	0.00031	global-S%QET	CAWSnQETQYF	CAWSNQETQYF	TRBV30	TRBJ2-5	NA	B	586	-	-	-	-	-	-	-	-	-	-	-
98	S%QET	2.5e-07	7	10	2.2e-09	1	0.012	0.58	0.001	0.00031	global-S%QET	CAWSnQETQYF	CAWSNQETQYF	TRBV30	TRBJ2-5	NA	B	469	-	-	-	-	-	-	-	-	-	-	-
98	S%QET	2.5e-07	7	10	2.2e-09	1	0.012	0.58	0.001	0.00031	global-S%QET	CSAShQETQYF	CSASHQETQYF	TRBV20-1	TRBJ2-5	NA	H137	150	-	-	-	-	-	-	-	-	-	-	-
98	S%QET	2.5e-07	7	10	2.2e-09	1	0.012	0.58	0.001	0.00031	global-S%QET	CSASsQETQYF	CSASSQETQYF	TRBV20-1	TRBJ2-5	NA	H137	97	-	-	-	-	-	-	-	-	-	-	-
99	S%GYE	2.9e-07	13	11	1.5e-09	1	0.14	0.047	0.001	0.00024	global-S%GYE	CASSwgYEQYF	CASSWGYEQYF	TRBV28	TRBJ2-7	NA	H105	7853	-	-	-	-	-	-	-	-	-	-	-
99	S%GYE	2.9e-07	13	11	1.5e-09	1	0.14	0.047	0.001	0.00024	global-S%GYE	CASSfgYEQYF	CASSFGYEQYF	TRBV28	TRBJ2-7	NA	H105	6235	-	-	-	-	-	-	-	-	-	-	-
99	S%GYE	2.9e-07	13	11	1.5e-09	1	0.14	0.047	0.001	0.00024	global-S%GYE	CASSSgYEQYF	CASSSGYEQYF	TRBV6-5	TRBJ2-7	NA	H138	396	-	-	-	-	-	-	-	-	-	-	-
99	S%GYE	2.9e-07	13	11	1.5e-09	1	0.14	0.047	0.001	0.00024	global-S%GYE	CASSDgYEQYF	CASSDGYEQYF	TRBV10-2	TRBJ2-7	NA	H107	951	-	-	-	-	-	-	-	-	-	-	-
99	S%GYE	2.9e-07	13	11	1.5e-09	1	0.14	0.047	0.001	0.00024	global-S%GYE	CASSDgYEQYF	CASSDGYEQYF	TRBV10-2	TRBJ2-7	NA	H107	942	-	-	-	-	-	-	-	-	-	-	-
99	S%GYE	2.9e-07	13	11	1.5e-09	1	0.14	0.047	0.001	0.00024	global-S%GYE	CASSmgYEQYF	CASSMGYEQYF	TRBV19	TRBJ2-7	NA	H	3380	-	-	-	-	-	-	-	-	-	-	-
99	S%GYE	2.9e-07	13	11	1.5e-09	1	0.14	0.047	0.001	0.00024	global-S%GYE	CASSmgYEQYF	CASSMGYEQYF	TRBV19	TRBJ2-7	NA	H	3243	-	-	-	-	-	-	-	-	-	-	-
99	S%GYE	2.9e-07	13	11	1.5e-09	1	0.14	0.047	0.001	0.00024	global-S%GYE	CSASQGYEQYF	CSASQGYEQYF	TRBV20-1	TRBJ2-7	NA	H137	109	-	-	-	-	-	-	-	-	-	-	-
99	S%GYE	2.9e-07	13	11	1.5e-09	1	0.14	0.047	0.001	0.00024	global-S%GYE	CASSEgYEQYF	CASSEGYEQYF	TRBV2	TRBJ2-7	NA	G	1022	-	-	-	-	-	-	-	-	-	-	-
99	S%GYE	2.9e-07	13	11	1.5e-09	1	0.14	0.047	0.001	0.00024	global-S%GYE	CASSEgYEQYF	CASSEGYEQYF	TRBV2	TRBJ2-7	NA	G	987	-	-	-	-	-	-	-	-	-	-	-
99	S%GYE	2.9e-07	13	11	1.5e-09	1	0.14	0.047	0.001	0.00024	global-S%GYE	CASSEgYEQYF	CASSEGYEQYF	TRBV6-1	TRBJ2-7	NA	H137	157	-	-	-	-	-	-	-	-	-	-	-
99	S%GYE	2.9e-07	13	11	1.5e-09	1	0.14	0.047	0.001	0.00024	global-S%GYE	CASSRgYEQYF	CASSRGYEQYF	TRBV3-2	TRBJ2-7	NA	A	1445	-	-	-	-	-	-	-	-	-	-	-
99	S%GYE	2.9e-07	13	11	1.5e-09	1	0.14	0.047	0.001	0.00024	global-S%GYE	CASSRgYEQYF	CASSRGYEQYF	TRBV3-2	TRBJ2-7	NA	A	1337	-	-	-	-	-	-	-	-	-	-	-
99	S%GYE	2.9e-07	13	11	1.5e-09	1	0.14	0.047	0.001	0.00024	global-S%GYE	CASSRgYEQYF	CASSRGYEQYF	TRBV7-8	TRBJ2-7	NA	A	533	-	-	-	-	-	-	-	-	-	-	-
99	S%GYE	2.9e-07	13	11	1.5e-09	1	0.14	0.047	0.001	0.00024	global-S%GYE	CASSRgYEQYF	CASSRGYEQYF	TRBV6-5	TRBJ2-7	NA	A	436	-	-	-	-	-	-	-	-	-	-	-
99	S%GYE	2.9e-07	13	11	1.5e-09	1	0.14	0.047	0.001	0.00024	global-S%GYE	CASSRgYEQYF	CASSRGYEQYF	TRBV5-1	TRBJ2-7	NA	H106	1029	-	-	-	-	-	-	-	-	-	-	-
99	S%GYE	2.9e-07	13	11	1.5e-09	1	0.14	0.047	0.001	0.00024	global-S%GYE	CASSRgYEQYF	CASSRGYEQYF	TRBV28	TRBJ2-7	NA	H110	3088	-	-	-	-	-	-	-	-	-	-	-
99	S%GYE	2.9e-07	13	11	1.5e-09	1	0.14	0.047	0.001	0.00024	global-S%GYE	CATSlgYEQYF	CATSLGYEQYF	TRBV6-5	TRBJ2-7	NA	H137	90	-	-	-	-	-	-	-	-	-	-	-
99	S%GYE	2.9e-07	13	11	1.5e-09	1	0.14	0.047	0.001	0.00024	global-S%GYE	CASSLgYEQYF	CASSLGYEQYF	TRBV7-9	TRBJ2-7	NA	B	37199	-	-	-	-	-	-	-	-	-	-	-
99	S%GYE	2.9e-07	13	11	1.5e-09	1	0.14	0.047	0.001	0.00024	global-S%GYE	CASSLgYEQYF	CASSLGYEQYF	TRBV7-9	TRBJ2-7	NA	B	35637	-	-	-	-	-	-	-	-	-	-	-
99	S%GYE	2.9e-07	13	11	1.5e-09	1	0.14	0.047	0.001	0.00024	global-S%GYE	CASSLgYEQYF	CASSLGYEQYF	TRBV7-4	TRBJ2-7	NA	B	7924	-	-	-	-	-	-	-	-	-	-	-
99	S%GYE	2.9e-07	13	11	1.5e-09	1	0.14	0.047	0.001	0.00024	global-S%GYE	CASSLgYEQYF	CASSLGYEQYF	TRBV7-2	TRBJ2-7	NA	B	3578	-	-	-	-	-	-	-	-	-	-	-
99	S%GYE	2.9e-07	13	11	1.5e-09	1	0.14	0.047	0.001	0.00024	global-S%GYE	CASSLgYEQYF	CASSLGYEQYF	TRBV7-2	TRBJ2-7	NA	B	3446	-	-	-	-	-	-	-	-	-	-	-
99	S%GYE	2.9e-07	13	11	1.5e-09	1	0.14	0.047	0.001	0.00024	global-S%GYE	CASSLgYEQYF	CASSLGYEQYF	TRBV7-8	TRBJ2-7	NA	B	2674	-	-	-	-	-	-	-	-	-	-	-
99	S%GYE	2.9e-07	13	11	1.5e-09	1	0.14	0.047	0.001	0.00024	global-S%GYE	CASSLgYEQYF	CASSLGYEQYF	TRBV11-2	TRBJ2-7	NA	B	827	-	-	-	-	-	-	-	-	-	-	-
99	S%GYE	2.9e-07	13	11	1.5e-09	1	0.14	0.047	0.001	0.00024	global-S%GYE	CASSLgYEQYF	CASSLGYEQYF	TRBV7-3	TRBJ2-7	NA	B	765	-	-	-	-	-	-	-	-	-	-	-
99	S%GYE	2.9e-07	13	11	1.5e-09	1	0.14	0.047	0.001	0.00024	global-S%GYE	CASSLgYEQYF	CASSLGYEQYF	TRBV28	TRBJ2-7	NA	B	643	-	-	-	-	-	-	-	-	-	-	-
99	S%GYE	2.9e-07	13	11	1.5e-09	1	0.14	0.047	0.001	0.00024	global-S%GYE	CASSLgYEQYF	CASSLGYEQYF	TRBV7-9	TRBJ2-7	NA	B	562	-	-	-	-	-	-	-	-	-	-	-
99	S%GYE	2.9e-07	13	11	1.5e-09	1	0.14	0.047	0.001	0.00024	global-S%GYE	CASSLgYEQYF	CASSLGYEQYF	TRBV6-5	TRBJ2-7	NA	B	486	-	-	-	-	-	-	-	-	-	-	-
99	S%GYE	2.9e-07	13	11	1.5e-09	1	0.14	0.047	0.001	0.00024	global-S%GYE	CASSLgYEQYF	CASSLGYEQYF	TRBV5-1	TRBJ2-7	NA	B	403	-	-	-	-	-	-	-	-	-	-	-
99	S%GYE	2.9e-07	13	11	1.5e-09	1	0.14	0.047	0.001	0.00024	global-S%GYE	CASSLgYEQYF	CASSLGYEQYF	TRBV11-2	TRBJ2-7	NA	B	350	-	-	-	-	-	-	-	-	-	-	-
99	S%GYE	2.9e-07	13	11	1.5e-09	1	0.14	0.047	0.001	0.00024	global-S%GYE	CASSLgYEQYF	CASSLGYEQYF	TRBV11-3	TRBJ2-7	NA	B	255	-	-	-	-	-	-	-	-	-	-	-
99	S%GYE	2.9e-07	13	11	1.5e-09	1	0.14	0.047	0.001	0.00024	global-S%GYE	CASSLgYEQYF	CASSLGYEQYF	TRBV25-1	TRBJ2-7	NA	B	234	-	-	-	-	-	-	-	-	-	-	-
99	S%GYE	2.9e-07	13	11	1.5e-09	1	0.14	0.047	0.001	0.00024	global-S%GYE	CASSLgYEQYF	CASSLGYEQYF	TRBV28	TRBJ2-7	NA	D	23827	-	-	-	-	-	-	-	-	-	-	-
99	S%GYE	2.9e-07	13	11	1.5e-09	1	0.14	0.047	0.001	0.00024	global-S%GYE	CASSLgYEQYF	CASSLGYEQYF	TRBV6-8	TRBJ2-7	NA	D	752	-	-	-	-	-	-	-	-	-	-	-
99	S%GYE	2.9e-07	13	11	1.5e-09	1	0.14	0.047	0.001	0.00024	global-S%GYE	CASSLgYEQYF	CASSLGYEQYF	TRBV25-1	TRBJ2-7	NA	D	359	-	-	-	-	-	-	-	-	-	-	-
99	S%GYE	2.9e-07	13	11	1.5e-09	1	0.14	0.047	0.001	0.00024	global-S%GYE	CASSLgYEQYF	CASSLGYEQYF	TRBV6-5	TRBJ2-7	NA	D	337	-	-	-	-	-	-	-	-	-	-	-
99	S%GYE	2.9e-07	13	11	1.5e-09	1	0.14	0.047	0.001	0.00024	global-S%GYE	CASSLgYEQYF	CASSLGYEQYF	TRBV7-4	TRBJ2-7	NA	D	240	-	-	-	-	-	-	-	-	-	-	-
99	S%GYE	2.9e-07	13	11	1.5e-09	1	0.14	0.047	0.001	0.00024	global-S%GYE	CASSLgYEQYF	CASSLGYEQYF	TRBV7-4	TRBJ2-7	NA	H108	2513	-	-	-	-	-	-	-	-	-	-	-
99	S%GYE	2.9e-07	13	11	1.5e-09	1	0.14	0.047	0.001	0.00024	global-S%GYE	CASSLgYEQYF	CASSLGYEQYF	TRBV7-2	TRBJ2-7	NA	H108	925	-	-	-	-	-	-	-	-	-	-	-
99	S%GYE	2.9e-07	13	11	1.5e-09	1	0.14	0.047	0.001	0.00024	global-S%GYE	CASSLgYEQYF	CASSLGYEQYF	TRBV7-2	TRBJ2-7	NA	H108	905	-	-	-	-	-	-	-	-	-	-	-
99	S%GYE	2.9e-07	13	11	1.5e-09	1	0.14	0.047	0.001	0.00024	global-S%GYE	CASSLgYEQYF	CASSLGYEQYF	TRBV7-9	TRBJ2-7	NA	H137	110	-	-	-	-	-	-	-	-	-	-	-
99	S%GYE	2.9e-07	13	11	1.5e-09	1	0.14	0.047	0.001	0.00024	global-S%GYE	CASSLgYEQYF	CASSLGYEQYF	TRBV7-9	TRBJ2-7	NA	H137	103	-	-	-	-	-	-	-	-	-	-	-
99	S%GYE	2.9e-07	13	11	1.5e-09	1	0.14	0.047	0.001	0.00024	global-S%GYE	CASSLgYEQYF	CASSLGYEQYF	TRBV5-1	TRBJ2-7	NA	H137	97	-	-	-	-	-	-	-	-	-	-	-
99	S%GYE	2.9e-07	13	11	1.5e-09	1	0.14	0.047	0.001	0.00024	global-S%GYE	CASSLgYEQYF	CASSLGYEQYF	TRBV28	TRBJ2-7	NA	H137	86	-	-	-	-	-	-	-	-	-	-	-
99	S%GYE	2.9e-07	13	11	1.5e-09	1	0.14	0.047	0.001	0.00024	global-S%GYE	CASSLgYEQYF	CASSLGYEQYF	TRBV28	TRBJ2-7	NA	H139	551	-	-	-	-	-	-	-	-	-	-	-
99	S%GYE	2.9e-07	13	11	1.5e-09	1	0.14	0.047	0.001	0.00024	global-S%GYE	CASSLgYEQYF	CASSLGYEQYF	TRBV5-1	TRBJ2-7	NA	H139	363	-	-	-	-	-	-	-	-	-	-	-
99	S%GYE	2.9e-07	13	11	1.5e-09	1	0.14	0.047	0.001	0.00024	global-S%GYE	CASSYgYEQYF	CASSYGYEQYF	TRBV6-5	TRBJ2-7	NA	A	10267	-	-	-	-	-	-	-	-	-	-	-
100	S%TGGT	3e-07	5	5	5e-07	1	0.34	1	0.001	0.0015	global-S%TGGT	CASSITGGTEAF	CASSITGGTEAF	TRBV19	TRBJ1-1	NA	H137	95	-	-	-	-	-	-	-	-	-	-	-
100	S%TGGT	3e-07	5	5	5e-07	1	0.34	1	0.001	0.0015	global-S%TGGT	CASSITGGTEAF	CASSITGGTEAF	TRBV19	TRBJ1-1	NA	H137	85	-	-	-	-	-	-	-	-	-	-	-
100	S%TGGT	3e-07	5	5	5e-07	1	0.34	1	0.001	0.0015	global-S%TGGT	CASSLTGGTEAF	CASSLTGGTEAF	TRBV28	TRBJ1-1	NA	H137	124	-	-	-	-	-	-	-	-	-	-	-
100	S%TGGT	3e-07	5	5	5e-07	1	0.34	1	0.001	0.0015	global-S%TGGT	CASSLTGGTEAF	CASSLTGGTEAF	TRBV28	TRBJ1-1	NA	H138	302	-	-	-	-	-	-	-	-	-	-	-
100	S%TGGT	3e-07	5	5	5e-07	1	0.34	1	0.001	0.0015	global-S%TGGT	CASSLTGGTEAF	CASSLTGGTEAF	TRBV6-5	TRBJ1-1	NA	H139	269	-	-	-	-	-	-	-	-	-	-	-
100	S%TGGT	3e-07	5	5	5e-07	1	0.34	1	0.001	0.0015	global-S%TGGT	CASSLTGGTEAF	CASSLTGGTEAF	TRBV5-1	TRBJ1-1	NA	H139	262	-	-	-	-	-	-	-	-	-	-	-
100	S%TGGT	3e-07	5	5	5e-07	1	0.34	1	0.001	0.0015	global-S%TGGT	CASSaTGGTQYF	CASSATGGTQYF	TRBV2	TRBJ2-3	NA	G	1575	-	-	-	-	-	-	-	-	-	-	-
100	S%TGGT	3e-07	5	5	5e-07	1	0.34	1	0.001	0.0015	global-S%TGGT	CASSETGGTEAF	CASSETGGTEAF	TRBV25-1	TRBJ1-1	NA	H137	117	-	-	-	-	-	-	-	-	-	-	-
100	S%TGGT	3e-07	5	5	5e-07	1	0.34	1	0.001	0.0015	global-S%TGGT	CASSwTGGTEAF	CASSWTGGTEAF	TRBV7-2	TRBJ1-1	NA	D	2588	-	-	-	-	-	-	-	-	-	-	-
100	S%TGGT	3e-07	5	5	5e-07	1	0.34	1	0.001	0.0015	global-S%TGGT	CASSwTGGTEAF	CASSWTGGTEAF	TRBV7-2	TRBJ1-1	NA	D	2581	-	-	-	-	-	-	-	-	-	-	-
100	S%TGGT	3e-07	5	5	5e-07	1	0.34	1	0.001	0.0015	global-S%TGGT	CASSwTGGTEAF	CASSWTGGTEAF	TRBV7-8	TRBJ1-1	NA	D	454	-	-	-	-	-	-	-	-	-	-	-
100	S%TGGT	3e-07	5	5	5e-07	1	0.34	1	0.001	0.0015	global-S%TGGT	CASSwTGGTEAF	CASSWTGGTEAF	TRBV7-8	TRBJ1-1	NA	D	424	-	-	-	-	-	-	-	-	-	-	-
100	S%TGGT	3e-07	5	5	5e-07	1	0.34	1	0.001	0.0015	global-S%TGGT	CASSwTGGTEAF	CASSWTGGTEAF	TRBV7-9	TRBJ1-1	NA	D	338	-	-	-	-	-	-	-	-	-	-	-
100	S%TGGT	3e-07	5	5	5e-07	1	0.34	1	0.001	0.0015	global-S%TGGT	CASSwTGGTEAF	CASSWTGGTEAF	TRBV7-4	TRBJ1-1	NA	D	275	-	-	-	-	-	-	-	-	-	-	-
100	S%TGGT	3e-07	5	5	5e-07	1	0.34	1	0.001	0.0015	global-S%TGGT	CASSwTGGTEAF	CASSWTGGTEAF	TRBV19	TRBJ1-1	NA	D	219	-	-	-	-	-	-	-	-	-	-	-
100	S%TGGT	3e-07	5	5	5e-07	1	0.34	1	0.001	0.0015	global-S%TGGT	CASSwTGGTEAF	CASSWTGGTEAF	TRBV11-2	TRBJ1-1	NA	D	218	-	-	-	-	-	-	-	-	-	-	-
100	S%TGGT	3e-07	5	5	5e-07	1	0.34	1	0.001	0.0015	global-S%TGGT	CASSwTGGTEAF	CASSWTGGTEAF	TRBV11-2	TRBJ1-1	NA	D	218	-	-	-	-	-	-	-	-	-	-	-
101	SY%GTG	3e-07	3	5	8.7e-09	1	0.006	0.99	0.001	0.0015	global-SY%GTG	CASSYRGTGELF	CASSYRGTGELF	TRBV28	TRBJ2-2	NA	G	1210	-	-	-	-	-	-	-	-	-	-	-
101	SY%GTG	3e-07	3	5	8.7e-09	1	0.006	0.99	0.001	0.0015	global-SY%GTG	CASSYwgTGELF	CASSYWGTGELF	TRBV6-5	TRBJ2-2	NA	H137	126	-	-	-	-	-	-	-	-	-	-	-
101	SY%GTG	3e-07	3	5	8.7e-09	1	0.006	0.99	0.001	0.0015	global-SY%GTG	CASSYSGTGELF	CASSYSGTGELF	TRBV6-5	TRBJ2-2	NA	H137	110	-	-	-	-	-	-	-	-	-	-	-
101	SY%GTG	3e-07	3	5	8.7e-09	1	0.006	0.99	0.001	0.0015	global-SY%GTG	CASSYigTGELF	CASSYIGTGELF	TRBV6-5	TRBJ2-2	NA	H138	266	-	-	-	-	-	-	-	-	-	-	-
101	SY%GTG	3e-07	3	5	8.7e-09	1	0.006	0.99	0.001	0.0015	global-SY%GTG	CASSYvgTGELF	CASSYVGTGELF	TRBV6-5	TRBJ2-2	NA	H138	210	-	-	-	-	-	-	-	-	-	-	-
102	SP%TG	3e-07	4	5	2.8e-07	1	0.43	0.45	0.001	0.0015	global-SP%TG	CASSPpTGGAF	CASSPPTGGAF	TRBV27	TRBJ1-1	NA	H138	404	-	-	-	-	-	-	-	-	-	-	-
102	SP%TG	3e-07	4	5	2.8e-07	1	0.43	0.45	0.001	0.0015	global-SP%TG	CSASpGTGEQF	CSASPGTGEQF	TRBV20-1	TRBJ2-1	NA	H139	268	-	-	-	-	-	-	-	-	-	-	-
102	SP%TG	3e-07	4	5	2.8e-07	1	0.43	0.45	0.001	0.0015	global-SP%TG	CSASpmTGELF	CSASPMTGELF	TRBV20-1	TRBJ2-2	NA	C	1272	-	-	-	-	-	-	-	-	-	-	-
102	SP%TG	3e-07	4	5	2.8e-07	1	0.43	0.45	0.001	0.0015	global-SP%TG	CASSPnTGGLF	CASSPNTGGLF	TRBV12-3	TRBJ2-2	NA	J	236	-	-	-	-	-	-	-	-	-	-	-
102	SP%TG	3e-07	4	5	2.8e-07	1	0.43	0.45	0.001	0.0015	global-SP%TG	CASSPNTGELF	CASSPNTGELF	TRBV12-3	TRBJ2-2	NA	J	11633	-	-	-	-	-	-	-	-	-	-	-
102	SP%TG	3e-07	4	5	2.8e-07	1	0.43	0.45	0.001	0.0015	global-SP%TG	CASSPNTGELF	CASSPNTGELF	TRBV12-4	TRBJ2-2	NA	J	1212	-	-	-	-	-	-	-	-	-	-	-
102	SP%TG	3e-07	4	5	2.8e-07	1	0.43	0.45	0.001	0.0015	global-SP%TG	CASSPNTGELF	CASSPNTGELF	TRBV6-5	TRBJ2-2	NA	J	451	-	-	-	-	-	-	-	-	-	-	-
102	SP%TG	3e-07	4	5	2.8e-07	1	0.43	0.45	0.001	0.0015	global-SP%TG	CASSPNTGELF	CASSPNTGELF	TRBV28	TRBJ2-2	NA	J	301	-	-	-	-	-	-	-	-	-	-	-
102	SP%TG	3e-07	4	5	2.8e-07	1	0.43	0.45	0.001	0.0015	global-SP%TG	CASSPNTGELF	CASSPNTGELF	TRBV18	TRBJ2-2	NA	J	236	-	-	-	-	-	-	-	-	-	-	-
103	S%GQNT	3.1e-07	3	4	1.7e-07	1	0.084	0.87	0.001	0.0023	global-S%GQNT	CASSLGQNTEAF	CASSLGQNTEAF	TRBV7-9	TRBJ1-1	NA	H	3066	-	-	-	-	-	-	-	-	-	-	-
103	S%GQNT	3.1e-07	3	4	1.7e-07	1	0.084	0.87	0.001	0.0023	global-S%GQNT	CASSLGQNTEAF	CASSLGQNTEAF	TRBV7-9	TRBJ1-1	NA	H	2291	-	-	-	-	-	-	-	-	-	-	-
103	S%GQNT	3.1e-07	3	4	1.7e-07	1	0.084	0.87	0.001	0.0023	global-S%GQNT	CASSLGQNTEAF	CASSLGQNTEAF	TRBV28	TRBJ1-1	NA	H137	91	-	-	-	-	-	-	-	-	-	-	-
103	S%GQNT	3.1e-07	3	4	1.7e-07	1	0.084	0.87	0.001	0.0023	global-S%GQNT	CASSLGQNTEAF	CASSLGQNTEAF	TRBV5-1	TRBJ1-1	NA	H139	212	-	-	-	-	-	-	-	-	-	-	-
103	S%GQNT	3.1e-07	3	4	1.7e-07	1	0.084	0.87	0.001	0.0023	global-S%GQNT	CASSSGQNTEAF	CASSSGQNTEAF	TRBV28	TRBJ1-1	NA	H137	288	-	-	-	-	-	-	-	-	-	-	-
103	S%GQNT	3.1e-07	3	4	1.7e-07	1	0.084	0.87	0.001	0.0023	global-S%GQNT	CASSYGQNTEAF	CASSYGQNTEAF	TRBV6-5	TRBJ1-1	NA	H137	123	-	-	-	-	-	-	-	-	-	-	-
103	S%GQNT	3.1e-07	3	4	1.7e-07	1	0.084	0.87	0.001	0.0023	global-S%GQNT	CASShGQNTEAF	CASSHGQNTEAF	TRBV25-1	TRBJ1-1	NA	H139	392	-	-	-	-	-	-	-	-	-	-	-
104	RR%AET	3.1e-07	3	4	3.8e-10	1	0.004	0.041	0.001	0.0023	global-RR%AET	CASrrLAETQYF	CASRRLAETQYF	TRBV6-5	TRBJ2-5	NA	H105	1455	-	-	-	-	-	-	-	-	-	-	-
104	RR%AET	3.1e-07	3	4	3.8e-10	1	0.004	0.041	0.001	0.0023	global-RR%AET	CSARrraETQYF	CSARRRAETQYF	TRBV20-1	TRBJ2-5	NA	D	226	-	-	-	-	-	-	-	-	-	-	-
104	RR%AET	3.1e-07	3	4	3.8e-10	1	0.004	0.041	0.001	0.0023	global-RR%AET	CASrrtaETQYF	CASRRTAETQYF	TRBV28	TRBJ2-5	NA	H107	3766	-	-	-	-	-	-	-	-	-	-	-
104	RR%AET	3.1e-07	3	4	3.8e-10	1	0.004	0.041	0.001	0.0023	global-RR%AET	CSARRGaETQYF	CSARRGAETQYF	TRBV20-1	TRBJ2-5	NA	D	18483	-	-	-	-	-	-	-	-	-	-	-
104	RR%AET	3.1e-07	3	4	3.8e-10	1	0.004	0.041	0.001	0.0023	global-RR%AET	CSARRGaETQYF	CSARRGAETQYF	TRBV20-1	TRBJ2-5	NA	D	18453	-	-	-	-	-	-	-	-	-	-	-
104	RR%AET	3.1e-07	3	4	3.8e-10	1	0.004	0.041	0.001	0.0023	global-RR%AET	CSARRGaETQYF	CSARRGAETQYF	TRBV20-1	TRBJ2-3	NA	D	1168	-	-	-	-	-	-	-	-	-	-	-
104	RR%AET	3.1e-07	3	4	3.8e-10	1	0.004	0.041	0.001	0.0023	global-RR%AET	CSARRGaETQYF	CSARRGAETQYF	TRBV20-1	TRBJ2-3	NA	D	453	-	-	-	-	-	-	-	-	-	-	-
104	RR%AET	3.1e-07	3	4	3.8e-10	1	0.004	0.041	0.001	0.0023	global-RR%AET	CSARRGaETQYF	CSARRGAETQYF	TRBV20-1	TRBJ2-5	NA	D	237	-	-	-	-	-	-	-	-	-	-	-
105	SYRG%T	3.1e-07	4	4	4.8e-09	1	0.011	0.18	0.001	0.0023	global-SYRG%T	CASSYRGhTEAF	CASSYRGHTEAF	TRBV6-5	TRBJ1-1	NA	H138	447	-	-	-	-	-	-	-	-	-	-	-
105	SYRG%T	3.1e-07	4	4	4.8e-09	1	0.011	0.18	0.001	0.0023	global-SYRG%T	CSASyRGrTEAF	CSASYRGRTEAF	TRBV20-1	TRBJ1-1	NA	H139	217	-	-	-	-	-	-	-	-	-	-	-
105	SYRG%T	3.1e-07	4	4	4.8e-09	1	0.011	0.18	0.001	0.0023	global-SYRG%T	CASSYRGNTEAF	CASSYRGNTEAF	TRBV6-5	TRBJ1-1	NA	A	9434	-	-	-	-	-	-	-	-	-	-	-
105	SYRG%T	3.1e-07	4	4	4.8e-09	1	0.011	0.18	0.001	0.0023	global-SYRG%T	CASSYRGdTEAF	CASSYRGDTEAF	TRBV6-5	TRBJ1-1	NA	H110	2809	-	-	-	-	-	-	-	-	-	-	-
106	S%YT	3.1e-07	3	4	2e-09	1	0.001	0.84	0.001	0.0023	global-S%YT	CASSgyTEAF	CASSGYTEAF	TRBV25-1	TRBJ1-1	NA	H139	327	-	-	-	-	-	-	-	-	-	-	-
106	S%YT	3.1e-07	3	4	2e-09	1	0.001	0.84	0.001	0.0023	global-S%YT	CASSSyTEAF	CASSSYTEAF	TRBV7-2	TRBJ1-1	NA	C	2084	-	-	-	-	-	-	-	-	-	-	-
106	S%YT	3.1e-07	3	4	2e-09	1	0.001	0.84	0.001	0.0023	global-S%YT	CASSSyTEAF	CASSSYTEAF	TRBV7-2	TRBJ1-1	NA	C	2079	-	-	-	-	-	-	-	-	-	-	-
106	S%YT	3.1e-07	3	4	2e-09	1	0.001	0.84	0.001	0.0023	global-S%YT	CASSSyTEAF	CASSSYTEAF	TRBV7-9	TRBJ1-1	NA	C	674	-	-	-	-	-	-	-	-	-	-	-
106	S%YT	3.1e-07	3	4	2e-09	1	0.001	0.84	0.001	0.0023	global-S%YT	CASSEyTEAF	CASSEYTEAF	TRBV25-1	TRBJ1-1	NA	H137	123	-	-	-	-	-	-	-	-	-	-	-
106	S%YT	3.1e-07	3	4	2e-09	1	0.001	0.84	0.001	0.0023	global-S%YT	CASSDyTEAF	CASSDYTEAF	TRBV25-1	TRBJ1-1	NA	H137	110	-	-	-	-	-	-	-	-	-	-	-
107	FRRL	3.7e-07	4	5	2.6e-06	1	0.19	0.04	0.24	0.0015	motif-FRRL	CSVltfrrldtQETQYF	CSVLTFRRLDTQETQYF	TRBV29-1	TRBJ2-5	NA	J	1585	-	-	-	-	-	-	-	-	-	-	-
107	FRRL	3.7e-07	4	5	2.6e-06	1	0.19	0.04	0.24	0.0015	motif-FRRL	CASSfrrlhltNYGYTF	CASSFRRLHLTNYGYTF	TRBV28	TRBJ1-2	NA	E	25243	-	-	-	-	-	-	-	-	-	-	-
107	FRRL	3.7e-07	4	5	2.6e-06	1	0.19	0.04	0.24	0.0015	motif-FRRL	CASSfrrlhltNYGYTF	CASSFRRLHLTNYGYTF	TRBV6-8	TRBJ1-2	NA	E	845	-	-	-	-	-	-	-	-	-	-	-
107	FRRL	3.7e-07	4	5	2.6e-06	1	0.19	0.04	0.24	0.0015	motif-FRRL	CASSfrrlhltdYGYTF	CASSFRRLHLTDYGYTF	TRBV28	TRBJ1-2	NA	E	473	-	-	-	-	-	-	-	-	-	-	-
107	FRRL	3.7e-07	4	5	2.6e-06	1	0.19	0.04	0.24	0.0015	motif-FRRL	CASSfrrlTEAF	CASSFRRLTEAF	TRBV7-9	TRBJ1-1	NA	H105	3606	-	-	-	-	-	-	-	-	-	-	-
107	FRRL	3.7e-07	4	5	2.6e-06	1	0.19	0.04	0.24	0.0015	motif-FRRL	CASGfrrlgDTQYF	CASGFRRLGDTQYF	TRBV6-5	TRBJ2-3	NA	H139	248	-	-	-	-	-	-	-	-	-	-	-
108	S%DRDT	4.6e-07	4	5	3.8e-08	1	0.26	0.1	0.001	0.0015	global-S%DRDT	CASSEDRdTEAF	CASSEDRDTEAF	TRBV2	TRBJ1-1	NA	H106	995	-	-	-	-	-	-	-	-	-	-	-
108	S%DRDT	4.6e-07	4	5	3.8e-08	1	0.26	0.1	0.001	0.0015	global-S%DRDT	CASSEDRdTEAF	CASSEDRDTEAF	TRBV2	TRBJ1-1	NA	H106	942	-	-	-	-	-	-	-	-	-	-	-
108	S%DRDT	4.6e-07	4	5	3.8e-08	1	0.26	0.1	0.001	0.0015	global-S%DRDT	CASSEDRdTEAF	CASSEDRDTEAF	TRBV6-1	TRBJ1-1	NA	H138	267	-	-	-	-	-	-	-	-	-	-	-
108	S%DRDT	4.6e-07	4	5	3.8e-08	1	0.26	0.1	0.001	0.0015	global-S%DRDT	CASSYDRdTEAF	CASSYDRDTEAF	TRBV6-5	TRBJ1-1	NA	H137	118	-	-	-	-	-	-	-	-	-	-	-
108	S%DRDT	4.6e-07	4	5	3.8e-08	1	0.26	0.1	0.001	0.0015	global-S%DRDT	CASSIDRdTEAF	CASSIDRDTEAF	TRBV19	TRBJ1-1	NA	A	13448	-	-	-	-	-	-	-	-	-	-	-
108	S%DRDT	4.6e-07	4	5	3.8e-08	1	0.26	0.1	0.001	0.0015	global-S%DRDT	CASSIDRdTEAF	CASSIDRDTEAF	TRBV19	TRBJ1-1	NA	A	13133	-	-	-	-	-	-	-	-	-	-	-
108	S%DRDT	4.6e-07	4	5	3.8e-08	1	0.26	0.1	0.001	0.0015	global-S%DRDT	CATSDDRdTEAF	CATSDDRDTEAF	TRBV24-1	TRBJ1-1	NA	A	1692	-	-	-	-	-	-	-	-	-	-	-
108	S%DRDT	4.6e-07	4	5	3.8e-08	1	0.26	0.1	0.001	0.0015	global-S%DRDT	CATSDDRdTEAF	CATSDDRDTEAF	TRBV24/OR9-2	TRBJ1-1	NA	A	1622	-	-	-	-	-	-	-	-	-	-	-
108	S%DRDT	4.6e-07	4	5	3.8e-08	1	0.26	0.1	0.001	0.0015	global-S%DRDT	CASSaDRdTEAF	CASSADRDTEAF	TRBV5-1	TRBJ1-1	NA	H106	2420	-	-	-	-	-	-	-	-	-	-	-
109	SF%G	4.6e-07	5	5	6.4e-08	1	0.29	0.15	0.001	0.0015	global-SF%G	CSgsfTGELF	CSGSFTGELF	TRBV20-1	TRBJ2-2	NA	G	2590	-	-	-	-	-	-	-	-	-	-	-
109	SF%G	4.6e-07	5	5	6.4e-08	1	0.29	0.15	0.001	0.0015	global-SF%G	CASSfSGRAF	CASSFSGRAF	TRBV12-3	TRBJ1-1	NA	H106	1423	-	-	-	-	-	-	-	-	-	-	-
109	SF%G	4.6e-07	5	5	6.4e-08	1	0.29	0.15	0.001	0.0015	global-SF%G	CASSfSGRsF	CASSFSGRSF	TRBV28	TRBJ2-7	NA	D	17923	-	-	-	-	-	-	-	-	-	-	-
109	SF%G	4.6e-07	5	5	6.4e-08	1	0.29	0.15	0.001	0.0015	global-SF%G	CASSfSGRsF	CASSFSGRSF	TRBV6-8	TRBJ2-7	NA	D	457	-	-	-	-	-	-	-	-	-	-	-
109	SF%G	4.6e-07	5	5	6.4e-08	1	0.29	0.15	0.001	0.0015	global-SF%G	CASSfSGRsF	CASSFSGRSF	TRBV25-1	TRBJ2-7	NA	D	254	-	-	-	-	-	-	-	-	-	-	-
109	SF%G	4.6e-07	5	5	6.4e-08	1	0.29	0.15	0.001	0.0015	global-SF%G	CASSfpGELF	CASSFPGELF	TRBV12-3	TRBJ2-2	NA	C	1635	-	-	-	-	-	-	-	-	-	-	-
109	SF%G	4.6e-07	5	5	6.4e-08	1	0.29	0.15	0.001	0.0015	global-SF%G	CASSfpGELF	CASSFPGELF	TRBV12-4	TRBJ2-2	NA	C	1533	-	-	-	-	-	-	-	-	-	-	-
109	SF%G	4.6e-07	5	5	6.4e-08	1	0.29	0.15	0.001	0.0015	global-SF%G	CASSfTGELF	CASSFTGELF	TRBV7-9	TRBJ2-2	NA	A	9991	-	-	-	-	-	-	-	-	-	-	-
109	SF%G	4.6e-07	5	5	6.4e-08	1	0.29	0.15	0.001	0.0015	global-SF%G	CASSfTGELF	CASSFTGELF	TRBV7-4	TRBJ2-2	NA	A	4979	-	-	-	-	-	-	-	-	-	-	-
109	SF%G	4.6e-07	5	5	6.4e-08	1	0.29	0.15	0.001	0.0015	global-SF%G	CASSfTGELF	CASSFTGELF	TRBV7-9	TRBJ2-2	NA	A	4517	-	-	-	-	-	-	-	-	-	-	-
109	SF%G	4.6e-07	5	5	6.4e-08	1	0.29	0.15	0.001	0.0015	global-SF%G	CASSfTGELF	CASSFTGELF	TRBV7-2	TRBJ2-2	NA	A	1481	-	-	-	-	-	-	-	-	-	-	-
109	SF%G	4.6e-07	5	5	6.4e-08	1	0.29	0.15	0.001	0.0015	global-SF%G	CASSfTGELF	CASSFTGELF	TRBV7-2	TRBJ2-2	NA	A	1471	-	-	-	-	-	-	-	-	-	-	-
109	SF%G	4.6e-07	5	5	6.4e-08	1	0.29	0.15	0.001	0.0015	global-SF%G	CASSfTGELF	CASSFTGELF	TRBV7-8	TRBJ2-2	NA	A	276	-	-	-	-	-	-	-	-	-	-	-
109	SF%G	4.6e-07	5	5	6.4e-08	1	0.29	0.15	0.001	0.0015	global-SF%G	CASSfTGELF	CASSFTGELF	TRBV25-1	TRBJ2-2	NA	A	251	-	-	-	-	-	-	-	-	-	-	-
109	SF%G	4.6e-07	5	5	6.4e-08	1	0.29	0.15	0.001	0.0015	global-SF%G	CASSfTGELF	CASSFTGELF	TRBV7-8	TRBJ2-2	NA	A	227	-	-	-	-	-	-	-	-	-	-	-
110	SF%GT	4.6e-07	6	5	2.8e-10	1	0.001	0.19	0.001	0.0015	global-SF%GT	CASSfRGTEAF	CASSFRGTEAF	TRBV5-1	TRBJ1-1	NA	C	15926	-	-	-	-	-	-	-	-	-	-	-
110	SF%GT	4.6e-07	6	5	2.8e-10	1	0.001	0.19	0.001	0.0015	global-SF%GT	CASSfRGTEAF	CASSFRGTEAF	TRBV28	TRBJ1-1	NA	H138	257	-	-	-	-	-	-	-	-	-	-	-
110	SF%GT	4.6e-07	6	5	2.8e-10	1	0.001	0.19	0.001	0.0015	global-SF%GT	CASSfRGTEAF	CASSFRGTEAF	TRBV28	TRBJ1-1	NA	H139	329	-	-	-	-	-	-	-	-	-	-	-
110	SF%GT	4.6e-07	6	5	2.8e-10	1	0.001	0.19	0.001	0.0015	global-SF%GT	CASSfQGTEAF	CASSFQGTEAF	TRBV28	TRBJ1-1	NA	H108	1699	-	-	-	-	-	-	-	-	-	-	-
110	SF%GT	4.6e-07	6	5	2.8e-10	1	0.001	0.19	0.001	0.0015	global-SF%GT	CASSfGGTEAF	CASSFGGTEAF	TRBV7-9	TRBJ1-1	NA	H137	101	-	-	-	-	-	-	-	-	-	-	-
110	SF%GT	4.6e-07	6	5	2.8e-10	1	0.001	0.19	0.001	0.0015	global-SF%GT	CASSfSGTEAF	CASSFSGTEAF	TRBV7-9	TRBJ1-1	NA	H108	928	-	-	-	-	-	-	-	-	-	-	-
110	SF%GT	4.6e-07	6	5	2.8e-10	1	0.001	0.19	0.001	0.0015	global-SF%GT	CASSfvgTEAF	CASSFVGTEAF	TRBV28	TRBJ2-1	NA	H	1749	-	-	-	-	-	-	-	-	-	-	-
111	IGSW	5.3e-07	1	3	6.2e-12	1	0.001	0.001	0.001	0.0062	motif-IGSW global-%IGSWP	CAgsigswPQHF	CAGSIGSWPQHF	TRBV19	TRBJ1-5	NA	J	408	-	-	-	-	-	-	-	-	-	-	-
111	IGSW	5.3e-07	1	3	6.2e-12	1	0.001	0.001	0.001	0.0062	motif-IGSW global-%IGSWP	CAgsigswPQHF	CAGSIGSWPQHF	TRBV19	TRBJ1-5	NA	J	390	-	-	-	-	-	-	-	-	-	-	-
111	IGSW	5.3e-07	1	3	6.2e-12	1	0.001	0.001	0.001	0.0062	motif-IGSW global-%IGSWP	CASGigswPQHF	CASGIGSWPQHF	TRBV19	TRBJ1-5	NA	J	291	-	-	-	-	-	-	-	-	-	-	-
111	IGSW	5.3e-07	1	3	6.2e-12	1	0.001	0.001	0.001	0.0062	motif-IGSW global-%IGSWP	CASGigswPQHF	CASGIGSWPQHF	TRBV19	TRBJ1-5	NA	J	262	-	-	-	-	-	-	-	-	-	-	-
111	IGSW	5.3e-07	1	3	6.2e-12	1	0.001	0.001	0.001	0.0062	motif-IGSW global-%IGSWP	CASSIgswPQHF	CASSIGSWPQHF	TRBV19	TRBJ1-5	NA	J	61326	-	-	-	-	-	-	-	-	-	-	-
111	IGSW	5.3e-07	1	3	6.2e-12	1	0.001	0.001	0.001	0.0062	motif-IGSW global-%IGSWP	CASSIgswPQHF	CASSIGSWPQHF	TRBV19	TRBJ1-5	NA	J	58837	-	-	-	-	-	-	-	-	-	-	-
112	SL%GYE	5.6e-07	5	8	5.8e-10	1	0.001	0.7	0.001	0.00083	global-SL%GYE	CASSLAGYEQYF	CASSLAGYEQYF	TRBV5-1	TRBJ2-7	NA	H110	1438	-	-	-	-	-	-	-	-	-	-	-
112	SL%GYE	5.6e-07	5	8	5.8e-10	1	0.001	0.7	0.001	0.00083	global-SL%GYE	CASSLSGYEQYF	CASSLSGYEQYF	TRBV28	TRBJ2-7	NA	H106	2667	-	-	-	-	-	-	-	-	-	-	-
112	SL%GYE	5.6e-07	5	8	5.8e-10	1	0.001	0.7	0.001	0.00083	global-SL%GYE	CASSLdgYEQYF	CASSLDGYEQYF	TRBV27	TRBJ2-7	NA	H110	1770	-	-	-	-	-	-	-	-	-	-	-
112	SL%GYE	5.6e-07	5	8	5.8e-10	1	0.001	0.7	0.001	0.00083	global-SL%GYE	CASSLQGYEQYF	CASSLQGYEQYF	TRBV28	TRBJ2-7	NA	H139	424	-	-	-	-	-	-	-	-	-	-	-
112	SL%GYE	5.6e-07	5	8	5.8e-10	1	0.001	0.7	0.001	0.00083	global-SL%GYE	CASSLkgYEQYF	CASSLKGYEQYF	TRBV28	TRBJ2-7	NA	H139	277	-	-	-	-	-	-	-	-	-	-	-
112	SL%GYE	5.6e-07	5	8	5.8e-10	1	0.001	0.7	0.001	0.00083	global-SL%GYE	CASSLigYEQYF	CASSLIGYEQYF	TRBV28	TRBJ2-7	NA	H138	245	-	-	-	-	-	-	-	-	-	-	-
112	SL%GYE	5.6e-07	5	8	5.8e-10	1	0.001	0.7	0.001	0.00083	global-SL%GYE	CASSLGGYEQYF	CASSLGGYEQYF	TRBV7-9	TRBJ2-7	NA	H107	2957	-	-	-	-	-	-	-	-	-	-	-
112	SL%GYE	5.6e-07	5	8	5.8e-10	1	0.001	0.7	0.001	0.00083	global-SL%GYE	CASSLGGYEQYF	CASSLGGYEQYF	TRBV7-9	TRBJ2-7	NA	H107	2818	-	-	-	-	-	-	-	-	-	-	-
112	SL%GYE	5.6e-07	5	8	5.8e-10	1	0.001	0.7	0.001	0.00083	global-SL%GYE	CASSLGGYEQYF	CASSLGGYEQYF	TRBV28	TRBJ2-7	NA	H139	257	-	-	-	-	-	-	-	-	-	-	-
112	SL%GYE	5.6e-07	5	8	5.8e-10	1	0.001	0.7	0.001	0.00083	global-SL%GYE	CASSLTGYEQYF	CASSLTGYEQYF	TRBV28	TRBJ2-7	NA	H139	200	-	-	-	-	-	-	-	-	-	-	-
113	SL%YE	6.3e-07	9	9	4e-11	1	0.001	0.085	0.001	0.00048	global-SL%YE	CASSLrYEQYF	CASSLRYEQYF	TRBV7-4	TRBJ2-7	NA	H107	4448	-	-	-	-	-	-	-	-	-	-	-
113	SL%YE	6.3e-07	9	9	4e-11	1	0.001	0.085	0.001	0.00048	global-SL%YE	CASSLrYEQYF	CASSLRYEQYF	TRBV7-2	TRBJ2-7	NA	H107	1515	-	-	-	-	-	-	-	-	-	-	-
113	SL%YE	6.3e-07	9	9	4e-11	1	0.001	0.085	0.001	0.00048	global-SL%YE	CASSLrYEQYF	CASSLRYEQYF	TRBV7-2	TRBJ2-7	NA	H107	1431	-	-	-	-	-	-	-	-	-	-	-
113	SL%YE	6.3e-07	9	9	4e-11	1	0.001	0.085	0.001	0.00048	global-SL%YE	CASSLhYEQYF	CASSLHYEQYF	TRBV28	TRBJ2-7	NA	H137	150	-	-	-	-	-	-	-	-	-	-	-
113	SL%YE	6.3e-07	9	9	4e-11	1	0.001	0.085	0.001	0.00048	global-SL%YE	CASSLaYEQYF	CASSLAYEQYF	TRBV5-1	TRBJ2-7	NA	H	2000	-	-	-	-	-	-	-	-	-	-	-
113	SL%YE	6.3e-07	9	9	4e-11	1	0.001	0.085	0.001	0.00048	global-SL%YE	CASSLaYEQYF	CASSLAYEQYF	TRBV28	TRBJ2-7	NA	H107	3125	-	-	-	-	-	-	-	-	-	-	-
113	SL%YE	6.3e-07	9	9	4e-11	1	0.001	0.085	0.001	0.00048	global-SL%YE	CASSLaYEQYF	CASSLAYEQYF	TRBV28	TRBJ2-7	NA	H138	233	-	-	-	-	-	-	-	-	-	-	-
113	SL%YE	6.3e-07	9	9	4e-11	1	0.001	0.085	0.001	0.00048	global-SL%YE	CASSLaYEQYF	CASSLAYEQYF	TRBV28	TRBJ2-7	NA	H139	264	-	-	-	-	-	-	-	-	-	-	-
113	SL%YE	6.3e-07	9	9	4e-11	1	0.001	0.085	0.001	0.00048	global-SL%YE	CASSLnYEQYF	CASSLNYEQYF	TRBV7-4	TRBJ2-7	NA	H137	86	-	-	-	-	-	-	-	-	-	-	-
113	SL%YE	6.3e-07	9	9	4e-11	1	0.001	0.085	0.001	0.00048	global-SL%YE	CASSLnYEQYF	CASSLNYEQYF	TRBV28	TRBJ2-7	NA	H138	221	-	-	-	-	-	-	-	-	-	-	-
113	SL%YE	6.3e-07	9	9	4e-11	1	0.001	0.085	0.001	0.00048	global-SL%YE	CATSlgYEQYF	CATSLGYEQYF	TRBV6-5	TRBJ2-7	NA	H137	90	-	-	-	-	-	-	-	-	-	-	-
113	SL%YE	6.3e-07	9	9	4e-11	1	0.001	0.085	0.001	0.00048	global-SL%YE	CASSLdYEQYF	CASSLDYEQYF	TRBV5-1	TRBJ2-7	NA	H106	1124	-	-	-	-	-	-	-	-	-	-	-
113	SL%YE	6.3e-07	9	9	4e-11	1	0.001	0.085	0.001	0.00048	global-SL%YE	CASSLgYEQYF	CASSLGYEQYF	TRBV7-9	TRBJ2-7	NA	B	37199	-	-	-	-	-	-	-	-	-	-	-
113	SL%YE	6.3e-07	9	9	4e-11	1	0.001	0.085	0.001	0.00048	global-SL%YE	CASSLgYEQYF	CASSLGYEQYF	TRBV7-9	TRBJ2-7	NA	B	35637	-	-	-	-	-	-	-	-	-	-	-
113	SL%YE	6.3e-07	9	9	4e-11	1	0.001	0.085	0.001	0.00048	global-SL%YE	CASSLgYEQYF	CASSLGYEQYF	TRBV7-4	TRBJ2-7	NA	B	7924	-	-	-	-	-	-	-	-	-	-	-
113	SL%YE	6.3e-07	9	9	4e-11	1	0.001	0.085	0.001	0.00048	global-SL%YE	CASSLgYEQYF	CASSLGYEQYF	TRBV7-2	TRBJ2-7	NA	B	3578	-	-	-	-	-	-	-	-	-	-	-
113	SL%YE	6.3e-07	9	9	4e-11	1	0.001	0.085	0.001	0.00048	global-SL%YE	CASSLgYEQYF	CASSLGYEQYF	TRBV7-2	TRBJ2-7	NA	B	3446	-	-	-	-	-	-	-	-	-	-	-
113	SL%YE	6.3e-07	9	9	4e-11	1	0.001	0.085	0.001	0.00048	global-SL%YE	CASSLgYEQYF	CASSLGYEQYF	TRBV7-8	TRBJ2-7	NA	B	2674	-	-	-	-	-	-	-	-	-	-	-
113	SL%YE	6.3e-07	9	9	4e-11	1	0.001	0.085	0.001	0.00048	global-SL%YE	CASSLgYEQYF	CASSLGYEQYF	TRBV11-2	TRBJ2-7	NA	B	827	-	-	-	-	-	-	-	-	-	-	-
113	SL%YE	6.3e-07	9	9	4e-11	1	0.001	0.085	0.001	0.00048	global-SL%YE	CASSLgYEQYF	CASSLGYEQYF	TRBV7-3	TRBJ2-7	NA	B	765	-	-	-	-	-	-	-	-	-	-	-
113	SL%YE	6.3e-07	9	9	4e-11	1	0.001	0.085	0.001	0.00048	global-SL%YE	CASSLgYEQYF	CASSLGYEQYF	TRBV28	TRBJ2-7	NA	B	643	-	-	-	-	-	-	-	-	-	-	-
113	SL%YE	6.3e-07	9	9	4e-11	1	0.001	0.085	0.001	0.00048	global-SL%YE	CASSLgYEQYF	CASSLGYEQYF	TRBV7-9	TRBJ2-7	NA	B	562	-	-	-	-	-	-	-	-	-	-	-
113	SL%YE	6.3e-07	9	9	4e-11	1	0.001	0.085	0.001	0.00048	global-SL%YE	CASSLgYEQYF	CASSLGYEQYF	TRBV6-5	TRBJ2-7	NA	B	486	-	-	-	-	-	-	-	-	-	-	-
113	SL%YE	6.3e-07	9	9	4e-11	1	0.001	0.085	0.001	0.00048	global-SL%YE	CASSLgYEQYF	CASSLGYEQYF	TRBV5-1	TRBJ2-7	NA	B	403	-	-	-	-	-	-	-	-	-	-	-
113	SL%YE	6.3e-07	9	9	4e-11	1	0.001	0.085	0.001	0.00048	global-SL%YE	CASSLgYEQYF	CASSLGYEQYF	TRBV11-2	TRBJ2-7	NA	B	350	-	-	-	-	-	-	-	-	-	-	-
113	SL%YE	6.3e-07	9	9	4e-11	1	0.001	0.085	0.001	0.00048	global-SL%YE	CASSLgYEQYF	CASSLGYEQYF	TRBV11-3	TRBJ2-7	NA	B	255	-	-	-	-	-	-	-	-	-	-	-
113	SL%YE	6.3e-07	9	9	4e-11	1	0.001	0.085	0.001	0.00048	global-SL%YE	CASSLgYEQYF	CASSLGYEQYF	TRBV25-1	TRBJ2-7	NA	B	234	-	-	-	-	-	-	-	-	-	-	-
113	SL%YE	6.3e-07	9	9	4e-11	1	0.001	0.085	0.001	0.00048	global-SL%YE	CASSLgYEQYF	CASSLGYEQYF	TRBV28	TRBJ2-7	NA	D	23827	-	-	-	-	-	-	-	-	-	-	-
113	SL%YE	6.3e-07	9	9	4e-11	1	0.001	0.085	0.001	0.00048	global-SL%YE	CASSLgYEQYF	CASSLGYEQYF	TRBV6-8	TRBJ2-7	NA	D	752	-	-	-	-	-	-	-	-	-	-	-
113	SL%YE	6.3e-07	9	9	4e-11	1	0.001	0.085	0.001	0.00048	global-SL%YE	CASSLgYEQYF	CASSLGYEQYF	TRBV25-1	TRBJ2-7	NA	D	359	-	-	-	-	-	-	-	-	-	-	-
113	SL%YE	6.3e-07	9	9	4e-11	1	0.001	0.085	0.001	0.00048	global-SL%YE	CASSLgYEQYF	CASSLGYEQYF	TRBV6-5	TRBJ2-7	NA	D	337	-	-	-	-	-	-	-	-	-	-	-
113	SL%YE	6.3e-07	9	9	4e-11	1	0.001	0.085	0.001	0.00048	global-SL%YE	CASSLgYEQYF	CASSLGYEQYF	TRBV7-4	TRBJ2-7	NA	D	240	-	-	-	-	-	-	-	-	-	-	-
113	SL%YE	6.3e-07	9	9	4e-11	1	0.001	0.085	0.001	0.00048	global-SL%YE	CASSLgYEQYF	CASSLGYEQYF	TRBV7-4	TRBJ2-7	NA	H108	2513	-	-	-	-	-	-	-	-	-	-	-
113	SL%YE	6.3e-07	9	9	4e-11	1	0.001	0.085	0.001	0.00048	global-SL%YE	CASSLgYEQYF	CASSLGYEQYF	TRBV7-2	TRBJ2-7	NA	H108	925	-	-	-	-	-	-	-	-	-	-	-
113	SL%YE	6.3e-07	9	9	4e-11	1	0.001	0.085	0.001	0.00048	global-SL%YE	CASSLgYEQYF	CASSLGYEQYF	TRBV7-2	TRBJ2-7	NA	H108	905	-	-	-	-	-	-	-	-	-	-	-
113	SL%YE	6.3e-07	9	9	4e-11	1	0.001	0.085	0.001	0.00048	global-SL%YE	CASSLgYEQYF	CASSLGYEQYF	TRBV7-9	TRBJ2-7	NA	H137	110	-	-	-	-	-	-	-	-	-	-	-
113	SL%YE	6.3e-07	9	9	4e-11	1	0.001	0.085	0.001	0.00048	global-SL%YE	CASSLgYEQYF	CASSLGYEQYF	TRBV7-9	TRBJ2-7	NA	H137	103	-	-	-	-	-	-	-	-	-	-	-
113	SL%YE	6.3e-07	9	9	4e-11	1	0.001	0.085	0.001	0.00048	global-SL%YE	CASSLgYEQYF	CASSLGYEQYF	TRBV5-1	TRBJ2-7	NA	H137	97	-	-	-	-	-	-	-	-	-	-	-
113	SL%YE	6.3e-07	9	9	4e-11	1	0.001	0.085	0.001	0.00048	global-SL%YE	CASSLgYEQYF	CASSLGYEQYF	TRBV28	TRBJ2-7	NA	H137	86	-	-	-	-	-	-	-	-	-	-	-
113	SL%YE	6.3e-07	9	9	4e-11	1	0.001	0.085	0.001	0.00048	global-SL%YE	CASSLgYEQYF	CASSLGYEQYF	TRBV28	TRBJ2-7	NA	H139	551	-	-	-	-	-	-	-	-	-	-	-
113	SL%YE	6.3e-07	9	9	4e-11	1	0.001	0.085	0.001	0.00048	global-SL%YE	CASSLgYEQYF	CASSLGYEQYF	TRBV5-1	TRBJ2-7	NA	H139	363	-	-	-	-	-	-	-	-	-	-	-
113	SL%YE	6.3e-07	9	9	4e-11	1	0.001	0.085	0.001	0.00048	global-SL%YE	CASSLSYEQYF	CASSLSYEQYF	TRBV28	TRBJ2-7	NA	H137	143	-	-	-	-	-	-	-	-	-	-	-
113	SL%YE	6.3e-07	9	9	4e-11	1	0.001	0.085	0.001	0.00048	global-SL%YE	CASSLSYEQYF	CASSLSYEQYF	TRBV28	TRBJ2-7	NA	H139	235	-	-	-	-	-	-	-	-	-	-	-
113	SL%YE	6.3e-07	9	9	4e-11	1	0.001	0.085	0.001	0.00048	global-SL%YE	CASSLlYEQYF	CASSLLYEQYF	TRBV28	TRBJ2-7	NA	H108	1309	-	-	-	-	-	-	-	-	-	-	-
113	SL%YE	6.3e-07	9	9	4e-11	1	0.001	0.085	0.001	0.00048	global-SL%YE	CASSLlYEQYF	CASSLLYEQYF	TRBV28	TRBJ2-7	NA	H137	81	-	-	-	-	-	-	-	-	-	-	-
114	S%EGT	6.8e-07	5	5	4.7e-09	1	0.006	0.54	0.001	0.0015	global-S%EGT	CASSDegTQYF	CASSDEGTQYF	TRBV2	TRBJ2-5	NA	C	1500	-	-	-	-	-	-	-	-	-	-	-
114	S%EGT	6.8e-07	5	5	4.7e-09	1	0.006	0.54	0.001	0.0015	global-S%EGT	CASSDegTQYF	CASSDEGTQYF	TRBV2	TRBJ2-5	NA	C	1487	-	-	-	-	-	-	-	-	-	-	-
114	S%EGT	6.8e-07	5	5	4.7e-09	1	0.006	0.54	0.001	0.0015	global-S%EGT	CASSRegTEAF	CASSREGTEAF	TRBV7-8	TRBJ1-1	NA	H137	87	-	-	-	-	-	-	-	-	-	-	-
114	S%EGT	6.8e-07	5	5	4.7e-09	1	0.006	0.54	0.001	0.0015	global-S%EGT	CASSLeGTapF	CASSLEGTAPF	TRBV7-9	TRBJ2-4	NA	H106	1002	-	-	-	-	-	-	-	-	-	-	-
114	S%EGT	6.8e-07	5	5	4.7e-09	1	0.006	0.54	0.001	0.0015	global-S%EGT	CASSLegTEAF	CASSLEGTEAF	TRBV7-9	TRBJ1-1	NA	H105	2919	-	-	-	-	-	-	-	-	-	-	-
114	S%EGT	6.8e-07	5	5	4.7e-09	1	0.006	0.54	0.001	0.0015	global-S%EGT	CASSLegTEAF	CASSLEGTEAF	TRBV7-9	TRBJ1-1	NA	H105	1622	-	-	-	-	-	-	-	-	-	-	-
114	S%EGT	6.8e-07	5	5	4.7e-09	1	0.006	0.54	0.001	0.0015	global-S%EGT	CASSLegTEAF	CASSLEGTEAF	TRBV7-9	TRBJ1-1	NA	H107	2557	-	-	-	-	-	-	-	-	-	-	-
114	S%EGT	6.8e-07	5	5	4.7e-09	1	0.006	0.54	0.001	0.0015	global-S%EGT	CASSLegTEAF	CASSLEGTEAF	TRBV7-9	TRBJ1-1	NA	H107	1413	-	-	-	-	-	-	-	-	-	-	-
114	S%EGT	6.8e-07	5	5	4.7e-09	1	0.006	0.54	0.001	0.0015	global-S%EGT	CSASgeGTSQF	CSASGEGTSQF	TRBV20-1	TRBJ2-1	NA	H106	2056	-	-	-	-	-	-	-	-	-	-	-
115	SL%TG	6.8e-07	3	5	7.5e-08	1	0.49	0.1	0.001	0.0015	global-SL%TG	CASSLgTGELF	CASSLGTGELF	TRBV5-1	TRBJ2-2	NA	H139	249	-	-	-	-	-	-	-	-	-	-	-
115	SL%TG	6.8e-07	3	5	7.5e-08	1	0.49	0.1	0.001	0.0015	global-SL%TG	CASSLgTGELF	CASSLGTGELF	TRBV28	TRBJ2-2	NA	H139	208	-	-	-	-	-	-	-	-	-	-	-
115	SL%TG	6.8e-07	3	5	7.5e-08	1	0.49	0.1	0.001	0.0015	global-SL%TG	CASSLtTGELF	CASSLTTGELF	TRBV7-4	TRBJ2-2	NA	E	22711	-	-	-	-	-	-	-	-	-	-	-
115	SL%TG	6.8e-07	3	5	7.5e-08	1	0.49	0.1	0.001	0.0015	global-SL%TG	CASSLtTGELF	CASSLTTGELF	TRBV11-2	TRBJ2-2	NA	E	20438	-	-	-	-	-	-	-	-	-	-	-
115	SL%TG	6.8e-07	3	5	7.5e-08	1	0.49	0.1	0.001	0.0015	global-SL%TG	CASSLtTGELF	CASSLTTGELF	TRBV7-2	TRBJ2-2	NA	E	11369	-	-	-	-	-	-	-	-	-	-	-
115	SL%TG	6.8e-07	3	5	7.5e-08	1	0.49	0.1	0.001	0.0015	global-SL%TG	CASSLtTGELF	CASSLTTGELF	TRBV7-2	TRBJ2-2	NA	E	11181	-	-	-	-	-	-	-	-	-	-	-
115	SL%TG	6.8e-07	3	5	7.5e-08	1	0.49	0.1	0.001	0.0015	global-SL%TG	CASSLtTGELF	CASSLTTGELF	TRBV7-8	TRBJ2-2	NA	E	5810	-	-	-	-	-	-	-	-	-	-	-
115	SL%TG	6.8e-07	3	5	7.5e-08	1	0.49	0.1	0.001	0.0015	global-SL%TG	CASSLtTGELF	CASSLTTGELF	TRBV7-9	TRBJ2-2	NA	E	2726	-	-	-	-	-	-	-	-	-	-	-
115	SL%TG	6.8e-07	3	5	7.5e-08	1	0.49	0.1	0.001	0.0015	global-SL%TG	CASSLtTGELF	CASSLTTGELF	TRBV7-9	TRBJ2-2	NA	E	2719	-	-	-	-	-	-	-	-	-	-	-
115	SL%TG	6.8e-07	3	5	7.5e-08	1	0.49	0.1	0.001	0.0015	global-SL%TG	CASSLtTGELF	CASSLTTGELF	TRBV11-3	TRBJ2-2	NA	E	2440	-	-	-	-	-	-	-	-	-	-	-
115	SL%TG	6.8e-07	3	5	7.5e-08	1	0.49	0.1	0.001	0.0015	global-SL%TG	CASSLtTGELF	CASSLTTGELF	TRBV11-3	TRBJ2-2	NA	E	1945	-	-	-	-	-	-	-	-	-	-	-
115	SL%TG	6.8e-07	3	5	7.5e-08	1	0.49	0.1	0.001	0.0015	global-SL%TG	CASSLtTGELF	CASSLTTGELF	TRBV11-2	TRBJ2-2	NA	E	1712	-	-	-	-	-	-	-	-	-	-	-
115	SL%TG	6.8e-07	3	5	7.5e-08	1	0.49	0.1	0.001	0.0015	global-SL%TG	CASSLtTGELF	CASSLTTGELF	TRBV6-8	TRBJ2-2	NA	E	1080	-	-	-	-	-	-	-	-	-	-	-
115	SL%TG	6.8e-07	3	5	7.5e-08	1	0.49	0.1	0.001	0.0015	global-SL%TG	CASSLtTGELF	CASSLTTGELF	TRBV6-5	TRBJ2-2	NA	E	895	-	-	-	-	-	-	-	-	-	-	-
115	SL%TG	6.8e-07	3	5	7.5e-08	1	0.49	0.1	0.001	0.0015	global-SL%TG	CASSLtTGELF	CASSLTTGELF	TRBV28	TRBJ2-2	NA	E	632	-	-	-	-	-	-	-	-	-	-	-
115	SL%TG	6.8e-07	3	5	7.5e-08	1	0.49	0.1	0.001	0.0015	global-SL%TG	CASSLtTGELF	CASSLTTGELF	TRBV12-3	TRBJ2-2	NA	E	503	-	-	-	-	-	-	-	-	-	-	-
115	SL%TG	6.8e-07	3	5	7.5e-08	1	0.49	0.1	0.001	0.0015	global-SL%TG	CASSLtTGELF	CASSLTTGELF	TRBV7-3	TRBJ2-2	NA	E	469	-	-	-	-	-	-	-	-	-	-	-
115	SL%TG	6.8e-07	3	5	7.5e-08	1	0.49	0.1	0.001	0.0015	global-SL%TG	CASSLtTGELF	CASSLTTGELF	TRBV7-2	TRBJ2-2	NA	E	447	-	-	-	-	-	-	-	-	-	-	-
115	SL%TG	6.8e-07	3	5	7.5e-08	1	0.49	0.1	0.001	0.0015	global-SL%TG	CASSLtTGELF	CASSLTTGELF	TRBV2	TRBJ2-2	NA	E	416	-	-	-	-	-	-	-	-	-	-	-
115	SL%TG	6.8e-07	3	5	7.5e-08	1	0.49	0.1	0.001	0.0015	global-SL%TG	CASSLtTGELF	CASSLTTGELF	TRBV5-1	TRBJ2-2	NA	E	390	-	-	-	-	-	-	-	-	-	-	-
115	SL%TG	6.8e-07	3	5	7.5e-08	1	0.49	0.1	0.001	0.0015	global-SL%TG	CASSLtTGELF	CASSLTTGELF	TRBV2	TRBJ2-2	NA	E	360	-	-	-	-	-	-	-	-	-	-	-
115	SL%TG	6.8e-07	3	5	7.5e-08	1	0.49	0.1	0.001	0.0015	global-SL%TG	CASSLtTGELF	CASSLTTGELF	TRBV27	TRBJ2-2	NA	E	290	-	-	-	-	-	-	-	-	-	-	-
115	SL%TG	6.8e-07	3	5	7.5e-08	1	0.49	0.1	0.001	0.0015	global-SL%TG	CASSLtTGELF	CASSLTTGELF	TRBV12-4	TRBJ2-2	NA	E	257	-	-	-	-	-	-	-	-	-	-	-
115	SL%TG	6.8e-07	3	5	7.5e-08	1	0.49	0.1	0.001	0.0015	global-SL%TG	CASSLsTGELF	CASSLSTGELF	TRBV6-5	TRBJ2-2	NA	H139	233	-	-	-	-	-	-	-	-	-	-	-
115	SL%TG	6.8e-07	3	5	7.5e-08	1	0.49	0.1	0.001	0.0015	global-SL%TG	CASSLlTGELF	CASSLLTGELF	TRBV28	TRBJ2-2	NA	H138	265	-	-	-	-	-	-	-	-	-	-	-
115	SL%TG	6.8e-07	3	5	7.5e-08	1	0.49	0.1	0.001	0.0015	global-SL%TG	CASSLNTGELF	CASSLNTGELF	TRBV28	TRBJ2-2	NA	H139	199	-	-	-	-	-	-	-	-	-	-	-
116	SL%GNTG	7.1e-07	3	4	1e-07	1	0.068	0.65	0.001	0.0023	global-SL%GNTG	CASSLAGNTGELF	CASSLAGNTGELF	TRBV5-1	TRBJ2-2	NA	H106	959	-	-	-	-	-	-	-	-	-	-	-
116	SL%GNTG	7.1e-07	3	4	1e-07	1	0.068	0.65	0.001	0.0023	global-SL%GNTG	CASSLdgNTGELF	CASSLDGNTGELF	TRBV5-1	TRBJ2-2	NA	H108	1436	-	-	-	-	-	-	-	-	-	-	-
116	SL%GNTG	7.1e-07	3	4	1e-07	1	0.068	0.65	0.001	0.0023	global-SL%GNTG	CASSLSGNTGELF	CASSLSGNTGELF	TRBV5-1	TRBJ2-2	NA	H106	1827	-	-	-	-	-	-	-	-	-	-	-
116	SL%GNTG	7.1e-07	3	4	1e-07	1	0.068	0.65	0.001	0.0023	global-SL%GNTG	CASSLegNTGELF	CASSLEGNTGELF	TRBV7-4	TRBJ2-2	NA	G	837	-	-	-	-	-	-	-	-	-	-	-
116	SL%GNTG	7.1e-07	3	4	1e-07	1	0.068	0.65	0.001	0.0023	global-SL%GNTG	CASSLegNTGELF	CASSLEGNTGELF	TRBV11-2	TRBJ2-2	NA	G	826	-	-	-	-	-	-	-	-	-	-	-
117	%SGS	7.1e-07	3	4	1.8e-10	1	0.001	0.076	0.001	0.0023	global-%SGS	CSARSGsEQF	CSARSGSEQF	TRBV20-1	TRBJ2-1	NA	B	12156	-	-	-	-	-	-	-	-	-	-	-
117	%SGS	7.1e-07	3	4	1.8e-10	1	0.001	0.076	0.001	0.0023	global-%SGS	CSARSGsEQF	CSARSGSEQF	TRBV20-1	TRBJ2-1	NA	B	11566	-	-	-	-	-	-	-	-	-	-	-
117	%SGS	7.1e-07	3	4	1.8e-10	1	0.001	0.076	0.001	0.0023	global-%SGS	CASnSGsEAF	CASNSGSEAF	TRBV6-5	TRBJ1-1	NA	H110	2195	-	-	-	-	-	-	-	-	-	-	-
117	%SGS	7.1e-07	3	4	1.8e-10	1	0.001	0.076	0.001	0.0023	global-%SGS	CgarSGsEQF	CGARSGSEQF	TRBV20-1	TRBJ2-1	NA	B	429	-	-	-	-	-	-	-	-	-	-	-
117	%SGS	7.1e-07	3	4	1.8e-10	1	0.001	0.076	0.001	0.0023	global-%SGS	CgarSGsEQF	CGARSGSEQF	TRBV20-1	TRBJ2-1	NA	B	416	-	-	-	-	-	-	-	-	-	-	-
117	%SGS	7.1e-07	3	4	1.8e-10	1	0.001	0.076	0.001	0.0023	global-%SGS	CASrSGsEAF	CASRSGSEAF	TRBV6-5	TRBJ1-1	NA	H138	257	-	-	-	-	-	-	-	-	-	-	-
118	SL%V	7.1e-07	3	4	3.9e-08	1	0.034	0.49	0.001	0.0023	global-SL%V	CASSLdvEQF	CASSLDVEQF	TRBV7-4	TRBJ2-1	NA	H137	78	-	-	-	-	-	-	-	-	-	-	-
118	SL%V	7.1e-07	3	4	3.9e-08	1	0.034	0.49	0.001	0.0023	global-SL%V	CASSLevEQF	CASSLEVEQF	TRBV28	TRBJ2-1	NA	H	2903	-	-	-	-	-	-	-	-	-	-	-
118	SL%V	7.1e-07	3	4	3.9e-08	1	0.034	0.49	0.001	0.0023	global-SL%V	CASSLavEQF	CASSLAVEQF	TRBV7-4	TRBJ2-1	NA	H105	2165	-	-	-	-	-	-	-	-	-	-	-
118	SL%V	7.1e-07	3	4	3.9e-08	1	0.034	0.49	0.001	0.0023	global-SL%V	CASSLrvirF	CASSLRVIRF	TRBV5-1	TRBJ2-1	NA	H	907	-	-	-	-	-	-	-	-	-	-	-
119	SL%NYG	9.1e-07	6	6	7.9e-10	1	0.001	0.65	0.001	0.0012	global-SL%NYG	CASSLwnyghTF	CASSLWNYGHTF	TRBV7-4	TRBJ1-2	NA	E	779	-	-	-	-	-	-	-	-	-	-	-
119	SL%NYG	9.1e-07	6	6	7.9e-10	1	0.001	0.65	0.001	0.0012	global-SL%NYG	CASSLwnyghTF	CASSLWNYGHTF	TRBV7-2	TRBJ1-2	NA	E	281	-	-	-	-	-	-	-	-	-	-	-
119	SL%NYG	9.1e-07	6	6	7.9e-10	1	0.001	0.65	0.001	0.0012	global-SL%NYG	CASSLwnyghTF	CASSLWNYGHTF	TRBV7-2	TRBJ1-2	NA	E	272	-	-	-	-	-	-	-	-	-	-	-
119	SL%NYG	9.1e-07	6	6	7.9e-10	1	0.001	0.65	0.001	0.0012	global-SL%NYG	CASSLwNYGYTF	CASSLWNYGYTF	TRBV7-4	TRBJ1-2	NA	E	3932	-	-	-	-	-	-	-	-	-	-	-
119	SL%NYG	9.1e-07	6	6	7.9e-10	1	0.001	0.65	0.001	0.0012	global-SL%NYG	CASSLwNYGYTF	CASSLWNYGYTF	TRBV7-2	TRBJ1-2	NA	E	1508	-	-	-	-	-	-	-	-	-	-	-
119	SL%NYG	9.1e-07	6	6	7.9e-10	1	0.001	0.65	0.001	0.0012	global-SL%NYG	CASSLwNYGYTF	CASSLWNYGYTF	TRBV7-2	TRBJ1-2	NA	E	1430	-	-	-	-	-	-	-	-	-	-	-
119	SL%NYG	9.1e-07	6	6	7.9e-10	1	0.001	0.65	0.001	0.0012	global-SL%NYG	CASSLwNYGYTF	CASSLWNYGYTF	TRBV7-8	TRBJ1-2	NA	E	1117	-	-	-	-	-	-	-	-	-	-	-
119	SL%NYG	9.1e-07	6	6	7.9e-10	1	0.001	0.65	0.001	0.0012	global-SL%NYG	CASSLwNYGYTF	CASSLWNYGYTF	TRBV7-9	TRBJ1-2	NA	E	239	-	-	-	-	-	-	-	-	-	-	-
119	SL%NYG	9.1e-07	6	6	7.9e-10	1	0.001	0.65	0.001	0.0012	global-SL%NYG	CASSLdNYGYTF	CASSLDNYGYTF	TRBV28	TRBJ1-2	NA	H107	11028	-	-	-	-	-	-	-	-	-	-	-
119	SL%NYG	9.1e-07	6	6	7.9e-10	1	0.001	0.65	0.001	0.0012	global-SL%NYG	CASSLdNYGYTF	CASSLDNYGYTF	TRBV5-1	TRBJ1-2	NA	H139	349	-	-	-	-	-	-	-	-	-	-	-
119	SL%NYG	9.1e-07	6	6	7.9e-10	1	0.001	0.65	0.001	0.0012	global-SL%NYG	CASSLdNYGYTF	CASSLDNYGYTF	TRBV7-4	TRBJ1-2	NA	H139	296	-	-	-	-	-	-	-	-	-	-	-
119	SL%NYG	9.1e-07	6	6	7.9e-10	1	0.001	0.65	0.001	0.0012	global-SL%NYG	CASSLdNYGYTF	CASSLDNYGYTF	TRBV7-2	TRBJ1-2	NA	H139	207	-	-	-	-	-	-	-	-	-	-	-
119	SL%NYG	9.1e-07	6	6	7.9e-10	1	0.001	0.65	0.001	0.0012	global-SL%NYG	CASSLvNYGYTF	CASSLVNYGYTF	TRBV7-9	TRBJ1-2	NA	H108	1134	-	-	-	-	-	-	-	-	-	-	-
119	SL%NYG	9.1e-07	6	6	7.9e-10	1	0.001	0.65	0.001	0.0012	global-SL%NYG	CASSLvNYGYTF	CASSLVNYGYTF	TRBV7-9	TRBJ1-2	NA	H108	1019	-	-	-	-	-	-	-	-	-	-	-
119	SL%NYG	9.1e-07	6	6	7.9e-10	1	0.001	0.65	0.001	0.0012	global-SL%NYG	CASSLtNYGYTF	CASSLTNYGYTF	TRBV7-4	TRBJ1-2	NA	A	4285	-	-	-	-	-	-	-	-	-	-	-
119	SL%NYG	9.1e-07	6	6	7.9e-10	1	0.001	0.65	0.001	0.0012	global-SL%NYG	CASSLtNYGYTF	CASSLTNYGYTF	TRBV11-2	TRBJ1-2	NA	A	3859	-	-	-	-	-	-	-	-	-	-	-
119	SL%NYG	9.1e-07	6	6	7.9e-10	1	0.001	0.65	0.001	0.0012	global-SL%NYG	CASSLtNYGYTF	CASSLTNYGYTF	TRBV7-8	TRBJ1-2	NA	A	719	-	-	-	-	-	-	-	-	-	-	-
119	SL%NYG	9.1e-07	6	6	7.9e-10	1	0.001	0.65	0.001	0.0012	global-SL%NYG	CASSLtNYGYTF	CASSLTNYGYTF	TRBV7-2	TRBJ1-2	NA	A	641	-	-	-	-	-	-	-	-	-	-	-
119	SL%NYG	9.1e-07	6	6	7.9e-10	1	0.001	0.65	0.001	0.0012	global-SL%NYG	CASSLtNYGYTF	CASSLTNYGYTF	TRBV7-2	TRBJ1-2	NA	A	633	-	-	-	-	-	-	-	-	-	-	-
119	SL%NYG	9.1e-07	6	6	7.9e-10	1	0.001	0.65	0.001	0.0012	global-SL%NYG	CASSLaNYGYTF	CASSLANYGYTF	TRBV7-4	TRBJ1-2	NA	J	2903	-	-	-	-	-	-	-	-	-	-	-
119	SL%NYG	9.1e-07	6	6	7.9e-10	1	0.001	0.65	0.001	0.0012	global-SL%NYG	CASSLaNYGYTF	CASSLANYGYTF	TRBV11-3	TRBJ1-2	NA	J	1856	-	-	-	-	-	-	-	-	-	-	-
119	SL%NYG	9.1e-07	6	6	7.9e-10	1	0.001	0.65	0.001	0.0012	global-SL%NYG	CASSLaNYGYTF	CASSLANYGYTF	TRBV7-2	TRBJ1-2	NA	J	1842	-	-	-	-	-	-	-	-	-	-	-
119	SL%NYG	9.1e-07	6	6	7.9e-10	1	0.001	0.65	0.001	0.0012	global-SL%NYG	CASSLaNYGYTF	CASSLANYGYTF	TRBV7-2	TRBJ1-2	NA	J	1611	-	-	-	-	-	-	-	-	-	-	-
119	SL%NYG	9.1e-07	6	6	7.9e-10	1	0.001	0.65	0.001	0.0012	global-SL%NYG	CASSLaNYGYTF	CASSLANYGYTF	TRBV11-2	TRBJ1-2	NA	J	767	-	-	-	-	-	-	-	-	-	-	-
119	SL%NYG	9.1e-07	6	6	7.9e-10	1	0.001	0.65	0.001	0.0012	global-SL%NYG	CASSLaNYGYTF	CASSLANYGYTF	TRBV7-8	TRBJ1-2	NA	J	582	-	-	-	-	-	-	-	-	-	-	-
119	SL%NYG	9.1e-07	6	6	7.9e-10	1	0.001	0.65	0.001	0.0012	global-SL%NYG	CASSLaNYGYTF	CASSLANYGYTF	TRBV7-2	TRBJ1-2	NA	J	411	-	-	-	-	-	-	-	-	-	-	-
120	SL%GDQP	9.1e-07	6	6	5.6e-08	1	0.14	0.33	0.001	0.0012	global-SL%GDQP	CASSLRGdQPQHF	CASSLRGDQPQHF	TRBV28	TRBJ1-5	NA	G	1866	-	-	-	-	-	-	-	-	-	-	-
120	SL%GDQP	9.1e-07	6	6	5.6e-08	1	0.14	0.33	0.001	0.0012	global-SL%GDQP	CASSLGGdQPQHF	CASSLGGDQPQHF	TRBV7-9	TRBJ1-5	NA	H138	272	-	-	-	-	-	-	-	-	-	-	-
120	SL%GDQP	9.1e-07	6	6	5.6e-08	1	0.14	0.33	0.001	0.0012	global-SL%GDQP	CASSLvgdQPQHF	CASSLVGDQPQHF	TRBV7-9	TRBJ1-5	NA	H139	199	-	-	-	-	-	-	-	-	-	-	-
120	SL%GDQP	9.1e-07	6	6	5.6e-08	1	0.14	0.33	0.001	0.0012	global-SL%GDQP	CASSLngdQPQHF	CASSLNGDQPQHF	TRBV7-4	TRBJ1-5	NA	H107	6802	-	-	-	-	-	-	-	-	-	-	-
120	SL%GDQP	9.1e-07	6	6	5.6e-08	1	0.14	0.33	0.001	0.0012	global-SL%GDQP	CASSLngdQPQHF	CASSLNGDQPQHF	TRBV7-2	TRBJ1-5	NA	H107	2245	-	-	-	-	-	-	-	-	-	-	-
120	SL%GDQP	9.1e-07	6	6	5.6e-08	1	0.14	0.33	0.001	0.0012	global-SL%GDQP	CASSLngdQPQHF	CASSLNGDQPQHF	TRBV7-2	TRBJ1-5	NA	H107	1983	-	-	-	-	-	-	-	-	-	-	-
120	SL%GDQP	9.1e-07	6	6	5.6e-08	1	0.14	0.33	0.001	0.0012	global-SL%GDQP	CASSLngdQPQHF	CASSLNGDQPQHF	TRBV7-8	TRBJ1-5	NA	H107	783	-	-	-	-	-	-	-	-	-	-	-
120	SL%GDQP	9.1e-07	6	6	5.6e-08	1	0.14	0.33	0.001	0.0012	global-SL%GDQP	CASSLQGdQPQHF	CASSLQGDQPQHF	TRBV6-5	TRBJ1-5	NA	H137	78	-	-	-	-	-	-	-	-	-	-	-
120	SL%GDQP	9.1e-07	6	6	5.6e-08	1	0.14	0.33	0.001	0.0012	global-SL%GDQP	CASSLTGdQPQHF	CASSLTGDQPQHF	TRBV28	TRBJ1-5	NA	H	2010	-	-	-	-	-	-	-	-	-	-	-
120	SL%GDQP	9.1e-07	6	6	5.6e-08	1	0.14	0.33	0.001	0.0012	global-SL%GDQP	CASSLTGdQPQHF	CASSLTGDQPQHF	TRBV5-1	TRBJ1-5	NA	H107	6760	-	-	-	-	-	-	-	-	-	-	-
121	SLN%	9.9e-07	6	5	5.4e-08	1	0.06	0.61	0.001	0.0015	global-SLN%	CASSLNEKLF	CASSLNEKLF	TRBV28	TRBJ1-4	NA	C	3334	-	-	-	-	-	-	-	-	-	-	-
121	SLN%	9.9e-07	6	5	5.4e-08	1	0.06	0.61	0.001	0.0015	global-SLN%	CASSLnNEQF	CASSLNNEQF	TRBV28	TRBJ2-1	NA	H108	1254	-	-	-	-	-	-	-	-	-	-	-
121	SLN%	9.9e-07	6	5	5.4e-08	1	0.06	0.61	0.001	0.0015	global-SLN%	CASSLNTEAF	CASSLNTEAF	TRBV7-4	TRBJ1-1	NA	H105	2721	-	-	-	-	-	-	-	-	-	-	-
121	SLN%	9.9e-07	6	5	5.4e-08	1	0.06	0.61	0.001	0.0015	global-SLN%	CASSLNTEAF	CASSLNTEAF	TRBV11-3	TRBJ1-1	NA	H105	1986	-	-	-	-	-	-	-	-	-	-	-
121	SLN%	9.9e-07	6	5	5.4e-08	1	0.06	0.61	0.001	0.0015	global-SLN%	CASSLNTEAF	CASSLNTEAF	TRBV7-2	TRBJ1-1	NA	H105	1407	-	-	-	-	-	-	-	-	-	-	-
121	SLN%	9.9e-07	6	5	5.4e-08	1	0.06	0.61	0.001	0.0015	global-SLN%	CASSLNTEAF	CASSLNTEAF	TRBV7-2	TRBJ1-1	NA	H105	1304	-	-	-	-	-	-	-	-	-	-	-
121	SLN%	9.9e-07	6	5	5.4e-08	1	0.06	0.61	0.001	0.0015	global-SLN%	CASSLNTEAF	CASSLNTEAF	TRBV28	TRBJ1-1	NA	H108	1200	-	-	-	-	-	-	-	-	-	-	-
121	SLN%	9.9e-07	6	5	5.4e-08	1	0.06	0.61	0.001	0.0015	global-SLN%	CASSLNTEAF	CASSLNTEAF	TRBV2	TRBJ1-1	NA	H108	1162	-	-	-	-	-	-	-	-	-	-	-
121	SLN%	9.9e-07	6	5	5.4e-08	1	0.06	0.61	0.001	0.0015	global-SLN%	CASSLNTEAF	CASSLNTEAF	TRBV28	TRBJ1-1	NA	H137	155	-	-	-	-	-	-	-	-	-	-	-
121	SLN%	9.9e-07	6	5	5.4e-08	1	0.06	0.61	0.001	0.0015	global-SLN%	CASSLNTEAF	CASSLNTEAF	TRBV12-3	TRBJ1-1	NA	H137	83	-	-	-	-	-	-	-	-	-	-	-
121	SLN%	9.9e-07	6	5	5.4e-08	1	0.06	0.61	0.001	0.0015	global-SLN%	CASSLNTEAF	CASSLNTEAF	TRBV28	TRBJ1-1	NA	H138	357	-	-	-	-	-	-	-	-	-	-	-
121	SLN%	9.9e-07	6	5	5.4e-08	1	0.06	0.61	0.001	0.0015	global-SLN%	CASSLnGELF	CASSLNGELF	TRBV5-1	TRBJ2-2	NA	G	1924	-	-	-	-	-	-	-	-	-	-	-
121	SLN%	9.9e-07	6	5	5.4e-08	1	0.06	0.61	0.001	0.0015	global-SLN%	CASSLnGELF	CASSLNGELF	TRBV28	TRBJ2-2	NA	H105	5423	-	-	-	-	-	-	-	-	-	-	-
121	SLN%	9.9e-07	6	5	5.4e-08	1	0.06	0.61	0.001	0.0015	global-SLN%	CASSLnGGAF	CASSLNGGAF	TRBV28	TRBJ1-1	NA	H138	310	-	-	-	-	-	-	-	-	-	-	-
122	S%RGT	1.1e-06	5	6	7e-08	1	0.19	0.31	0.001	0.0012	global-S%RGT	CASSVRGTEAF	CASSVRGTEAF	TRBV2	TRBJ1-1	NA	C	1281	-	-	-	-	-	-	-	-	-	-	-
122	S%RGT	1.1e-06	5	6	7e-08	1	0.19	0.31	0.001	0.0012	global-S%RGT	CASSVRGTEAF	CASSVRGTEAF	TRBV2	TRBJ1-1	NA	C	1176	-	-	-	-	-	-	-	-	-	-	-
122	S%RGT	1.1e-06	5	6	7e-08	1	0.19	0.31	0.001	0.0012	global-S%RGT	CASSPRGTEAF	CASSPRGTEAF	TRBV25-1	TRBJ1-1	NA	H137	95	-	-	-	-	-	-	-	-	-	-	-
122	S%RGT	1.1e-06	5	6	7e-08	1	0.19	0.31	0.001	0.0012	global-S%RGT	CASSYRGTEAF	CASSYRGTEAF	TRBV6-5	TRBJ1-1	NA	H138	340	-	-	-	-	-	-	-	-	-	-	-
122	S%RGT	1.1e-06	5	6	7e-08	1	0.19	0.31	0.001	0.0012	global-S%RGT	CSASpRGTEAF	CSASPRGTEAF	TRBV20-1	TRBJ1-1	NA	H137	86	-	-	-	-	-	-	-	-	-	-	-
122	S%RGT	1.1e-06	5	6	7e-08	1	0.19	0.31	0.001	0.0012	global-S%RGT	CASSfRGTEAF	CASSFRGTEAF	TRBV5-1	TRBJ1-1	NA	C	15926	-	-	-	-	-	-	-	-	-	-	-
122	S%RGT	1.1e-06	5	6	7e-08	1	0.19	0.31	0.001	0.0012	global-S%RGT	CASSfRGTEAF	CASSFRGTEAF	TRBV28	TRBJ1-1	NA	H138	257	-	-	-	-	-	-	-	-	-	-	-
122	S%RGT	1.1e-06	5	6	7e-08	1	0.19	0.31	0.001	0.0012	global-S%RGT	CASSfRGTEAF	CASSFRGTEAF	TRBV28	TRBJ1-1	NA	H139	329	-	-	-	-	-	-	-	-	-	-	-
122	S%RGT	1.1e-06	5	6	7e-08	1	0.19	0.31	0.001	0.0012	global-S%RGT	CASShRGTQYF	CASSHRGTQYF	TRBV28	TRBJ2-5	NA	H106	945	-	-	-	-	-	-	-	-	-	-	-
123	SLS%NT	1.4e-06	4	4	2.3e-09	1	0.001	0.98	0.001	0.0023	global-SLS%NT	CASSLSGNTIYF	CASSLSGNTIYF	TRBV25-1	TRBJ1-3	NA	H139	233	-	-	-	-	-	-	-	-	-	-	-
123	SLS%NT	1.4e-06	4	4	2.3e-09	1	0.001	0.98	0.001	0.0023	global-SLS%NT	CASSLslNTEAF	CASSLSLNTEAF	TRBV27	TRBJ1-1	NA	H105	1356	-	-	-	-	-	-	-	-	-	-	-
123	SLS%NT	1.4e-06	4	4	2.3e-09	1	0.001	0.98	0.001	0.0023	global-SLS%NT	CASSLslNTEAF	CASSLSLNTEAF	TRBV25-1	TRBJ1-1	NA	H137	105	-	-	-	-	-	-	-	-	-	-	-
123	SLS%NT	1.4e-06	4	4	2.3e-09	1	0.001	0.98	0.001	0.0023	global-SLS%NT	CASSLslNTEAF	CASSLSLNTEAF	TRBV27	TRBJ1-1	NA	H137	81	-	-	-	-	-	-	-	-	-	-	-
123	SLS%NT	1.4e-06	4	4	2.3e-09	1	0.001	0.98	0.001	0.0023	global-SLS%NT	CASSLsrNTEAF	CASSLSRNTEAF	TRBV27	TRBJ1-1	NA	H110	1499	-	-	-	-	-	-	-	-	-	-	-
123	SLS%NT	1.4e-06	4	4	2.3e-09	1	0.001	0.98	0.001	0.0023	global-SLS%NT	CASSLSGNTEAF	CASSLSGNTEAF	TRBV27	TRBJ1-1	NA	H137	96	-	-	-	-	-	-	-	-	-	-	-
124	SR%GNT	1.4e-06	4	5	8.1e-08	1	0.088	0.63	0.001	0.0015	global-SR%GNT	CATSRTGNTEAF	CATSRTGNTEAF	TRBV15	TRBJ1-1	NA	H110	1982	-	-	-	-	-	-	-	-	-	-	-
124	SR%GNT	1.4e-06	4	5	8.1e-08	1	0.088	0.63	0.001	0.0015	global-SR%GNT	CASSRTGNTEAF	CASSRTGNTEAF	TRBV7-8	TRBJ1-1	NA	H137	122	-	-	-	-	-	-	-	-	-	-	-
124	SR%GNT	1.4e-06	4	5	8.1e-08	1	0.088	0.63	0.001	0.0015	global-SR%GNT	CASSRegnTQYF	CASSREGNTQYF	TRBV5-1	TRBJ2-3	NA	H110	1227	-	-	-	-	-	-	-	-	-	-	-
124	SR%GNT	1.4e-06	4	5	8.1e-08	1	0.088	0.63	0.001	0.0015	global-SR%GNT	CASSRQGNTEAF	CASSRQGNTEAF	TRBV6-5	TRBJ1-1	NA	H106	2119	-	-	-	-	-	-	-	-	-	-	-
124	SR%GNT	1.4e-06	4	5	8.1e-08	1	0.088	0.63	0.001	0.0015	global-SR%GNT	CATSRvgNTEAF	CATSRVGNTEAF	TRBV15	TRBJ1-1	NA	G	800	-	-	-	-	-	-	-	-	-	-	-
125	T%NT	1.4e-06	3	4	2e-07	1	0.2	0.43	0.001	0.0023	global-T%NT	CATTGNTEAF	CATTGNTEAF	TRBV28	TRBJ1-1	NA	H139	199	-	-	-	-	-	-	-	-	-	-	-
125	T%NT	1.4e-06	3	4	2e-07	1	0.2	0.43	0.001	0.0023	global-T%NT	CSATGNTEAF	CSATGNTEAF	TRBV20-1	TRBJ1-1	NA	H137	82	-	-	-	-	-	-	-	-	-	-	-
125	T%NT	1.4e-06	3	4	2e-07	1	0.2	0.43	0.001	0.0023	global-T%NT	CASTgNTEAF	CASTGNTEAF	TRBV19	TRBJ1-1	NA	C	5109	-	-	-	-	-	-	-	-	-	-	-
125	T%NT	1.4e-06	3	4	2e-07	1	0.2	0.43	0.001	0.0023	global-T%NT	CASTgNTEAF	CASTGNTEAF	TRBV19	TRBJ1-1	NA	C	4810	-	-	-	-	-	-	-	-	-	-	-
125	T%NT	1.4e-06	3	4	2e-07	1	0.2	0.43	0.001	0.0023	global-T%NT	CASTgNTEAF	CASTGNTEAF	TRBV6-5	TRBJ1-1	NA	H139	379	-	-	-	-	-	-	-	-	-	-	-
125	T%NT	1.4e-06	3	4	2e-07	1	0.2	0.43	0.001	0.0023	global-T%NT	CASTyNTEAF	CASTYNTEAF	TRBV25-1	TRBJ1-1	NA	H137	94	-	-	-	-	-	-	-	-	-	-	-
126	SL%RT	1.4e-06	4	4	1.3e-06	1	0.64	0.89	0.001	0.0023	global-SL%RT	CASSLDRTEAF	CASSLDRTEAF	TRBV6-5	TRBJ1-1	NA	H137	99	-	-	-	-	-	-	-	-	-	-	-
126	SL%RT	1.4e-06	4	4	1.3e-06	1	0.64	0.89	0.001	0.0023	global-SL%RT	CASSLDRTEAF	CASSLDRTEAF	TRBV28	TRBJ1-1	NA	H138	482	-	-	-	-	-	-	-	-	-	-	-
126	SL%RT	1.4e-06	4	4	1.3e-06	1	0.64	0.89	0.001	0.0023	global-SL%RT	CASSLerTQYF	CASSLERTQYF	TRBV7-4	TRBJ2-5	NA	H	1729	-	-	-	-	-	-	-	-	-	-	-
126	SL%RT	1.4e-06	4	4	1.3e-06	1	0.64	0.89	0.001	0.0023	global-SL%RT	CASSLerTQYF	CASSLERTQYF	TRBV11-3	TRBJ2-5	NA	H	1227	-	-	-	-	-	-	-	-	-	-	-
126	SL%RT	1.4e-06	4	4	1.3e-06	1	0.64	0.89	0.001	0.0023	global-SL%RT	CASSLerTQYF	CASSLERTQYF	TRBV7-2	TRBJ2-5	NA	H	960	-	-	-	-	-	-	-	-	-	-	-
126	SL%RT	1.4e-06	4	4	1.3e-06	1	0.64	0.89	0.001	0.0023	global-SL%RT	CASSLerTQYF	CASSLERTQYF	TRBV7-2	TRBJ2-5	NA	H	931	-	-	-	-	-	-	-	-	-	-	-
126	SL%RT	1.4e-06	4	4	1.3e-06	1	0.64	0.89	0.001	0.0023	global-SL%RT	CASSLerTQYF	CASSLERTQYF	TRBV7-8	TRBJ2-5	NA	H	886	-	-	-	-	-	-	-	-	-	-	-
126	SL%RT	1.4e-06	4	4	1.3e-06	1	0.64	0.89	0.001	0.0023	global-SL%RT	CASSLGRTEAF	CASSLGRTEAF	TRBV7-9	TRBJ1-1	NA	H138	226	-	-	-	-	-	-	-	-	-	-	-
126	SL%RT	1.4e-06	4	4	1.3e-06	1	0.64	0.89	0.001	0.0023	global-SL%RT	CASSLGRtEQF	CASSLGRTEQF	TRBV5-1	TRBJ2-1	NA	H105	2038	-	-	-	-	-	-	-	-	-	-	-
127	SDW%GKDRANT	1.7e-06	1	3	9.9e-11	1	0.008	0.002	0.001	0.0062	global-SDW%GKDRANT	CASSDwTGkdraNTEAF	CASSDWTGKDRANTEAF	TRBV25-1	TRBJ1-1	NA	E	70472	-	-	-	-	-	-	-	-	-	-	-
127	SDW%GKDRANT	1.7e-06	1	3	9.9e-11	1	0.008	0.002	0.001	0.0062	global-SDW%GKDRANT	CASSDwTGkdraNTEAF	CASSDWTGKDRANTEAF	TRBV28	TRBJ1-1	NA	E	325	-	-	-	-	-	-	-	-	-	-	-
127	SDW%GKDRANT	1.7e-06	1	3	9.9e-11	1	0.008	0.002	0.001	0.0062	global-SDW%GKDRANT	CASSDwagkDRaNTEAF	CASSDWAGKDRANTEAF	TRBV25-1	TRBJ1-1	NA	E	234	-	-	-	-	-	-	-	-	-	-	-
127	SDW%GKDRANT	1.7e-06	1	3	9.9e-11	1	0.008	0.002	0.001	0.0062	global-SDW%GKDRANT	CvssdwTGkdraNTEAF	CVSSDWTGKDRANTEAF	TRBV25-1	TRBJ1-1	NA	E	495	-	-	-	-	-	-	-	-	-	-	-
128	SLS%YN	1.7e-06	2	3	5.5e-09	1	0.001	0.88	0.001	0.0062	global-SLS%YN	CASSLsSYNEQF	CASSLSSYNEQF	TRBV19	TRBJ2-1	NA	H137	102	-	-	-	-	-	-	-	-	-	-	-
128	SLS%YN	1.7e-06	2	3	5.5e-09	1	0.001	0.88	0.001	0.0062	global-SLS%YN	CASSLsSYNEQF	CASSLSSYNEQF	TRBV19	TRBJ2-1	NA	H137	92	-	-	-	-	-	-	-	-	-	-	-
128	SLS%YN	1.7e-06	2	3	5.5e-09	1	0.001	0.88	0.001	0.0062	global-SLS%YN	CASSLsSYNEQF	CASSLSSYNEQF	TRBV28	TRBJ2-1	NA	H137	77	-	-	-	-	-	-	-	-	-	-	-
128	SLS%YN	1.7e-06	2	3	5.5e-09	1	0.001	0.88	0.001	0.0062	global-SLS%YN	CASSLsdYNEQF	CASSLSDYNEQF	TRBV28	TRBJ2-1	NA	H	3451	-	-	-	-	-	-	-	-	-	-	-
128	SLS%YN	1.7e-06	2	3	5.5e-09	1	0.001	0.88	0.001	0.0062	global-SLS%YN	CASSLSGYNEQF	CASSLSGYNEQF	TRBV28	TRBJ2-1	NA	H137	87	-	-	-	-	-	-	-	-	-	-	-
129	S%TSGYN	1.7e-06	2	3	3.7e-07	1	0.17	0.36	0.001	0.0062	global-S%TSGYN	CSASGTSGYNEQF	CSASGTSGYNEQF	TRBV20-1	TRBJ2-1	NA	H138	251	-	-	-	-	-	-	-	-	-	-	-
129	S%TSGYN	1.7e-06	2	3	3.7e-07	1	0.17	0.36	0.001	0.0062	global-S%TSGYN	CASSRTSGYNEQF	CASSRTSGYNEQF	TRBV19	TRBJ2-1	NA	H138	213	-	-	-	-	-	-	-	-	-	-	-
129	S%TSGYN	1.7e-06	2	3	3.7e-07	1	0.17	0.36	0.001	0.0062	global-S%TSGYN	CASSPTSGYNEQF	CASSPTSGYNEQF	TRBV28	TRBJ2-1	NA	G	4940	-	-	-	-	-	-	-	-	-	-	-
130	%PNTG	1.7e-06	2	3	8.9e-07	1	0.41	0.35	0.001	0.0062	global-%PNTG	CASSPnTGGLF	CASSPNTGGLF	TRBV12-3	TRBJ2-2	NA	J	236	-	-	-	-	-	-	-	-	-	-	-
130	%PNTG	1.7e-06	2	3	8.9e-07	1	0.41	0.35	0.001	0.0062	global-%PNTG	CASSPNTGELF	CASSPNTGELF	TRBV12-3	TRBJ2-2	NA	J	11633	-	-	-	-	-	-	-	-	-	-	-
130	%PNTG	1.7e-06	2	3	8.9e-07	1	0.41	0.35	0.001	0.0062	global-%PNTG	CASSPNTGELF	CASSPNTGELF	TRBV12-4	TRBJ2-2	NA	J	1212	-	-	-	-	-	-	-	-	-	-	-
130	%PNTG	1.7e-06	2	3	8.9e-07	1	0.41	0.35	0.001	0.0062	global-%PNTG	CASSPNTGELF	CASSPNTGELF	TRBV6-5	TRBJ2-2	NA	J	451	-	-	-	-	-	-	-	-	-	-	-
130	%PNTG	1.7e-06	2	3	8.9e-07	1	0.41	0.35	0.001	0.0062	global-%PNTG	CASSPNTGELF	CASSPNTGELF	TRBV28	TRBJ2-2	NA	J	301	-	-	-	-	-	-	-	-	-	-	-
130	%PNTG	1.7e-06	2	3	8.9e-07	1	0.41	0.35	0.001	0.0062	global-%PNTG	CASSPNTGELF	CASSPNTGELF	TRBV18	TRBJ2-2	NA	J	236	-	-	-	-	-	-	-	-	-	-	-
130	%PNTG	1.7e-06	2	3	8.9e-07	1	0.41	0.35	0.001	0.0062	global-%PNTG	CASrpNTGELF	CASRPNTGELF	TRBV25-1	TRBJ2-2	NA	H137	79	-	-	-	-	-	-	-	-	-	-	-
131	S%GDRAYN	1.7e-06	3	3	1.5e-07	1	0.69	0.035	0.001	0.0062	global-S%GDRAYN	CASSVgDRaYNEQF	CASSVGDRAYNEQF	TRBV7-9	TRBJ2-1	NA	C	2098	-	-	-	-	-	-	-	-	-	-	-
131	S%GDRAYN	1.7e-06	3	3	1.5e-07	1	0.69	0.035	0.001	0.0062	global-S%GDRAYN	CASSVgDRaYNEQF	CASSVGDRAYNEQF	TRBV7-9	TRBJ2-1	NA	C	1882	-	-	-	-	-	-	-	-	-	-	-
131	S%GDRAYN	1.7e-06	3	3	1.5e-07	1	0.69	0.035	0.001	0.0062	global-S%GDRAYN	CASSVgDRaYNEQF	CASSVGDRAYNEQF	TRBV5-6	TRBJ2-1	NA	C	1344	-	-	-	-	-	-	-	-	-	-	-
131	S%GDRAYN	1.7e-06	3	3	1.5e-07	1	0.69	0.035	0.001	0.0062	global-S%GDRAYN	CASSVgDRaYNEQF	CASSVGDRAYNEQF	TRBV2	TRBJ2-1	NA	H110	808	-	-	-	-	-	-	-	-	-	-	-
131	S%GDRAYN	1.7e-06	3	3	1.5e-07	1	0.69	0.035	0.001	0.0062	global-S%GDRAYN	CASSfgDRaYNEQF	CASSFGDRAYNEQF	TRBV7-9	TRBJ2-1	NA	C	48620	-	-	-	-	-	-	-	-	-	-	-
131	S%GDRAYN	1.7e-06	3	3	1.5e-07	1	0.69	0.035	0.001	0.0062	global-S%GDRAYN	CASSfgDRaYNEQF	CASSFGDRAYNEQF	TRBV5-6	TRBJ2-1	NA	C	10181	-	-	-	-	-	-	-	-	-	-	-
131	S%GDRAYN	1.7e-06	3	3	1.5e-07	1	0.69	0.035	0.001	0.0062	global-S%GDRAYN	CASSfgDRaYNEQF	CASSFGDRAYNEQF	TRBV7-4	TRBJ2-1	NA	C	6735	-	-	-	-	-	-	-	-	-	-	-
131	S%GDRAYN	1.7e-06	3	3	1.5e-07	1	0.69	0.035	0.001	0.0062	global-S%GDRAYN	CASSfgDRaYNEQF	CASSFGDRAYNEQF	TRBV7-9	TRBJ2-1	NA	C	5549	-	-	-	-	-	-	-	-	-	-	-
131	S%GDRAYN	1.7e-06	3	3	1.5e-07	1	0.69	0.035	0.001	0.0062	global-S%GDRAYN	CASSfgDRaYNEQF	CASSFGDRAYNEQF	TRBV5-5	TRBJ2-1	NA	C	5538	-	-	-	-	-	-	-	-	-	-	-
131	S%GDRAYN	1.7e-06	3	3	1.5e-07	1	0.69	0.035	0.001	0.0062	global-S%GDRAYN	CASSfgDRaYNEQF	CASSFGDRAYNEQF	TRBV5-5	TRBJ2-1	NA	C	5196	-	-	-	-	-	-	-	-	-	-	-
131	S%GDRAYN	1.7e-06	3	3	1.5e-07	1	0.69	0.035	0.001	0.0062	global-S%GDRAYN	CASSfgDRaYNEQF	CASSFGDRAYNEQF	TRBV7-2	TRBJ2-1	NA	C	5097	-	-	-	-	-	-	-	-	-	-	-
131	S%GDRAYN	1.7e-06	3	3	1.5e-07	1	0.69	0.035	0.001	0.0062	global-S%GDRAYN	CASSfgDRaYNEQF	CASSFGDRAYNEQF	TRBV7-2	TRBJ2-1	NA	C	4900	-	-	-	-	-	-	-	-	-	-	-
131	S%GDRAYN	1.7e-06	3	3	1.5e-07	1	0.69	0.035	0.001	0.0062	global-S%GDRAYN	CASSfgDRaYNEQF	CASSFGDRAYNEQF	TRBV5-1	TRBJ2-1	NA	C	2586	-	-	-	-	-	-	-	-	-	-	-
131	S%GDRAYN	1.7e-06	3	3	1.5e-07	1	0.69	0.035	0.001	0.0062	global-S%GDRAYN	CASSfgDRaYNEQF	CASSFGDRAYNEQF	TRBV5-7	TRBJ2-1	NA	C	1679	-	-	-	-	-	-	-	-	-	-	-
131	S%GDRAYN	1.7e-06	3	3	1.5e-07	1	0.69	0.035	0.001	0.0062	global-S%GDRAYN	CASSfgDRaYNEQF	CASSFGDRAYNEQF	TRBV7-6	TRBJ2-1	NA	C	1212	-	-	-	-	-	-	-	-	-	-	-
131	S%GDRAYN	1.7e-06	3	3	1.5e-07	1	0.69	0.035	0.001	0.0062	global-S%GDRAYN	CASSfgDRaYNEQF	CASSFGDRAYNEQF	TRBV7-8	TRBJ2-1	NA	C	1195	-	-	-	-	-	-	-	-	-	-	-
131	S%GDRAYN	1.7e-06	3	3	1.5e-07	1	0.69	0.035	0.001	0.0062	global-S%GDRAYN	CASSfgDRaYNEQF	CASSFGDRAYNEQF	TRBV7-7	TRBJ2-1	NA	C	1147	-	-	-	-	-	-	-	-	-	-	-
131	S%GDRAYN	1.7e-06	3	3	1.5e-07	1	0.69	0.035	0.001	0.0062	global-S%GDRAYN	CASSfgDRaYNEQF	CASSFGDRAYNEQF	TRBV6-5	TRBJ2-1	NA	C	1012	-	-	-	-	-	-	-	-	-	-	-
131	S%GDRAYN	1.7e-06	3	3	1.5e-07	1	0.69	0.035	0.001	0.0062	global-S%GDRAYN	CASSfgDRaYNEQF	CASSFGDRAYNEQF	TRBV28	TRBJ2-1	NA	C	1010	-	-	-	-	-	-	-	-	-	-	-
131	S%GDRAYN	1.7e-06	3	3	1.5e-07	1	0.69	0.035	0.001	0.0062	global-S%GDRAYN	CASSfgDRaYNEQF	CASSFGDRAYNEQF	TRBV11-3	TRBJ2-1	NA	C	588	-	-	-	-	-	-	-	-	-	-	-
131	S%GDRAYN	1.7e-06	3	3	1.5e-07	1	0.69	0.035	0.001	0.0062	global-S%GDRAYN	CASSwgDRaYNEQF	CASSWGDRAYNEQF	TRBV7-9	TRBJ2-1	NA	G	868	-	-	-	-	-	-	-	-	-	-	-
131	S%GDRAYN	1.7e-06	3	3	1.5e-07	1	0.69	0.035	0.001	0.0062	global-S%GDRAYN	CASSwgDRaYNEQF	CASSWGDRAYNEQF	TRBV7-9	TRBJ2-1	NA	G	796	-	-	-	-	-	-	-	-	-	-	-
131	S%GDRAYN	1.7e-06	3	3	1.5e-07	1	0.69	0.035	0.001	0.0062	global-S%GDRAYN	CASSwgDRaYNEQF	CASSWGDRAYNEQF	TRBV5-6	TRBJ2-1	NA	G	699	-	-	-	-	-	-	-	-	-	-	-
132	S%GHMNT	1.7e-06	2	3	3.7e-07	1	0.18	0.34	0.001	0.0062	global-S%GHMNT	CASSLghmNTEAF	CASSLGHMNTEAF	TRBV7-4	TRBJ1-1	NA	H106	3023	-	-	-	-	-	-	-	-	-	-	-
132	S%GHMNT	1.7e-06	2	3	3.7e-07	1	0.18	0.34	0.001	0.0062	global-S%GHMNT	CASSLghmNTEAF	CASSLGHMNTEAF	TRBV11-3	TRBJ1-1	NA	H106	2140	-	-	-	-	-	-	-	-	-	-	-
132	S%GHMNT	1.7e-06	2	3	3.7e-07	1	0.18	0.34	0.001	0.0062	global-S%GHMNT	CASSLghmNTEAF	CASSLGHMNTEAF	TRBV7-2	TRBJ1-1	NA	H106	1621	-	-	-	-	-	-	-	-	-	-	-
132	S%GHMNT	1.7e-06	2	3	3.7e-07	1	0.18	0.34	0.001	0.0062	global-S%GHMNT	CASSLghmNTEAF	CASSLGHMNTEAF	TRBV7-2	TRBJ1-1	NA	H106	1557	-	-	-	-	-	-	-	-	-	-	-
132	S%GHMNT	1.7e-06	2	3	3.7e-07	1	0.18	0.34	0.001	0.0062	global-S%GHMNT	CASSSghmNTEAF	CASSSGHMNTEAF	TRBV6-5	TRBJ1-1	NA	C	831	-	-	-	-	-	-	-	-	-	-	-
132	S%GHMNT	1.7e-06	2	3	3.7e-07	1	0.18	0.34	0.001	0.0062	global-S%GHMNT	CASSEghmNTEAF	CASSEGHMNTEAF	TRBV6-1	TRBJ1-1	NA	C	2899	-	-	-	-	-	-	-	-	-	-	-
133	SYSG%YN	1.7e-06	3	3	1.4e-07	1	0.052	0.44	0.001	0.0062	global-SYSG%YN	CASSYSGaYNEQF	CASSYSGAYNEQF	TRBV6-5	TRBJ2-1	NA	H	6153	-	-	-	-	-	-	-	-	-	-	-
133	SYSG%YN	1.7e-06	3	3	1.4e-07	1	0.052	0.44	0.001	0.0062	global-SYSG%YN	CASSYSGaYNEQF	CASSYSGAYNEQF	TRBV6-2	TRBJ2-1	NA	H	706	-	-	-	-	-	-	-	-	-	-	-
133	SYSG%YN	1.7e-06	3	3	1.4e-07	1	0.052	0.44	0.001	0.0062	global-SYSG%YN	CASSYSGaYNEQF	CASSYSGAYNEQF	TRBV6-3	TRBJ2-1	NA	H	691	-	-	-	-	-	-	-	-	-	-	-
133	SYSG%YN	1.7e-06	3	3	1.4e-07	1	0.052	0.44	0.001	0.0062	global-SYSG%YN	CASSYSGnYNEQF	CASSYSGNYNEQF	TRBV6-5	TRBJ2-1	NA	H139	446	-	-	-	-	-	-	-	-	-	-	-
133	SYSG%YN	1.7e-06	3	3	1.4e-07	1	0.052	0.44	0.001	0.0062	global-SYSG%YN	CASSYSGGYNEQF	CASSYSGGYNEQF	TRBV6-5	TRBJ2-1	NA	H137	225	-	-	-	-	-	-	-	-	-	-	-
134	%SGN	1.7e-06	3	3	1.9e-08	1	0.004	0.78	0.001	0.0062	global-%SGN	CASSSgNEQF	CASSSGNEQF	TRBV28	TRBJ2-1	NA	H138	340	-	-	-	-	-	-	-	-	-	-	-
134	%SGN	1.7e-06	3	3	1.9e-08	1	0.004	0.78	0.001	0.0062	global-%SGN	CATSSGNEQF	CATSSGNEQF	TRBV28	TRBJ2-1	NA	G	1675	-	-	-	-	-	-	-	-	-	-	-
134	%SGN	1.7e-06	3	3	1.9e-08	1	0.004	0.78	0.001	0.0062	global-%SGN	CASvSGNEQF	CASVSGNEQF	TRBV6-5	TRBJ2-1	NA	H139	354	-	-	-	-	-	-	-	-	-	-	-
135	S%RGRT	1.7e-06	2	3	9.5e-07	1	0.16	0.95	0.001	0.0062	global-S%RGRT	CASSRRGrTEAF	CASSRRGRTEAF	TRBV27	TRBJ1-1	NA	H139	217	-	-	-	-	-	-	-	-	-	-	-
135	S%RGRT	1.7e-06	2	3	9.5e-07	1	0.16	0.95	0.001	0.0062	global-S%RGRT	CSASyRGrTEAF	CSASYRGRTEAF	TRBV20-1	TRBJ1-1	NA	H139	217	-	-	-	-	-	-	-	-	-	-	-
135	S%RGRT	1.7e-06	2	3	9.5e-07	1	0.16	0.95	0.001	0.0062	global-S%RGRT	CASSLRGrTEAF	CASSLRGRTEAF	TRBV12-3	TRBJ1-1	NA	H108	864	-	-	-	-	-	-	-	-	-	-	-
136	%AGGPYN	1.7e-06	3	3	7.6e-07	1	0.2	0.61	0.001	0.0062	global-%AGGPYN	CSriAGGpYNEQF	CSRIAGGPYNEQF	TRBV6-5	TRBJ2-1	NA	C	614	-	-	-	-	-	-	-	-	-	-	-
136	%AGGPYN	1.7e-06	3	3	7.6e-07	1	0.2	0.61	0.001	0.0062	global-%AGGPYN	CSASAGGpYNEQF	CSASAGGPYNEQF	TRBV20-1	TRBJ2-1	NA	H139	234	-	-	-	-	-	-	-	-	-	-	-
136	%AGGPYN	1.7e-06	3	3	7.6e-07	1	0.2	0.61	0.001	0.0062	global-%AGGPYN	CATgAGGpYNEQF	CATGAGGPYNEQF	TRBV15	TRBJ2-1	NA	H107	2529	-	-	-	-	-	-	-	-	-	-	-
137	SIA%YN	1.7e-06	3	3	3.7e-09	1	0.017	0.035	0.001	0.0062	global-SIA%YN	CASSIapYNEQF	CASSIAPYNEQF	TRBV19	TRBJ2-1	NA	D	18261	-	-	-	-	-	-	-	-	-	-	-
137	SIA%YN	1.7e-06	3	3	3.7e-09	1	0.017	0.035	0.001	0.0062	global-SIA%YN	CASSIapYNEQF	CASSIAPYNEQF	TRBV19	TRBJ2-1	NA	D	18138	-	-	-	-	-	-	-	-	-	-	-
137	SIA%YN	1.7e-06	3	3	3.7e-09	1	0.017	0.035	0.001	0.0062	global-SIA%YN	CASSIapYNEQF	CASSIAPYNEQF	TRBV7-2	TRBJ2-1	NA	D	219	-	-	-	-	-	-	-	-	-	-	-
137	SIA%YN	1.7e-06	3	3	3.7e-09	1	0.017	0.035	0.001	0.0062	global-SIA%YN	CASSIavYNEQF	CASSIAVYNEQF	TRBV6-5	TRBJ2-1	NA	H139	356	-	-	-	-	-	-	-	-	-	-	-
137	SIA%YN	1.7e-06	3	3	3.7e-09	1	0.017	0.035	0.001	0.0062	global-SIA%YN	CASSIadYNEQF	CASSIADYNEQF	TRBV19	TRBJ2-1	NA	H138	254	-	-	-	-	-	-	-	-	-	-	-
137	SIA%YN	1.7e-06	3	3	3.7e-09	1	0.017	0.035	0.001	0.0062	global-SIA%YN	CASSIadYNEQF	CASSIADYNEQF	TRBV19	TRBJ2-1	NA	H138	238	-	-	-	-	-	-	-	-	-	-	-
138	%FTG	1.7e-06	3	3	1e-07	1	0.061	0.27	0.001	0.0062	global-%FTG	CSgsfTGELF	CSGSFTGELF	TRBV20-1	TRBJ2-2	NA	G	2590	-	-	-	-	-	-	-	-	-	-	-
138	%FTG	1.7e-06	3	3	1e-07	1	0.061	0.27	0.001	0.0062	global-%FTG	CASGfTGELF	CASGFTGELF	TRBV5-1	TRBJ2-2	NA	H	895	-	-	-	-	-	-	-	-	-	-	-
138	%FTG	1.7e-06	3	3	1e-07	1	0.061	0.27	0.001	0.0062	global-%FTG	CASGfTGELF	CASGFTGELF	TRBV5-1	TRBJ2-2	NA	H	838	-	-	-	-	-	-	-	-	-	-	-
138	%FTG	1.7e-06	3	3	1e-07	1	0.061	0.27	0.001	0.0062	global-%FTG	CASSfTGELF	CASSFTGELF	TRBV7-9	TRBJ2-2	NA	A	9991	-	-	-	-	-	-	-	-	-	-	-
138	%FTG	1.7e-06	3	3	1e-07	1	0.061	0.27	0.001	0.0062	global-%FTG	CASSfTGELF	CASSFTGELF	TRBV7-4	TRBJ2-2	NA	A	4979	-	-	-	-	-	-	-	-	-	-	-
138	%FTG	1.7e-06	3	3	1e-07	1	0.061	0.27	0.001	0.0062	global-%FTG	CASSfTGELF	CASSFTGELF	TRBV7-9	TRBJ2-2	NA	A	4517	-	-	-	-	-	-	-	-	-	-	-
138	%FTG	1.7e-06	3	3	1e-07	1	0.061	0.27	0.001	0.0062	global-%FTG	CASSfTGELF	CASSFTGELF	TRBV7-2	TRBJ2-2	NA	A	1481	-	-	-	-	-	-	-	-	-	-	-
138	%FTG	1.7e-06	3	3	1e-07	1	0.061	0.27	0.001	0.0062	global-%FTG	CASSfTGELF	CASSFTGELF	TRBV7-2	TRBJ2-2	NA	A	1471	-	-	-	-	-	-	-	-	-	-	-
138	%FTG	1.7e-06	3	3	1e-07	1	0.061	0.27	0.001	0.0062	global-%FTG	CASSfTGELF	CASSFTGELF	TRBV7-8	TRBJ2-2	NA	A	276	-	-	-	-	-	-	-	-	-	-	-
138	%FTG	1.7e-06	3	3	1e-07	1	0.061	0.27	0.001	0.0062	global-%FTG	CASSfTGELF	CASSFTGELF	TRBV25-1	TRBJ2-2	NA	A	251	-	-	-	-	-	-	-	-	-	-	-
138	%FTG	1.7e-06	3	3	1e-07	1	0.061	0.27	0.001	0.0062	global-%FTG	CASSfTGELF	CASSFTGELF	TRBV7-8	TRBJ2-2	NA	A	227	-	-	-	-	-	-	-	-	-	-	-
139	SL%SSYN	1.7e-06	4	3	2.4e-07	1	0.098	0.4	0.001	0.0062	global-SL%SSYN	CASSLgsSYNEQF	CASSLGSSYNEQF	TRBV7-4	TRBJ2-1	NA	G	1483	-	-	-	-	-	-	-	-	-	-	-
139	SL%SSYN	1.7e-06	4	3	2.4e-07	1	0.098	0.4	0.001	0.0062	global-SL%SSYN	CASSLgsSYNEQF	CASSLGSSYNEQF	TRBV7-2	TRBJ2-1	NA	G	822	-	-	-	-	-	-	-	-	-	-	-
139	SL%SSYN	1.7e-06	4	3	2.4e-07	1	0.098	0.4	0.001	0.0062	global-SL%SSYN	CASSLssSYNEQF	CASSLSSSYNEQF	TRBV7-4	TRBJ2-1	NA	H137	77	-	-	-	-	-	-	-	-	-	-	-
139	SL%SSYN	1.7e-06	4	3	2.4e-07	1	0.098	0.4	0.001	0.0062	global-SL%SSYN	CASSLssSYNEQF	CASSLSSSYNEQF	TRBV27	TRBJ2-1	NA	H139	287	-	-	-	-	-	-	-	-	-	-	-
139	SL%SSYN	1.7e-06	4	3	2.4e-07	1	0.098	0.4	0.001	0.0062	global-SL%SSYN	CASSLTSSYNEQF	CASSLTSSYNEQF	TRBV5-1	TRBJ2-1	NA	B	6494	-	-	-	-	-	-	-	-	-	-	-
140	R%PGSGTDT	1.7e-06	2	3	6.7e-09	1	0.005	0.22	0.001	0.0062	global-R%PGSGTDT	CASrppgSGTDTQYF	CASRPPGSGTDTQYF	TRBV28	TRBJ2-3	NA	D	6308	-	-	-	-	-	-	-	-	-	-	-
140	R%PGSGTDT	1.7e-06	2	3	6.7e-09	1	0.005	0.22	0.001	0.0062	global-R%PGSGTDT	CgsrppgSGTDTQYF	CGSRPPGSGTDTQYF	TRBV28	TRBJ2-3	NA	D	776	-	-	-	-	-	-	-	-	-	-	-
140	R%PGSGTDT	1.7e-06	2	3	6.7e-09	1	0.005	0.22	0.001	0.0062	global-R%PGSGTDT	CSARdpgSGTDTQYF	CSARDPGSGTDTQYF	TRBV20-1	TRBJ2-3	NA	G	1069	-	-	-	-	-	-	-	-	-	-	-
141	R%AGGNTG	1.7e-06	2	3	3.2e-07	1	0.096	0.54	0.001	0.0062	global-R%AGGNTG	CASrvAGGNTGELF	CASRVAGGNTGELF	TRBV27	TRBJ2-2	NA	A	1665	-	-	-	-	-	-	-	-	-	-	-
141	R%AGGNTG	1.7e-06	2	3	3.2e-07	1	0.096	0.54	0.001	0.0062	global-R%AGGNTG	CASrLAGGNTGELF	CASRLAGGNTGELF	TRBV6-5	TRBJ2-2	NA	H106	1022	-	-	-	-	-	-	-	-	-	-	-
141	R%AGGNTG	1.7e-06	2	3	3.2e-07	1	0.096	0.54	0.001	0.0062	global-R%AGGNTG	CASriAGGNTGELF	CASRIAGGNTGELF	TRBV27	TRBJ2-2	NA	A	1073	-	-	-	-	-	-	-	-	-	-	-
142	S%LNTG	1.7e-06	2	3	7.9e-07	1	0.2	0.63	0.001	0.0062	global-S%LNTG	CASSYlNTGELF	CASSYLNTGELF	TRBV6-5	TRBJ2-2	NA	H139	208	-	-	-	-	-	-	-	-	-	-	-
142	S%LNTG	1.7e-06	2	3	7.9e-07	1	0.2	0.63	0.001	0.0062	global-S%LNTG	CASSLlNTGELF	CASSLLNTGELF	TRBV28	TRBJ2-2	NA	H	2766	-	-	-	-	-	-	-	-	-	-	-
142	S%LNTG	1.7e-06	2	3	7.9e-07	1	0.2	0.63	0.001	0.0062	global-S%LNTG	CSASGLNTGELF	CSASGLNTGELF	TRBV20-1	TRBJ2-2	NA	H139	287	-	-	-	-	-	-	-	-	-	-	-
143	SLGR%N	1.7e-06	3	3	3.5e-09	1	0.001	0.57	0.001	0.0062	global-SLGR%N	CASSLGRYNEQF	CASSLGRYNEQF	TRBV28	TRBJ2-1	NA	H137	83	-	-	-	-	-	-	-	-	-	-	-
143	SLGR%N	1.7e-06	3	3	3.5e-09	1	0.001	0.57	0.001	0.0062	global-SLGR%N	CASSLGRiNEQF	CASSLGRINEQF	TRBV28	TRBJ2-1	NA	G	1566	-	-	-	-	-	-	-	-	-	-	-
143	SLGR%N	1.7e-06	3	3	3.5e-09	1	0.001	0.57	0.001	0.0062	global-SLGR%N	CASSLGRlNEQF	CASSLGRLNEQF	TRBV28	TRBJ2-1	NA	C	1775	-	-	-	-	-	-	-	-	-	-	-
144	S%RDSSYN	1.7e-06	2	3	7e-08	1	0.024	0.47	0.001	0.0062	global-S%RDSSYN	CASSLrdsSYNEQF	CASSLRDSSYNEQF	TRBV5-1	TRBJ2-1	NA	H106	1639	-	-	-	-	-	-	-	-	-	-	-
144	S%RDSSYN	1.7e-06	2	3	7e-08	1	0.024	0.47	0.001	0.0062	global-S%RDSSYN	CASSPrdsSYNEQF	CASSPRDSSYNEQF	TRBV7-2	TRBJ2-1	NA	J	521	-	-	-	-	-	-	-	-	-	-	-
144	S%RDSSYN	1.7e-06	2	3	7e-08	1	0.024	0.47	0.001	0.0062	global-S%RDSSYN	CASSPrdsSYNEQF	CASSPRDSSYNEQF	TRBV7-2	TRBJ2-1	NA	J	445	-	-	-	-	-	-	-	-	-	-	-
144	S%RDSSYN	1.7e-06	2	3	7e-08	1	0.024	0.47	0.001	0.0062	global-S%RDSSYN	CASSPrdsSYNEQF	CASSPRDSSYNEQF	TRBV7-8	TRBJ2-1	NA	J	399	-	-	-	-	-	-	-	-	-	-	-
144	S%RDSSYN	1.7e-06	2	3	7e-08	1	0.024	0.47	0.001	0.0062	global-S%RDSSYN	CASSPrdsSYNEQF	CASSPRDSSYNEQF	TRBV7-8	TRBJ2-1	NA	J	381	-	-	-	-	-	-	-	-	-	-	-
144	S%RDSSYN	1.7e-06	2	3	7e-08	1	0.024	0.47	0.001	0.0062	global-S%RDSSYN	CASSGRdsSYNEQF	CASSGRDSSYNEQF	TRBV9	TRBJ2-1	NA	J	7524	-	-	-	-	-	-	-	-	-	-	-
144	S%RDSSYN	1.7e-06	2	3	7e-08	1	0.024	0.47	0.001	0.0062	global-S%RDSSYN	CASSGRdsSYNEQF	CASSGRDSSYNEQF	TRBV9	TRBJ2-1	NA	J	6776	-	-	-	-	-	-	-	-	-	-	-
144	S%RDSSYN	1.7e-06	2	3	7e-08	1	0.024	0.47	0.001	0.0062	global-S%RDSSYN	CASSGRdsSYNEQF	CASSGRDSSYNEQF	TRBV5-1	TRBJ2-1	NA	J	680	-	-	-	-	-	-	-	-	-	-	-
144	S%RDSSYN	1.7e-06	2	3	7e-08	1	0.024	0.47	0.001	0.0062	global-S%RDSSYN	CASSGRdsSYNEQF	CASSGRDSSYNEQF	TRBV6-5	TRBJ2-1	NA	J	669	-	-	-	-	-	-	-	-	-	-	-
144	S%RDSSYN	1.7e-06	2	3	7e-08	1	0.024	0.47	0.001	0.0062	global-S%RDSSYN	CASSGRdsSYNEQF	CASSGRDSSYNEQF	TRBV9	TRBJ2-1	NA	J	638	-	-	-	-	-	-	-	-	-	-	-
144	S%RDSSYN	1.7e-06	2	3	7e-08	1	0.024	0.47	0.001	0.0062	global-S%RDSSYN	CASSGRdsSYNEQF	CASSGRDSSYNEQF	TRBV28	TRBJ2-1	NA	J	310	-	-	-	-	-	-	-	-	-	-	-
145	SG%SYN	1.7e-06	3	3	2.6e-10	1	0.007	0.006	0.001	0.0062	global-SG%SYN	CSASgsSYNEQF	CSASGSSYNEQF	TRBV20-1	TRBJ2-1	NA	H	4343	-	-	-	-	-	-	-	-	-	-	-
145	SG%SYN	1.7e-06	3	3	2.6e-10	1	0.007	0.006	0.001	0.0062	global-SG%SYN	CSASGRSYNEQF	CSASGRSYNEQF	TRBV20-1	TRBJ2-1	NA	D	36596	-	-	-	-	-	-	-	-	-	-	-
145	SG%SYN	1.7e-06	3	3	2.6e-10	1	0.007	0.006	0.001	0.0062	global-SG%SYN	CASSgsSYNEQF	CASSGSSYNEQF	TRBV7-9	TRBJ2-1	NA	G	1272	-	-	-	-	-	-	-	-	-	-	-
146	RGP%TG	1.7e-06	3	3	6.9e-08	1	0.04	0.28	0.001	0.0062	global-RGP%TG	CSARgpgTGELF	CSARGPGTGELF	TRBV20-1	TRBJ2-2	NA	C	1872	-	-	-	-	-	-	-	-	-	-	-
146	RGP%TG	1.7e-06	3	3	6.9e-08	1	0.04	0.28	0.001	0.0062	global-RGP%TG	CSARgpgTGELF	CSARGPGTGELF	TRBV20-1	TRBJ2-2	NA	C	1854	-	-	-	-	-	-	-	-	-	-	-
146	RGP%TG	1.7e-06	3	3	6.9e-08	1	0.04	0.28	0.001	0.0062	global-RGP%TG	CASRGpiTGELF	CASRGPITGELF	TRBV2	TRBJ2-2	NA	H110	1661	-	-	-	-	-	-	-	-	-	-	-
146	RGP%TG	1.7e-06	3	3	6.9e-08	1	0.04	0.28	0.001	0.0062	global-RGP%TG	CASRGpNTGELF	CASRGPNTGELF	TRBV6-5	TRBJ2-2	NA	H	3803	-	-	-	-	-	-	-	-	-	-	-
147	SY%LNT	1.7e-06	3	3	1.3e-08	1	0.009	0.24	0.001	0.0062	global-SY%LNT	CASSYtlNTEAF	CASSYTLNTEAF	TRBV6-5	TRBJ1-1	NA	H110	1622	-	-	-	-	-	-	-	-	-	-	-
147	SY%LNT	1.7e-06	3	3	1.3e-08	1	0.009	0.24	0.001	0.0062	global-SY%LNT	CASSYrlNTEAF	CASSYRLNTEAF	TRBV6-5	TRBJ1-1	NA	H137	92	-	-	-	-	-	-	-	-	-	-	-
147	SY%LNT	1.7e-06	3	3	1.3e-08	1	0.009	0.24	0.001	0.0062	global-SY%LNT	CASSYGLNTEAF	CASSYGLNTEAF	TRBV28	TRBJ1-1	NA	H105	5566	-	-	-	-	-	-	-	-	-	-	-
148	S%GRSYN	1.7e-06	3	3	4.4e-08	1	0.036	0.2	0.001	0.0062	global-S%GRSYN	CASShGRSYNEQF	CASSHGRSYNEQF	TRBV6-5	TRBJ2-1	NA	H106	8597	-	-	-	-	-	-	-	-	-	-	-
148	S%GRSYN	1.7e-06	3	3	4.4e-08	1	0.036	0.2	0.001	0.0062	global-S%GRSYN	CSASgGRSYNEQF	CSASGGRSYNEQF	TRBV20-1	TRBJ2-1	NA	H139	270	-	-	-	-	-	-	-	-	-	-	-
148	S%GRSYN	1.7e-06	3	3	4.4e-08	1	0.036	0.2	0.001	0.0062	global-S%GRSYN	CASSPGRSYNEQF	CASSPGRSYNEQF	TRBV19	TRBJ2-1	NA	G	1554	-	-	-	-	-	-	-	-	-	-	-
148	S%GRSYN	1.7e-06	3	3	4.4e-08	1	0.036	0.2	0.001	0.0062	global-S%GRSYN	CASSPGRSYNEQF	CASSPGRSYNEQF	TRBV19	TRBJ2-1	NA	G	1450	-	-	-	-	-	-	-	-	-	-	-
149	SRLAG%N	1.7e-06	3	3	8.3e-07	1	0.19	0.69	0.001	0.0062	global-SRLAG%N	CASSRLAGdNEQF	CASSRLAGDNEQF	TRBV19	TRBJ2-1	NA	H139	203	-	-	-	-	-	-	-	-	-	-	-
149	SRLAG%N	1.7e-06	3	3	8.3e-07	1	0.19	0.69	0.001	0.0062	global-SRLAG%N	CASSRLAGlNEQF	CASSRLAGLNEQF	TRBV28	TRBJ2-1	NA	H108	1153	-	-	-	-	-	-	-	-	-	-	-
149	SRLAG%N	1.7e-06	3	3	8.3e-07	1	0.19	0.69	0.001	0.0062	global-SRLAG%N	CSASrLAGaNEQF	CSASRLAGANEQF	TRBV20-1	TRBJ2-1	NA	H106	1543	-	-	-	-	-	-	-	-	-	-	-
150	S%GTVNT	1.7e-06	3	3	1.4e-07	1	0.037	0.59	0.001	0.0062	global-S%GTVNT	CASSfGTvNTEAF	CASSFGTVNTEAF	TRBV28	TRBJ1-1	NA	H108	2748	-	-	-	-	-	-	-	-	-	-	-
150	S%GTVNT	1.7e-06	3	3	1.4e-07	1	0.037	0.59	0.001	0.0062	global-S%GTVNT	CASSRGTvNTEAF	CASSRGTVNTEAF	TRBV6-5	TRBJ1-1	NA	H137	83	-	-	-	-	-	-	-	-	-	-	-
150	S%GTVNT	1.7e-06	3	3	1.4e-07	1	0.037	0.59	0.001	0.0062	global-S%GTVNT	CASSPGTvNTEAF	CASSPGTVNTEAF	TRBV7-9	TRBJ1-1	NA	H105	1134	-	-	-	-	-	-	-	-	-	-	-
150	S%GTVNT	1.7e-06	3	3	1.4e-07	1	0.037	0.59	0.001	0.0062	global-S%GTVNT	CASSPGTvNTEAF	CASSPGTVNTEAF	TRBV7-9	TRBJ1-1	NA	H105	1122	-	-	-	-	-	-	-	-	-	-	-
151	SSGR%YN	1.7e-06	3	3	3.2e-07	1	0.085	0.61	0.001	0.0062	global-SSGR%YN	CSASSGRmYNEQF	CSASSGRMYNEQF	TRBV20-1	TRBJ2-1	NA	H106	1228	-	-	-	-	-	-	-	-	-	-	-
151	SSGR%YN	1.7e-06	3	3	3.2e-07	1	0.085	0.61	0.001	0.0062	global-SSGR%YN	CASSSGRaYNEQF	CASSSGRAYNEQF	TRBV6-5	TRBJ2-1	NA	C	969	-	-	-	-	-	-	-	-	-	-	-
151	SSGR%YN	1.7e-06	3	3	3.2e-07	1	0.085	0.61	0.001	0.0062	global-SSGR%YN	CASSSgRGYNEQF	CASSSGRGYNEQF	TRBV6-5	TRBJ2-1	NA	G	1175	-	-	-	-	-	-	-	-	-	-	-
152	SITGG%N	1.7e-06	2	3	5.7e-07	1	0.12	0.76	0.001	0.0062	global-SITGG%N	CASSITGGhNEQF	CASSITGGHNEQF	TRBV5-6	TRBJ2-1	NA	E	1784	-	-	-	-	-	-	-	-	-	-	-
152	SITGG%N	1.7e-06	2	3	5.7e-07	1	0.12	0.76	0.001	0.0062	global-SITGG%N	CASSITGGhNEQF	CASSITGGHNEQF	TRBV7-9	TRBJ2-1	NA	E	1768	-	-	-	-	-	-	-	-	-	-	-
152	SITGG%N	1.7e-06	2	3	5.7e-07	1	0.12	0.76	0.001	0.0062	global-SITGG%N	CASSITGGhNEQF	CASSITGGHNEQF	TRBV7-9	TRBJ2-1	NA	E	1586	-	-	-	-	-	-	-	-	-	-	-
152	SITGG%N	1.7e-06	2	3	5.7e-07	1	0.12	0.76	0.001	0.0062	global-SITGG%N	CASSITGGhNEQF	CASSITGGHNEQF	TRBV5-5	TRBJ2-1	NA	E	498	-	-	-	-	-	-	-	-	-	-	-
152	SITGG%N	1.7e-06	2	3	5.7e-07	1	0.12	0.76	0.001	0.0062	global-SITGG%N	CASSITGGhNEQF	CASSITGGHNEQF	TRBV5-1	TRBJ2-1	NA	E	327	-	-	-	-	-	-	-	-	-	-	-
152	SITGG%N	1.7e-06	2	3	5.7e-07	1	0.12	0.76	0.001	0.0062	global-SITGG%N	CASSITGGhNEQF	CASSITGGHNEQF	TRBV7-2	TRBJ2-1	NA	E	316	-	-	-	-	-	-	-	-	-	-	-
152	SITGG%N	1.7e-06	2	3	5.7e-07	1	0.12	0.76	0.001	0.0062	global-SITGG%N	CASSITGGhNEQF	CASSITGGHNEQF	TRBV7-2	TRBJ2-1	NA	E	300	-	-	-	-	-	-	-	-	-	-	-
152	SITGG%N	1.7e-06	2	3	5.7e-07	1	0.12	0.76	0.001	0.0062	global-SITGG%N	CASSITGGhNEQF	CASSITGGHNEQF	TRBV7-8	TRBJ2-1	NA	E	222	-	-	-	-	-	-	-	-	-	-	-
152	SITGG%N	1.7e-06	2	3	5.7e-07	1	0.12	0.76	0.001	0.0062	global-SITGG%N	CASSITGGsNEQF	CASSITGGSNEQF	TRBV19	TRBJ2-1	NA	G	3367	-	-	-	-	-	-	-	-	-	-	-
152	SITGG%N	1.7e-06	2	3	5.7e-07	1	0.12	0.76	0.001	0.0062	global-SITGG%N	CASSITGGsNEQF	CASSITGGSNEQF	TRBV19	TRBJ2-1	NA	G	3150	-	-	-	-	-	-	-	-	-	-	-
152	SITGG%N	1.7e-06	2	3	5.7e-07	1	0.12	0.76	0.001	0.0062	global-SITGG%N	CANSiTGGhNEQF	CANSITGGHNEQF	TRBV7-9	TRBJ2-1	NA	E	256	-	-	-	-	-	-	-	-	-	-	-
153	SWT%NT	1.7e-06	3	3	1.1e-06	1	0.18	0.95	0.001	0.0062	global-SWT%NT	CASSwtaNTEAF	CASSWTANTEAF	TRBV27	TRBJ1-1	NA	H139	206	-	-	-	-	-	-	-	-	-	-	-
153	SWT%NT	1.7e-06	3	3	1.1e-06	1	0.18	0.95	0.001	0.0062	global-SWT%NT	CASSwTSNTEAF	CASSWTSNTEAF	TRBV5-1	TRBJ1-1	NA	G	843	-	-	-	-	-	-	-	-	-	-	-
153	SWT%NT	1.7e-06	3	3	1.1e-06	1	0.18	0.95	0.001	0.0062	global-SWT%NT	CASSwteNTEAF	CASSWTENTEAF	TRBV6-5	TRBJ1-1	NA	H137	90	-	-	-	-	-	-	-	-	-	-	-
154	%IGSWP	1.7e-06	1	3	6.2e-12	1	0.001	0.001	0.001	0.0062	motif-IGSW global-%IGSWP	CAgsigswPQHF	CAGSIGSWPQHF	TRBV19	TRBJ1-5	NA	J	408	-	-	-	-	-	-	-	-	-	-	-
154	%IGSWP	1.7e-06	1	3	6.2e-12	1	0.001	0.001	0.001	0.0062	motif-IGSW global-%IGSWP	CAgsigswPQHF	CAGSIGSWPQHF	TRBV19	TRBJ1-5	NA	J	390	-	-	-	-	-	-	-	-	-	-	-
154	%IGSWP	1.7e-06	1	3	6.2e-12	1	0.001	0.001	0.001	0.0062	motif-IGSW global-%IGSWP	CASGigswPQHF	CASGIGSWPQHF	TRBV19	TRBJ1-5	NA	J	291	-	-	-	-	-	-	-	-	-	-	-
154	%IGSWP	1.7e-06	1	3	6.2e-12	1	0.001	0.001	0.001	0.0062	motif-IGSW global-%IGSWP	CASGigswPQHF	CASGIGSWPQHF	TRBV19	TRBJ1-5	NA	J	262	-	-	-	-	-	-	-	-	-	-	-
154	%IGSWP	1.7e-06	1	3	6.2e-12	1	0.001	0.001	0.001	0.0062	motif-IGSW global-%IGSWP	CASSIgswPQHF	CASSIGSWPQHF	TRBV19	TRBJ1-5	NA	J	61326	-	-	-	-	-	-	-	-	-	-	-
154	%IGSWP	1.7e-06	1	3	6.2e-12	1	0.001	0.001	0.001	0.0062	motif-IGSW global-%IGSWP	CASSIgswPQHF	CASSIGSWPQHF	TRBV19	TRBJ1-5	NA	J	58837	-	-	-	-	-	-	-	-	-	-	-
155	R%S	1.7e-06	3	3	1.4e-10	1	0.001	0.022	0.001	0.0062	global-R%S	CSARnsEAF	CSARNSEAF	TRBV20-1	TRBJ1-1	NA	G	1826	-	-	-	-	-	-	-	-	-	-	-
155	R%S	1.7e-06	3	3	1.4e-10	1	0.001	0.022	0.001	0.0062	global-R%S	CSARnsEAF	CSARNSEAF	TRBV20-1	TRBJ1-1	NA	G	1802	-	-	-	-	-	-	-	-	-	-	-
155	R%S	1.7e-06	3	3	1.4e-10	1	0.001	0.022	0.001	0.0062	global-R%S	CASrgSGAF	CASRGSGAF	TRBV6-5	TRBJ1-6	NA	C	859	-	-	-	-	-	-	-	-	-	-	-
155	R%S	1.7e-06	3	3	1.4e-10	1	0.001	0.022	0.001	0.0062	global-R%S	CASrgSGAF	CASRGSGAF	TRBV6-5	TRBJ1-6	NA	C	791	-	-	-	-	-	-	-	-	-	-	-
155	R%S	1.7e-06	3	3	1.4e-10	1	0.001	0.022	0.001	0.0062	global-R%S	CASRGsEQF	CASRGSEQF	TRBV19	TRBJ2-1	NA	E	26815	-	-	-	-	-	-	-	-	-	-	-
155	R%S	1.7e-06	3	3	1.4e-10	1	0.001	0.022	0.001	0.0062	global-R%S	CASRGsEQF	CASRGSEQF	TRBV19	TRBJ2-1	NA	E	25613	-	-	-	-	-	-	-	-	-	-	-
155	R%S	1.7e-06	3	3	1.4e-10	1	0.001	0.022	0.001	0.0062	global-R%S	CASRGsEQF	CASRGSEQF	TRBV19	TRBJ2-1	NA	E	3023	-	-	-	-	-	-	-	-	-	-	-
155	R%S	1.7e-06	3	3	1.4e-10	1	0.001	0.022	0.001	0.0062	global-R%S	CASRGsEQF	CASRGSEQF	TRBV19	TRBJ2-7	NA	E	250	-	-	-	-	-	-	-	-	-	-	-
155	R%S	1.7e-06	3	3	1.4e-10	1	0.001	0.022	0.001	0.0062	global-R%S	CASRGsEQF	CASRGSEQF	TRBV19	TRBJ2-7	NA	E	216	-	-	-	-	-	-	-	-	-	-	-
156	T%YN	1.7e-06	1	3	1.1e-06	1	0.19	0.98	0.001	0.0062	global-T%YN	CASTqYNEQF	CASTQYNEQF	TRBV7-9	TRBJ2-1	NA	H138	320	-	-	-	-	-	-	-	-	-	-	-
156	T%YN	1.7e-06	1	3	1.1e-06	1	0.19	0.98	0.001	0.0062	global-T%YN	CSAtaYNEQF	CSATAYNEQF	TRBV20-1	TRBJ2-1	NA	H138	258	-	-	-	-	-	-	-	-	-	-	-
156	T%YN	1.7e-06	1	3	1.1e-06	1	0.19	0.98	0.001	0.0062	global-T%YN	CASTiYNEQF	CASTIYNEQF	TRBV25-1	TRBJ2-1	NA	H138	319	-	-	-	-	-	-	-	-	-	-	-
157	S%GTSGRN	1.7e-06	3	3	1.3e-07	1	0.034	0.64	0.001	0.0062	global-S%GTSGRN	CASSaGTSGRNEQF	CASSAGTSGRNEQF	TRBV19	TRBJ2-1	NA	H107	962	-	-	-	-	-	-	-	-	-	-	-
157	S%GTSGRN	1.7e-06	3	3	1.3e-07	1	0.034	0.64	0.001	0.0062	global-S%GTSGRN	CASSaGTSGRNEQF	CASSAGTSGRNEQF	TRBV19	TRBJ2-1	NA	H107	936	-	-	-	-	-	-	-	-	-	-	-
157	S%GTSGRN	1.7e-06	3	3	1.3e-07	1	0.034	0.64	0.001	0.0062	global-S%GTSGRN	CASSRGTSGRNEQF	CASSRGTSGRNEQF	TRBV7-8	TRBJ2-1	NA	C	1855	-	-	-	-	-	-	-	-	-	-	-
157	S%GTSGRN	1.7e-06	3	3	1.3e-07	1	0.034	0.64	0.001	0.0062	global-S%GTSGRN	CATStGTSGRNEQF	CATSTGTSGRNEQF	TRBV15	TRBJ2-1	NA	G	867	-	-	-	-	-	-	-	-	-	-	-
158	SF%N	1.7e-06	4	3	2.6e-07	1	0.094	0.45	0.001	0.0062	global-SF%N	CASSfYNEQF	CASSFYNEQF	TRBV19	TRBJ2-1	NA	H106	1857	-	-	-	-	-	-	-	-	-	-	-
158	SF%N	1.7e-06	4	3	2.6e-07	1	0.094	0.45	0.001	0.0062	global-SF%N	CASSfYNEQF	CASSFYNEQF	TRBV19	TRBJ2-1	NA	H106	1817	-	-	-	-	-	-	-	-	-	-	-
158	SF%N	1.7e-06	4	3	2.6e-07	1	0.094	0.45	0.001	0.0062	global-SF%N	CASSfYNEQF	CASSFYNEQF	TRBV6-5	TRBJ2-1	NA	H108	1031	-	-	-	-	-	-	-	-	-	-	-
158	SF%N	1.7e-06	4	3	2.6e-07	1	0.094	0.45	0.001	0.0062	global-SF%N	CSASfYNEQF	CSASFYNEQF	TRBV20-1	TRBJ2-1	NA	H139	278	-	-	-	-	-	-	-	-	-	-	-
158	SF%N	1.7e-06	4	3	2.6e-07	1	0.094	0.45	0.001	0.0062	global-SF%N	CASSfrNEQF	CASSFRNEQF	TRBV12-3	TRBJ2-1	NA	H	2953	-	-	-	-	-	-	-	-	-	-	-
159	%GQNT	1.7e-06	3	3	2.1e-07	1	0.34	0.1	0.001	0.0062	global-%GQNT	CASSGQNTEAF	CASSGQNTEAF	TRBV6-5	TRBJ1-1	NA	D	13264	-	-	-	-	-	-	-	-	-	-	-
159	%GQNT	1.7e-06	3	3	2.1e-07	1	0.34	0.1	0.001	0.0062	global-%GQNT	CASSGQNTEAF	CASSGQNTEAF	TRBV28	TRBJ1-1	NA	D	264	-	-	-	-	-	-	-	-	-	-	-
159	%GQNT	1.7e-06	3	3	2.1e-07	1	0.34	0.1	0.001	0.0062	global-%GQNT	CSARGQNTIYF	CSARGQNTIYF	TRBV20-1	TRBJ1-3	NA	H106	1865	-	-	-	-	-	-	-	-	-	-	-
159	%GQNT	1.7e-06	3	3	2.1e-07	1	0.34	0.1	0.001	0.0062	global-%GQNT	CSVRGqNTEAF	CSVRGQNTEAF	TRBV29-1	TRBJ1-1	NA	H107	1359	-	-	-	-	-	-	-	-	-	-	-
160	SL%GYN	1.7e-06	3	3	1.1e-07	1	0.02	0.88	0.001	0.0062	global-SL%GYN	CASSLSGYNEQF	CASSLSGYNEQF	TRBV28	TRBJ2-1	NA	H137	87	-	-	-	-	-	-	-	-	-	-	-
160	SL%GYN	1.7e-06	3	3	1.1e-07	1	0.02	0.88	0.001	0.0062	global-SL%GYN	CASSLdgYNEQF	CASSLDGYNEQF	TRBV28	TRBJ2-1	NA	H139	284	-	-	-	-	-	-	-	-	-	-	-
160	SL%GYN	1.7e-06	3	3	1.1e-07	1	0.02	0.88	0.001	0.0062	global-SL%GYN	CASSLRGYNEQF	CASSLRGYNEQF	TRBV12-3	TRBJ2-1	NA	H107	1216	-	-	-	-	-	-	-	-	-	-	-
160	SL%GYN	1.7e-06	3	3	1.1e-07	1	0.02	0.88	0.001	0.0062	global-SL%GYN	CASSLRGYNEQF	CASSLRGYNEQF	TRBV12-4	TRBJ2-1	NA	H107	1171	-	-	-	-	-	-	-	-	-	-	-
161	SP%W	1.7e-06	3	3	1.6e-08	1	0.005	0.51	0.001	0.0062	global-SP%W	CASSPdwdgF	CASSPDWDGF	TRBV28	TRBJ1-1	NA	C	3653	-	-	-	-	-	-	-	-	-	-	-
161	SP%W	1.7e-06	3	3	1.6e-08	1	0.005	0.51	0.001	0.0062	global-SP%W	CASSPgwEQF	CASSPGWEQF	TRBV6-5	TRBJ2-1	NA	H139	238	-	-	-	-	-	-	-	-	-	-	-
161	SP%W	1.7e-06	3	3	1.6e-08	1	0.005	0.51	0.001	0.0062	global-SP%W	CASSPdwgQF	CASSPDWGQF	TRBV28	TRBJ2-1	NA	H137	81	-	-	-	-	-	-	-	-	-	-	-
162	SVG%YN	1.7e-06	3	3	5.8e-08	1	0.012	0.77	0.001	0.0062	global-SVG%YN	CAISvGQYNEQF	CAISVGQYNEQF	TRBV10-3	TRBJ2-1	NA	H107	1415	-	-	-	-	-	-	-	-	-	-	-
162	SVG%YN	1.7e-06	3	3	5.8e-08	1	0.012	0.77	0.001	0.0062	global-SVG%YN	CAISvGQYNEQF	CAISVGQYNEQF	TRBV10-3	TRBJ2-1	NA	H107	1274	-	-	-	-	-	-	-	-	-	-	-
162	SVG%YN	1.7e-06	3	3	5.8e-08	1	0.012	0.77	0.001	0.0062	global-SVG%YN	CAISvGQYNEQF	CAISVGQYNEQF	TRBV6-5	TRBJ2-1	NA	H107	938	-	-	-	-	-	-	-	-	-	-	-
162	SVG%YN	1.7e-06	3	3	5.8e-08	1	0.012	0.77	0.001	0.0062	global-SVG%YN	CASSVgSYNEQF	CASSVGSYNEQF	TRBV9	TRBJ2-1	NA	D	1713	-	-	-	-	-	-	-	-	-	-	-
162	SVG%YN	1.7e-06	3	3	5.8e-08	1	0.012	0.77	0.001	0.0062	global-SVG%YN	CASSVgSYNEQF	CASSVGSYNEQF	TRBV9	TRBJ2-1	NA	D	1682	-	-	-	-	-	-	-	-	-	-	-
162	SVG%YN	1.7e-06	3	3	5.8e-08	1	0.012	0.77	0.001	0.0062	global-SVG%YN	CASSVGTYNEQF	CASSVGTYNEQF	TRBV19	TRBJ2-1	NA	H138	304	-	-	-	-	-	-	-	-	-	-	-
162	SVG%YN	1.7e-06	3	3	5.8e-08	1	0.012	0.77	0.001	0.0062	global-SVG%YN	CASSVGTYNEQF	CASSVGTYNEQF	TRBV19	TRBJ2-1	NA	H138	284	-	-	-	-	-	-	-	-	-	-	-
163	SFR%NT	1.7e-06	3	3	2.6e-07	1	0.19	0.23	0.001	0.0062	global-SFR%NT	CASSfrdNTEAF	CASSFRDNTEAF	TRBV25-1	TRBJ1-1	NA	G	4359	-	-	-	-	-	-	-	-	-	-	-
163	SFR%NT	1.7e-06	3	3	2.6e-07	1	0.19	0.23	0.001	0.0062	global-SFR%NT	CASSfrGNTIYF	CASSFRGNTIYF	TRBV28	TRBJ1-3	NA	H	2434	-	-	-	-	-	-	-	-	-	-	-
163	SFR%NT	1.7e-06	3	3	2.6e-07	1	0.19	0.23	0.001	0.0062	global-SFR%NT	CASSfrvNTEAF	CASSFRVNTEAF	TRBV6-5	TRBJ1-1	NA	H139	455	-	-	-	-	-	-	-	-	-	-	-
164	S%DGATNE	1.7e-06	2	3	3e-10	1	0.024	0.002	0.001	0.0062	global-S%DGATNE	CASSQdgaTNEKLF	CASSQDGATNEKLF	TRBV4-2	TRBJ1-4	NA	C	68039	-	-	-	-	-	-	-	-	-	-	-
164	S%DGATNE	1.7e-06	2	3	3e-10	1	0.024	0.002	0.001	0.0062	global-S%DGATNE	CASSQdgaTNEKLF	CASSQDGATNEKLF	TRBV4-3	TRBJ1-4	NA	C	52832	-	-	-	-	-	-	-	-	-	-	-
164	S%DGATNE	1.7e-06	2	3	3e-10	1	0.024	0.002	0.001	0.0062	global-S%DGATNE	CASSQdgaTNEKLF	CASSQDGATNEKLF	TRBV7-8	TRBJ1-4	NA	C	12262	-	-	-	-	-	-	-	-	-	-	-
164	S%DGATNE	1.7e-06	2	3	3e-10	1	0.024	0.002	0.001	0.0062	global-S%DGATNE	CASSQdgaTNEKLF	CASSQDGATNEKLF	TRBV4-1	TRBJ1-4	NA	C	4821	-	-	-	-	-	-	-	-	-	-	-
164	S%DGATNE	1.7e-06	2	3	3e-10	1	0.024	0.002	0.001	0.0062	global-S%DGATNE	CASSQdgaTNEKLF	CASSQDGATNEKLF	TRBV7-9	TRBJ1-4	NA	C	4051	-	-	-	-	-	-	-	-	-	-	-
164	S%DGATNE	1.7e-06	2	3	3e-10	1	0.024	0.002	0.001	0.0062	global-S%DGATNE	CASSQdgaTNEKLF	CASSQDGATNEKLF	TRBV7-9	TRBJ1-4	NA	C	3603	-	-	-	-	-	-	-	-	-	-	-
164	S%DGATNE	1.7e-06	2	3	3e-10	1	0.024	0.002	0.001	0.0062	global-S%DGATNE	CASSQdgaTNEKLF	CASSQDGATNEKLF	TRBV23-1	TRBJ1-4	NA	C	3077	-	-	-	-	-	-	-	-	-	-	-
164	S%DGATNE	1.7e-06	2	3	3e-10	1	0.024	0.002	0.001	0.0062	global-S%DGATNE	CASSQdgaTNEKLF	CASSQDGATNEKLF	TRBV7-4	TRBJ1-4	NA	C	1094	-	-	-	-	-	-	-	-	-	-	-
164	S%DGATNE	1.7e-06	2	3	3e-10	1	0.024	0.002	0.001	0.0062	global-S%DGATNE	CASSQdgaTNEKLF	CASSQDGATNEKLF	TRBV4-1	TRBJ1-4	NA	C	1049	-	-	-	-	-	-	-	-	-	-	-
164	S%DGATNE	1.7e-06	2	3	3e-10	1	0.024	0.002	0.001	0.0062	global-S%DGATNE	CASSQdgaTNEKLF	CASSQDGATNEKLF	TRBV7-9	TRBJ1-4	NA	C	760	-	-	-	-	-	-	-	-	-	-	-
164	S%DGATNE	1.7e-06	2	3	3e-10	1	0.024	0.002	0.001	0.0062	global-S%DGATNE	CASSQdgaTNEKLF	CASSQDGATNEKLF	TRBV7-9	TRBJ1-4	NA	C	722	-	-	-	-	-	-	-	-	-	-	-
164	S%DGATNE	1.7e-06	2	3	3e-10	1	0.024	0.002	0.001	0.0062	global-S%DGATNE	CASSQdgaTNEKLF	CASSQDGATNEKLF	TRBV27	TRBJ1-4	NA	C	712	-	-	-	-	-	-	-	-	-	-	-
164	S%DGATNE	1.7e-06	2	3	3e-10	1	0.024	0.002	0.001	0.0062	global-S%DGATNE	CASSQdgaTNEKLF	CASSQDGATNEKLF	TRBV4-2	TRBJ1-4	NA	G	713	-	-	-	-	-	-	-	-	-	-	-
164	S%DGATNE	1.7e-06	2	3	3e-10	1	0.024	0.002	0.001	0.0062	global-S%DGATNE	CASSPdgaTNEKLF	CASSPDGATNEKLF	TRBV4-3	TRBJ1-4	NA	C	923	-	-	-	-	-	-	-	-	-	-	-
164	S%DGATNE	1.7e-06	2	3	3e-10	1	0.024	0.002	0.001	0.0062	global-S%DGATNE	CASSPdgaTNEKLF	CASSPDGATNEKLF	TRBV4-2	TRBJ1-4	NA	C	883	-	-	-	-	-	-	-	-	-	-	-
164	S%DGATNE	1.7e-06	2	3	3e-10	1	0.024	0.002	0.001	0.0062	global-S%DGATNE	CASSQdgatnekpF	CASSQDGATNEKPF	TRBV4-2	TRBJ1-4	NA	C	1281	-	-	-	-	-	-	-	-	-	-	-
164	S%DGATNE	1.7e-06	2	3	3e-10	1	0.024	0.002	0.001	0.0062	global-S%DGATNE	CASSQdgatnekpF	CASSQDGATNEKPF	TRBV4-3	TRBJ1-4	NA	C	953	-	-	-	-	-	-	-	-	-	-	-
165	S%SGRAYN	1.7e-06	2	3	1.2e-06	1	0.35	0.56	0.001	0.0062	global-S%SGRAYN	CASSSSGRaYNEQF	CASSSSGRAYNEQF	TRBV6-5	TRBJ2-1	NA	D	1765	-	-	-	-	-	-	-	-	-	-	-
165	S%SGRAYN	1.7e-06	2	3	1.2e-06	1	0.35	0.56	0.001	0.0062	global-S%SGRAYN	CATSDSGRaYNEQF	CATSDSGRAYNEQF	TRBV24-1	TRBJ2-1	NA	D	1682	-	-	-	-	-	-	-	-	-	-	-
165	S%SGRAYN	1.7e-06	2	3	1.2e-06	1	0.35	0.56	0.001	0.0062	global-S%SGRAYN	CATSDSGRaYNEQF	CATSDSGRAYNEQF	TRBV24/OR9-2	TRBJ2-1	NA	D	1662	-	-	-	-	-	-	-	-	-	-	-
165	S%SGRAYN	1.7e-06	2	3	1.2e-06	1	0.35	0.56	0.001	0.0062	global-S%SGRAYN	CASSESGRaYNEQF	CASSESGRAYNEQF	TRBV25-1	TRBJ2-1	NA	H137	78	-	-	-	-	-	-	-	-	-	-	-
166	SER%N	1.7e-06	3	3	2e-07	1	0.072	0.45	0.001	0.0062	global-SER%N	CASSERGNEQF	CASSERGNEQF	TRBV2	TRBJ2-1	NA	H106	1006	-	-	-	-	-	-	-	-	-	-	-
166	SER%N	1.7e-06	3	3	2e-07	1	0.072	0.45	0.001	0.0062	global-SER%N	CASSERGNEQF	CASSERGNEQF	TRBV2	TRBJ2-1	NA	H106	985	-	-	-	-	-	-	-	-	-	-	-
166	SER%N	1.7e-06	3	3	2e-07	1	0.072	0.45	0.001	0.0062	global-SER%N	CASSErnNEQF	CASSERNNEQF	TRBV10-1	TRBJ2-1	NA	B	2412	-	-	-	-	-	-	-	-	-	-	-
166	SER%N	1.7e-06	3	3	2e-07	1	0.072	0.45	0.001	0.0062	global-SER%N	CASSErnNEQF	CASSERNNEQF	TRBV6-1	TRBJ2-1	NA	B	1911	-	-	-	-	-	-	-	-	-	-	-
166	SER%N	1.7e-06	3	3	2e-07	1	0.072	0.45	0.001	0.0062	global-SER%N	CASSErnNEQF	CASSERNNEQF	TRBV10-1	TRBJ2-1	NA	B	1496	-	-	-	-	-	-	-	-	-	-	-
166	SER%N	1.7e-06	3	3	2e-07	1	0.072	0.45	0.001	0.0062	global-SER%N	CASSErnNEQF	CASSERNNEQF	TRBV28	TRBJ2-1	NA	B	234	-	-	-	-	-	-	-	-	-	-	-
166	SER%N	1.7e-06	3	3	2e-07	1	0.072	0.45	0.001	0.0062	global-SER%N	CASSErvNEQF	CASSERVNEQF	TRBV25-1	TRBJ2-1	NA	C	3879	-	-	-	-	-	-	-	-	-	-	-
167	SEY%GT	1.7e-06	3	3	6.2e-09	1	0.001	1	0.001	0.0062	global-SEY%GT	CASSEysGTGLF	CASSEYSGTGLF	TRBV25-1	TRBJ1-4	NA	H139	273	-	-	-	-	-	-	-	-	-	-	-
167	SEY%GT	1.7e-06	3	3	6.2e-09	1	0.001	1	0.001	0.0062	global-SEY%GT	CASSEyegTEAF	CASSEYEGTEAF	TRBV25-1	TRBJ1-1	NA	H138	228	-	-	-	-	-	-	-	-	-	-	-
167	SEY%GT	1.7e-06	3	3	6.2e-09	1	0.001	1	0.001	0.0062	global-SEY%GT	CASSEytGTGeF	CASSEYTGTGEF	TRBV25-1	TRBJ2-1	NA	H137	78	-	-	-	-	-	-	-	-	-	-	-
168	%SGSSYN	1.7e-06	3	3	9.9e-08	1	0.24	0.066	0.001	0.0062	global-%SGSSYN	CSAiSGsSYNEQF	CSAISGSSYNEQF	TRBV20-1	TRBJ2-1	NA	H106	2127	-	-	-	-	-	-	-	-	-	-	-
168	%SGSSYN	1.7e-06	3	3	9.9e-08	1	0.24	0.066	0.001	0.0062	global-%SGSSYN	CSAiSGsSYNEQF	CSAISGSSYNEQF	TRBV20-1	TRBJ2-1	NA	H106	1736	-	-	-	-	-	-	-	-	-	-	-
168	%SGSSYN	1.7e-06	3	3	9.9e-08	1	0.24	0.066	0.001	0.0062	global-%SGSSYN	CASTSGsSYNEQF	CASTSGSSYNEQF	TRBV28	TRBJ2-1	NA	E	47162	-	-	-	-	-	-	-	-	-	-	-
168	%SGSSYN	1.7e-06	3	3	9.9e-08	1	0.24	0.066	0.001	0.0062	global-%SGSSYN	CASTSGsSYNEQF	CASTSGSSYNEQF	TRBV6-8	TRBJ2-1	NA	E	1206	-	-	-	-	-	-	-	-	-	-	-
168	%SGSSYN	1.7e-06	3	3	9.9e-08	1	0.24	0.066	0.001	0.0062	global-%SGSSYN	CASTSGsSYNEQF	CASTSGSSYNEQF	TRBV19	TRBJ2-1	NA	E	485	-	-	-	-	-	-	-	-	-	-	-
168	%SGSSYN	1.7e-06	3	3	9.9e-08	1	0.24	0.066	0.001	0.0062	global-%SGSSYN	CASTSGsSYNEQF	CASTSGSSYNEQF	TRBV19	TRBJ2-1	NA	E	463	-	-	-	-	-	-	-	-	-	-	-
168	%SGSSYN	1.7e-06	3	3	9.9e-08	1	0.24	0.066	0.001	0.0062	global-%SGSSYN	CASTSGsSYNEQF	CASTSGSSYNEQF	TRBV6-5	TRBJ2-1	NA	E	286	-	-	-	-	-	-	-	-	-	-	-
168	%SGSSYN	1.7e-06	3	3	9.9e-08	1	0.24	0.066	0.001	0.0062	global-%SGSSYN	CASTSGsSYNEQF	CASTSGSSYNEQF	TRBV7-2	TRBJ2-1	NA	E	278	-	-	-	-	-	-	-	-	-	-	-
168	%SGSSYN	1.7e-06	3	3	9.9e-08	1	0.24	0.066	0.001	0.0062	global-%SGSSYN	CASTSGsSYNEQF	CASTSGSSYNEQF	TRBV7-2	TRBJ2-1	NA	E	259	-	-	-	-	-	-	-	-	-	-	-
168	%SGSSYN	1.7e-06	3	3	9.9e-08	1	0.24	0.066	0.001	0.0062	global-%SGSSYN	CASTSGsSYNEQF	CASTSGSSYNEQF	TRBV2	TRBJ2-1	NA	E	256	-	-	-	-	-	-	-	-	-	-	-
168	%SGSSYN	1.7e-06	3	3	9.9e-08	1	0.24	0.066	0.001	0.0062	global-%SGSSYN	CASTSGsSYNEQF	CASTSGSSYNEQF	TRBV7-9	TRBJ2-1	NA	E	230	-	-	-	-	-	-	-	-	-	-	-
168	%SGSSYN	1.7e-06	3	3	9.9e-08	1	0.24	0.066	0.001	0.0062	global-%SGSSYN	CASTSGsSYNEQF	CASTSGSSYNEQF	TRBV7-9	TRBJ2-1	NA	E	221	-	-	-	-	-	-	-	-	-	-	-
168	%SGSSYN	1.7e-06	3	3	9.9e-08	1	0.24	0.066	0.001	0.0062	global-%SGSSYN	CSAkSGsSYNEQF	CSAKSGSSYNEQF	TRBV20-1	TRBJ2-1	NA	H110	1621	-	-	-	-	-	-	-	-	-	-	-
168	%SGSSYN	1.7e-06	3	3	9.9e-08	1	0.24	0.066	0.001	0.0062	global-%SGSSYN	CSAkSGsSYNEQF	CSAKSGSSYNEQF	TRBV20/OR9-2	TRBJ2-1	NA	H110	1272	-	-	-	-	-	-	-	-	-	-	-
169	SL%GSSYN	1.7e-06	4	3	3.7e-07	1	0.075	0.79	0.001	0.0062	global-SL%GSSYN	CASSLegsSYNEQF	CASSLEGSSYNEQF	TRBV7-4	TRBJ2-1	NA	G	1961	-	-	-	-	-	-	-	-	-	-	-
169	SL%GSSYN	1.7e-06	4	3	3.7e-07	1	0.075	0.79	0.001	0.0062	global-SL%GSSYN	CASSLegsSYNEQF	CASSLEGSSYNEQF	TRBV7-2	TRBJ2-1	NA	G	728	-	-	-	-	-	-	-	-	-	-	-
169	SL%GSSYN	1.7e-06	4	3	3.7e-07	1	0.075	0.79	0.001	0.0062	global-SL%GSSYN	CASSLSGsSYNEQF	CASSLSGSSYNEQF	TRBV7-4	TRBJ2-1	NA	J	2271	-	-	-	-	-	-	-	-	-	-	-
169	SL%GSSYN	1.7e-06	4	3	3.7e-07	1	0.075	0.79	0.001	0.0062	global-SL%GSSYN	CASSLSGsSYNEQF	CASSLSGSSYNEQF	TRBV7-2	TRBJ2-1	NA	J	860	-	-	-	-	-	-	-	-	-	-	-
169	SL%GSSYN	1.7e-06	4	3	3.7e-07	1	0.075	0.79	0.001	0.0062	global-SL%GSSYN	CASSLSGsSYNEQF	CASSLSGSSYNEQF	TRBV7-2	TRBJ2-1	NA	J	840	-	-	-	-	-	-	-	-	-	-	-
169	SL%GSSYN	1.7e-06	4	3	3.7e-07	1	0.075	0.79	0.001	0.0062	global-SL%GSSYN	CASSLSGsSYNEQF	CASSLSGSSYNEQF	TRBV7-8	TRBJ2-1	NA	J	358	-	-	-	-	-	-	-	-	-	-	-
169	SL%GSSYN	1.7e-06	4	3	3.7e-07	1	0.075	0.79	0.001	0.0062	global-SL%GSSYN	CASSLSGsSYNEQF	CASSLSGSSYNEQF	TRBV6-5	TRBJ2-1	NA	H138	237	-	-	-	-	-	-	-	-	-	-	-
169	SL%GSSYN	1.7e-06	4	3	3.7e-07	1	0.075	0.79	0.001	0.0062	global-SL%GSSYN	CASSLAGsSYNEQF	CASSLAGSSYNEQF	TRBV27	TRBJ2-1	NA	H106	1537	-	-	-	-	-	-	-	-	-	-	-
170	S%TNTG	1.7e-06	3	3	6.3e-08	1	0.015	0.68	0.001	0.0062	global-S%TNTG	CASSGTNTGELF	CASSGTNTGELF	TRBV6-4	TRBJ2-2	NA	H	2490	-	-	-	-	-	-	-	-	-	-	-
170	S%TNTG	1.7e-06	3	3	6.3e-08	1	0.015	0.68	0.001	0.0062	global-S%TNTG	CASSGTNTGELF	CASSGTNTGELF	TRBV6-4	TRBJ2-2	NA	H	2205	-	-	-	-	-	-	-	-	-	-	-
170	S%TNTG	1.7e-06	3	3	6.3e-08	1	0.015	0.68	0.001	0.0062	global-S%TNTG	CASSGTNTGELF	CASSGTNTGELF	TRBV6-5	TRBJ2-2	NA	H	586	-	-	-	-	-	-	-	-	-	-	-
170	S%TNTG	1.7e-06	3	3	6.3e-08	1	0.015	0.68	0.001	0.0062	global-S%TNTG	CASSVtNTGELF	CASSVTNTGELF	TRBV6-5	TRBJ2-2	NA	H139	230	-	-	-	-	-	-	-	-	-	-	-
170	S%TNTG	1.7e-06	3	3	6.3e-08	1	0.015	0.68	0.001	0.0062	global-S%TNTG	CASSEtNTGELF	CASSETNTGELF	TRBV25-1	TRBJ2-2	NA	H137	89	-	-	-	-	-	-	-	-	-	-	-
171	%MNT	1.7e-06	2	3	3.5e-08	1	0.006	0.95	0.001	0.0062	global-%MNT	CASimNTEAF	CASIMNTEAF	TRBV6-5	TRBJ1-1	NA	H137	120	-	-	-	-	-	-	-	-	-	-	-
171	%MNT	1.7e-06	2	3	3.5e-08	1	0.006	0.95	0.001	0.0062	global-%MNT	CASrmNTEAF	CASRMNTEAF	TRBV6-5	TRBJ1-1	NA	H137	183	-	-	-	-	-	-	-	-	-	-	-
171	%MNT	1.7e-06	2	3	3.5e-08	1	0.006	0.95	0.001	0.0062	global-%MNT	CSAGmNTEAF	CSAGMNTEAF	TRBV29-1	TRBJ1-1	NA	H108	918	-	-	-	-	-	-	-	-	-	-	-
172	SLG%AYN	1.7e-06	3	3	2.8e-08	1	0.005	0.89	0.001	0.0062	global-SLG%AYN	CASSLGGaYNEQF	CASSLGGAYNEQF	TRBV28	TRBJ2-1	NA	H139	243	-	-	-	-	-	-	-	-	-	-	-
172	SLG%AYN	1.7e-06	3	3	2.8e-08	1	0.005	0.89	0.001	0.0062	global-SLG%AYN	CASSLGLAYNEQF	CASSLGLAYNEQF	TRBV5-1	TRBJ2-1	NA	H105	1206	-	-	-	-	-	-	-	-	-	-	-
172	SLG%AYN	1.7e-06	3	3	2.8e-08	1	0.005	0.89	0.001	0.0062	global-SLG%AYN	CASSLgwaYNEQF	CASSLGWAYNEQF	TRBV28	TRBJ2-1	NA	H138	308	-	-	-	-	-	-	-	-	-	-	-
173	%GTNTG	1.7e-06	2	3	1.2e-07	1	0.031	0.61	0.001	0.0062	global-%GTNTG	CASSGTNTGELF	CASSGTNTGELF	TRBV6-4	TRBJ2-2	NA	H	2490	-	-	-	-	-	-	-	-	-	-	-
173	%GTNTG	1.7e-06	2	3	1.2e-07	1	0.031	0.61	0.001	0.0062	global-%GTNTG	CASSGTNTGELF	CASSGTNTGELF	TRBV6-4	TRBJ2-2	NA	H	2205	-	-	-	-	-	-	-	-	-	-	-
173	%GTNTG	1.7e-06	2	3	1.2e-07	1	0.031	0.61	0.001	0.0062	global-%GTNTG	CASSGTNTGELF	CASSGTNTGELF	TRBV6-5	TRBJ2-2	NA	H	586	-	-	-	-	-	-	-	-	-	-	-
173	%GTNTG	1.7e-06	2	3	1.2e-07	1	0.031	0.61	0.001	0.0062	global-%GTNTG	CSARGTNTGELF	CSARGTNTGELF	TRBV20-1	TRBJ2-2	NA	H108	975	-	-	-	-	-	-	-	-	-	-	-
173	%GTNTG	1.7e-06	2	3	1.2e-07	1	0.031	0.61	0.001	0.0062	global-%GTNTG	CSARGTNTGELF	CSARGTNTGELF	TRBV20-1	TRBJ2-2	NA	H108	825	-	-	-	-	-	-	-	-	-	-	-
173	%GTNTG	1.7e-06	2	3	1.2e-07	1	0.031	0.61	0.001	0.0062	global-%GTNTG	CASwGTNTGELF	CASWGTNTGELF	TRBV28	TRBJ2-2	NA	H108	1222	-	-	-	-	-	-	-	-	-	-	-
174	SGT%YN	1.7e-06	3	3	8.6e-07	1	0.19	0.75	0.001	0.0062	global-SGT%YN	CASSGTaYNEQF	CASSGTAYNEQF	TRBV25-1	TRBJ2-1	NA	H139	212	-	-	-	-	-	-	-	-	-	-	-
174	SGT%YN	1.7e-06	3	3	8.6e-07	1	0.19	0.75	0.001	0.0062	global-SGT%YN	CSpSGtiYNEQF	CSPSGTIYNEQF	TRBV20-1	TRBJ2-1	NA	H138	289	-	-	-	-	-	-	-	-	-	-	-
174	SGT%YN	1.7e-06	3	3	8.6e-07	1	0.19	0.75	0.001	0.0062	global-SGT%YN	CASSGTqYNEQF	CASSGTQYNEQF	TRBV6-5	TRBJ2-1	NA	H105	1981	-	-	-	-	-	-	-	-	-	-	-
175	S%GWNT	1.7e-06	3	3	8.9e-09	1	0.004	0.36	0.001	0.0062	global-S%GWNT	CASSKgwNTEAF	CASSKGWNTEAF	TRBV28	TRBJ1-1	NA	H	4767	-	-	-	-	-	-	-	-	-	-	-
175	S%GWNT	1.7e-06	3	3	8.9e-09	1	0.004	0.36	0.001	0.0062	global-S%GWNT	CASSLgwNTEAF	CASSLGWNTEAF	TRBV28	TRBJ1-1	NA	H137	86	-	-	-	-	-	-	-	-	-	-	-
175	S%GWNT	1.7e-06	3	3	8.9e-09	1	0.004	0.36	0.001	0.0062	global-S%GWNT	CASSPgwNTEAF	CASSPGWNTEAF	TRBV7-9	TRBJ1-1	NA	H108	732	-	-	-	-	-	-	-	-	-	-	-
176	S%GGSYN	1.7e-06	3	3	5.3e-07	1	0.11	0.81	0.001	0.0062	global-S%GGSYN	CASSDGGSYNEQF	CASSDGGSYNEQF	TRBV6-4	TRBJ2-1	NA	C	1247	-	-	-	-	-	-	-	-	-	-	-
176	S%GGSYN	1.7e-06	3	3	5.3e-07	1	0.11	0.81	0.001	0.0062	global-S%GGSYN	CASSDGGSYNEQF	CASSDGGSYNEQF	TRBV6-4	TRBJ2-1	NA	C	879	-	-	-	-	-	-	-	-	-	-	-
176	S%GGSYN	1.7e-06	3	3	5.3e-07	1	0.11	0.81	0.001	0.0062	global-S%GGSYN	CASSDGGSYNEQF	CASSDGGSYNEQF	TRBV6-5	TRBJ2-1	NA	C	772	-	-	-	-	-	-	-	-	-	-	-
176	S%GGSYN	1.7e-06	3	3	5.3e-07	1	0.11	0.81	0.001	0.0062	global-S%GGSYN	CASSPGGSYNEQF	CASSPGGSYNEQF	TRBV28	TRBJ2-1	NA	H138	283	-	-	-	-	-	-	-	-	-	-	-
176	S%GGSYN	1.7e-06	3	3	5.3e-07	1	0.11	0.81	0.001	0.0062	global-S%GGSYN	CASSfGGSYNEQF	CASSFGGSYNEQF	TRBV7-4	TRBJ2-1	NA	H106	1414	-	-	-	-	-	-	-	-	-	-	-
177	SL%GANTG	1.7e-06	3	3	3.5e-07	1	0.21	0.27	0.001	0.0062	global-SL%GANTG	CASSLlgaNTGELF	CASSLLGANTGELF	TRBV28	TRBJ2-2	NA	G	1440	-	-	-	-	-	-	-	-	-	-	-
177	SL%GANTG	1.7e-06	3	3	3.5e-07	1	0.21	0.27	0.001	0.0062	global-SL%GANTG	CASSLAGaNTGELF	CASSLAGANTGELF	TRBV28	TRBJ2-2	NA	D	20122	-	-	-	-	-	-	-	-	-	-	-
177	SL%GANTG	1.7e-06	3	3	3.5e-07	1	0.21	0.27	0.001	0.0062	global-SL%GANTG	CASSLAGaNTGELF	CASSLAGANTGELF	TRBV7-4	TRBJ2-2	NA	D	848	-	-	-	-	-	-	-	-	-	-	-
177	SL%GANTG	1.7e-06	3	3	3.5e-07	1	0.21	0.27	0.001	0.0062	global-SL%GANTG	CASSLAGaNTGELF	CASSLAGANTGELF	TRBV2	TRBJ2-2	NA	D	285	-	-	-	-	-	-	-	-	-	-	-
177	SL%GANTG	1.7e-06	3	3	3.5e-07	1	0.21	0.27	0.001	0.0062	global-SL%GANTG	CASSLAGaNTGELF	CASSLAGANTGELF	TRBV12-3	TRBJ2-2	NA	D	269	-	-	-	-	-	-	-	-	-	-	-
177	SL%GANTG	1.7e-06	3	3	3.5e-07	1	0.21	0.27	0.001	0.0062	global-SL%GANTG	CASSLAGaNTGELF	CASSLAGANTGELF	TRBV6-8	TRBJ2-2	NA	D	241	-	-	-	-	-	-	-	-	-	-	-
177	SL%GANTG	1.7e-06	3	3	3.5e-07	1	0.21	0.27	0.001	0.0062	global-SL%GANTG	CASSLAGaNTGELF	CASSLAGANTGELF	TRBV7-2	TRBJ2-2	NA	D	234	-	-	-	-	-	-	-	-	-	-	-
177	SL%GANTG	1.7e-06	3	3	3.5e-07	1	0.21	0.27	0.001	0.0062	global-SL%GANTG	CASSLGGaNTGELF	CASSLGGANTGELF	TRBV7-4	TRBJ2-2	NA	H	2020	-	-	-	-	-	-	-	-	-	-	-
177	SL%GANTG	1.7e-06	3	3	3.5e-07	1	0.21	0.27	0.001	0.0062	global-SL%GANTG	CASSLGGaNTGELF	CASSLGGANTGELF	TRBV11-2	TRBJ2-2	NA	H	1806	-	-	-	-	-	-	-	-	-	-	-
177	SL%GANTG	1.7e-06	3	3	3.5e-07	1	0.21	0.27	0.001	0.0062	global-SL%GANTG	CASSLGGaNTGELF	CASSLGGANTGELF	TRBV7-2	TRBJ2-2	NA	H	1138	-	-	-	-	-	-	-	-	-	-	-
177	SL%GANTG	1.7e-06	3	3	3.5e-07	1	0.21	0.27	0.001	0.0062	global-SL%GANTG	CASSLGGaNTGELF	CASSLGGANTGELF	TRBV7-2	TRBJ2-2	NA	H	1103	-	-	-	-	-	-	-	-	-	-	-
177	SL%GANTG	1.7e-06	3	3	3.5e-07	1	0.21	0.27	0.001	0.0062	global-SL%GANTG	CASSLGGaNTGELF	CASSLGGANTGELF	TRBV7-8	TRBJ2-2	NA	H	878	-	-	-	-	-	-	-	-	-	-	-
178	S%MNT	1.7e-06	3	3	6.4e-07	1	0.25	0.41	0.001	0.0062	global-S%MNT	CASSYmNTEAF	CASSYMNTEAF	TRBV19	TRBJ1-1	NA	H138	270	-	-	-	-	-	-	-	-	-	-	-
178	S%MNT	1.7e-06	3	3	6.4e-07	1	0.25	0.41	0.001	0.0062	global-S%MNT	CASSYmNTEAF	CASSYMNTEAF	TRBV19	TRBJ1-1	NA	H138	268	-	-	-	-	-	-	-	-	-	-	-
178	S%MNT	1.7e-06	3	3	6.4e-07	1	0.25	0.41	0.001	0.0062	global-S%MNT	CASSPmNTEAF	CASSPMNTEAF	TRBV28	TRBJ1-1	NA	H137	118	-	-	-	-	-	-	-	-	-	-	-
178	S%MNT	1.7e-06	3	3	6.4e-07	1	0.25	0.41	0.001	0.0062	global-S%MNT	CASSLmNTEAF	CASSLMNTEAF	TRBV7-4	TRBJ1-1	NA	H107	4876	-	-	-	-	-	-	-	-	-	-	-
178	S%MNT	1.7e-06	3	3	6.4e-07	1	0.25	0.41	0.001	0.0062	global-S%MNT	CASSLmNTEAF	CASSLMNTEAF	TRBV11-3	TRBJ1-1	NA	H107	3818	-	-	-	-	-	-	-	-	-	-	-
178	S%MNT	1.7e-06	3	3	6.4e-07	1	0.25	0.41	0.001	0.0062	global-S%MNT	CASSLmNTEAF	CASSLMNTEAF	TRBV7-2	TRBJ1-1	NA	H107	2905	-	-	-	-	-	-	-	-	-	-	-
178	S%MNT	1.7e-06	3	3	6.4e-07	1	0.25	0.41	0.001	0.0062	global-S%MNT	CASSLmNTEAF	CASSLMNTEAF	TRBV7-2	TRBJ1-1	NA	H107	2749	-	-	-	-	-	-	-	-	-	-	-
178	S%MNT	1.7e-06	3	3	6.4e-07	1	0.25	0.41	0.001	0.0062	global-S%MNT	CASSLmNTEAF	CASSLMNTEAF	TRBV7-8	TRBJ1-1	NA	H107	1207	-	-	-	-	-	-	-	-	-	-	-
178	S%MNT	1.7e-06	3	3	6.4e-07	1	0.25	0.41	0.001	0.0062	global-S%MNT	CASSLmNTEAF	CASSLMNTEAF	TRBV11-2	TRBJ1-1	NA	H107	1125	-	-	-	-	-	-	-	-	-	-	-
179	SP%GSYN	1.7e-06	3	3	2.4e-07	1	0.044	0.87	0.001	0.0062	global-SP%GSYN	CASSPpgSYNEQF	CASSPPGSYNEQF	TRBV7-9	TRBJ2-1	NA	H106	1648	-	-	-	-	-	-	-	-	-	-	-
179	SP%GSYN	1.7e-06	3	3	2.4e-07	1	0.044	0.87	0.001	0.0062	global-SP%GSYN	CASSPpgSYNEQF	CASSPPGSYNEQF	TRBV7-9	TRBJ2-1	NA	H106	949	-	-	-	-	-	-	-	-	-	-	-
179	SP%GSYN	1.7e-06	3	3	2.4e-07	1	0.044	0.87	0.001	0.0062	global-SP%GSYN	CASSPSGSYNEQF	CASSPSGSYNEQF	TRBV25-1	TRBJ2-1	NA	H137	82	-	-	-	-	-	-	-	-	-	-	-
179	SP%GSYN	1.7e-06	3	3	2.4e-07	1	0.044	0.87	0.001	0.0062	global-SP%GSYN	CASSPGGSYNEQF	CASSPGGSYNEQF	TRBV28	TRBJ2-1	NA	H138	283	-	-	-	-	-	-	-	-	-	-	-
180	SLD%NTG	1.7e-06	3	3	3.7e-08	1	0.007	0.85	0.001	0.0062	global-SLD%NTG	CASSLdgNTGELF	CASSLDGNTGELF	TRBV5-1	TRBJ2-2	NA	H108	1436	-	-	-	-	-	-	-	-	-	-	-
180	SLD%NTG	1.7e-06	3	3	3.7e-08	1	0.007	0.85	0.001	0.0062	global-SLD%NTG	CASSLDRNTGELF	CASSLDRNTGELF	TRBV28	TRBJ2-2	NA	H139	202	-	-	-	-	-	-	-	-	-	-	-
180	SLD%NTG	1.7e-06	3	3	3.7e-08	1	0.007	0.85	0.001	0.0062	global-SLD%NTG	CASSLdpNTGELF	CASSLDPNTGELF	TRBV28	TRBJ2-2	NA	H138	232	-	-	-	-	-	-	-	-	-	-	-
181	SG%NTG	1.7e-06	3	3	6.5e-08	1	0.031	0.34	0.001	0.0062	global-SG%NTG	CSASGLNTGELF	CSASGLNTGELF	TRBV20-1	TRBJ2-2	NA	H139	287	-	-	-	-	-	-	-	-	-	-	-
181	SG%NTG	1.7e-06	3	3	6.5e-08	1	0.031	0.34	0.001	0.0062	global-SG%NTG	CASSGQNTGELF	CASSGQNTGELF	TRBV2	TRBJ2-2	NA	A	6866	-	-	-	-	-	-	-	-	-	-	-
181	SG%NTG	1.7e-06	3	3	6.5e-08	1	0.031	0.34	0.001	0.0062	global-SG%NTG	CASSGQNTGELF	CASSGQNTGELF	TRBV2	TRBJ2-2	NA	A	512	-	-	-	-	-	-	-	-	-	-	-
181	SG%NTG	1.7e-06	3	3	6.5e-08	1	0.031	0.34	0.001	0.0062	global-SG%NTG	CASSGTNTGELF	CASSGTNTGELF	TRBV6-4	TRBJ2-2	NA	H	2490	-	-	-	-	-	-	-	-	-	-	-
181	SG%NTG	1.7e-06	3	3	6.5e-08	1	0.031	0.34	0.001	0.0062	global-SG%NTG	CASSGTNTGELF	CASSGTNTGELF	TRBV6-4	TRBJ2-2	NA	H	2205	-	-	-	-	-	-	-	-	-	-	-
181	SG%NTG	1.7e-06	3	3	6.5e-08	1	0.031	0.34	0.001	0.0062	global-SG%NTG	CASSGTNTGELF	CASSGTNTGELF	TRBV6-5	TRBJ2-2	NA	H	586	-	-	-	-	-	-	-	-	-	-	-
182	S%AYN	1.7e-06	2	3	1.6e-07	1	0.034	0.74	0.001	0.0062	global-S%AYN	CASSIaYNEQF	CASSIAYNEQF	TRBV19	TRBJ2-1	NA	H106	1349	-	-	-	-	-	-	-	-	-	-	-
[truncated: 21,700 more rows]
