# Supplementary material for: Altered T-Cell Receptor β-Chain and Lactate Dehydrogenase Are Associated With the Immune Pathogenesis of Biliary Atresia
Source: Front Med (Lausanne). 2021 Dec 24;8:778500. doi: 10.3389/fmed.2021.778500 (PMC8739481; doi:10.3389/fmed.2021.778500)
Supplement: Supplementary file 2 [file Table_2.XLSX]

## Sheet: Fig.1
Fig. 1A	BA	HD		Fig. 1B	BA	HD		Fig. 1C	BA	HD		Fig. 1D	BA	HD
V(CDR3)J total	5163348	6098158		D50(%)	0.1763	0.5027		CF100(%)	34.12	10.52		HEC(%)	58.2887	4.6129
	5437940	5660166			0.1487	0.5157			41.63	12.94			60.6287	7.51284
	5735055	5408806			0.1793	0.3166			37.99	17.43			37.1201	22.2515
	6959771	4025957			0.1321	0.7133			44.48	9.04			70.6739	3.26114
	6453718	4323122			0.1392	0.5038			42.62	11.23			68.9721	6.37838
	4319080	4109365			0.413	8.011			20.52	0.48			19.1161	0
	4161214	4664917			0.3909	3.4636			15.84	1.14			20.3459	0
	6099830	5348633			0.1573	3.9476			39.42	2.11			64.6398	0.444618
	7387129				0.0884				56.51				71.7014
	4586627				0.2136				35.51				71.7014
	5545467				2.428				13.57				9.87203

## Sheet: Fig.2
Fig.2A	BA	HD		Fig.2B	BA	HD		Fig.2C	BA	HD		Fig.2D	BA	HD
Shannon index	6.14289	7.88929		Simpson index	0.996354	0.999348		Bub index	0.1575	0.0999		CDR3 length (Aa)	13.5685	13.7011
	5.91405	7.81756			0.992779	0.998861			0.3371	0.0627			14.1471	13.5828
	6.48818	7.12899			0.991592	0.998659			0.1539	0.058			13.7717	13.7282
	5.76191	7.97605			0.994377	0.999467			0.3474	0.0745			13.7075	13.7828
	5.78617	7.58223			0.994962	0.999226			0.3659	0.161			13.7444	13.8358
	7.41877	11.5686			0.998238	0.999987			0.1597	0.1337			13.8776	13.7657
	7.22121	10.4156			0.998906	0.999961			0.3291	0.2805			13.7566	13.765
	5.97199	10.6036			0.995482	0.999947			0.3057	0.0751			13.703	13.7477
	5.133				0.980635				0.3199	0.1641			13.585
	6.06794				0.996441				0.1502	0.1358			13.8554
	9.71641				0.999017				0.2838	0.271			13.7004
									0.3194	0.2626
									0.2972	0.0738
									0.3107	0.1578
									0.1482	0.1315
									0.3061	0.2428
									0.3151	0.2581
									0.3596	0.2504
									0.3317	0.0728
									0.3485	0.1533
									0.1563	0.1283
									0.342	0.2221
									0.3054	0.2316
									0.3143	0.2454
									0.3586	0.2385
									0.3309	0.0717
									0.3477	0.1488
									0.1561	0.1251
									0.3096
									0.3103
									0.2799
									0.2874
									0.324
									0.3012
									0.315
									0.1491
									0.3105
									0.3422
									0.3431
									0.3063
									0.3153
									0.3599
									0.332
									0.3488
									0.1563
									0.3271
									0.2972
									0.3261
									0.3269
									0.2934
									0.3016
									0.3421
									0.3168
									0.3321
									0.1529

## Sheet: Fig.3
Fig.3A	BA	HD		Fig.3B	BA	HD		Fig.3C	BA	HD
(Shannon)	6.14289	7.88929		(Simpson)	0.996354	0.999348		(Bub)	0.1575	0.0999
	5.91405	7.81756			0.992779	0.998861			0.3371	0.0627
	6.48818	7.12899			0.991592	0.998659			0.1539	0.058
	5.76191	7.97605			0.994377	0.999467			0.3474	0.0745
	5.78617	7.58223			0.994962	0.999226			0.3659	0.161
	7.41877	11.5686			0.998238	0.999987			0.1597	0.1337
	7.22121	10.4156			0.998906	0.999961			0.3291	0.2805
	5.97199	10.6036			0.995482	0.999947			0.3057	0.0751
	5.133				0.980635				0.3199	0.1641
	6.06794				0.996441				0.1502	0.1358
	9.71641				0.999017				0.2838	0.271
									0.3194	0.2626
									0.2972	0.0738
									0.3107	0.1578
									0.1482	0.1315
									0.3061	0.2428
									0.3151	0.2581
									0.3596	0.2504
									0.3317	0.0728
									0.3485	0.1533
									0.1563	0.1283
									0.342	0.2221
									0.3054	0.2316
									0.3143	0.2454
									0.3586	0.2385
									0.3309	0.0717
									0.3477	0.1488
									0.1561	0.1251
									0.3096
									0.3103
									0.2799
									0.2874
									0.324
									0.3012
									0.315
									0.1491
									0.3105
									0.3422
									0.3431
									0.3063
									0.3153
									0.3599
									0.332
									0.3488
									0.1563
									0.3271
									0.2972
									0.3261
									0.3269
									0.2934
									0.3016
									0.3421
									0.3168
									0.3321
									0.1529

## Sheet: Fig.4
Fig.4A	ALC	Diversity		Fig.4B	ALC	Diversity		Fig.4C	ALC	clonality		Fig.4D	ALC	clonality
(BA)	5.51	6.14289		(HC)	5.18	7.88929		(BA)	5.51	0.358866		(HC)	5.18	0.218285
	4.98	5.91405			5.91	7.81756			4.98	0.373776			5.91	0.216636
	4.17	6.48818			4.3	7.12899			4.17	0.332268			4.3	0.277186
	6.02	5.76191			6.51	7.97605			6.02	0.390516			6.51	0.176413
	8.42	5.78617			5.41	7.58223			8.42	0.387476			5.41	0.22434
	5.33	7.41877			9.33	11.5686			5.33	0.239136			9.33	0.025434
	4.16	7.22121			5.23	10.4156			4.16	0.253884			5.23	0.037588
	5.61	5.97199			7.94	10.6036			5.61	0.374071			7.94	0.045092
	6.57	5.133							6.57	0.447939
	2.93	6.06794							2.93	0.354228
	9.64	9.71641							9.64	0.113377

## Sheet: Fig.5
Fig.5A	ALC	LDH		Fig.5B	ALC	LDH		Fig.5C	ALC	LDH		Fig.5D	ALC	LDH
(BA)	5.51	243		(HC)	5.18	233		(BA)	5.51	243		(HC)	5.18	233
	4.98	361			5.91	384			4.98	361			5.91	384
	4.17	384			4.3	320			4.17	384			4.3	320
	6.02	704			6.51	254			6.02	704			6.51	254
	8.42	1043			5.41	325			8.42	1043			5.41	325
	5.33	265			9.33	357			5.33	265			9.33	357
	4.16	340			4.23	291			4.16	340			4.23	291
	5.61	416			7.94	491			5.61	416			7.94	491
	6.57	338							6.57	338			6.95	627
	2.93	430							2.93	430			2.04	282
	9.64	798							9.64	798			9.9	899
									5.45	815			3.37	80
									3.8	271			5.15	341
									7.21	335			0.69	241
									5.13	471			6.41	259
									4.35	227			4.11	256
									7.03	527			6.59	231
									5.33	113			10.3	247
									4.44	340			9.08	295
									3.73	338			4.36	422
									7.12	430			1.75	223
									6.62	338			8.69	862
									5.38	512			9.64	323
									4.71	327			4.04	297
									5.09	671			7.08	300
									7.09	978			6.67	238
									4.15	295			4.45	744
									6.38	291			6.09	377
									5.51	265			3.78	313
									4.86	264			4.93	854
									10.32	386			4.91	211
									3.68	302			5.79	338
									7.21	441			6.85	258
									5.35	603			5.91	252
													3.44	311
													6.07	295
													7.98	421
													6.82	320

## Sheet: Fig.6
Fig.6A	BA	HD		Fig.6B	BA	HD		Fig.6C	BA	HD		Fig.6D	BA	HD
Lymphocyte	5.51	5.18		Neutrophile	1.62	1.12		NLR	0.294	0.216		LDH	243	233
	4.98	5.91			2.44	1.86		*Abnormal value, excluded in the figure	0.49	0.315			361	384
	4.17	4.3			1.5	1.59			0.36	0.37			384	320
	6.02	6.51			2.32	1.38			0.385	0.212			704	254
	8.42	5.41			2.04	1.09			0.242	0.201			1043	325
	5.33	9.33			2.5	3.47			0.469	0.372			265	357
	4.16	4.23			3.82	1			0.918	0.236			340	291
	5.61	7.94			2.09	1.34			0.373	0.169			416	491
	6.57	6.95			2.49	3.11			0.379	0.447			338	627
	2.93	2.04			4.01	0.98			1.369	0.48			430	282
	9.64	9.9			1.91	1.37			0.198	0.138			798	899
	5.45	3.37			1.72	1.16			0.316	0.344			815	80
	3.8	5.15			1.42	1.16			0.374	0.225			271	341
	7.21	0.69			4.21	3.01			0.584	*			335	241
	5.13	6.41			1.79	1.54			0.349	0.24			471	259
	4.35	4.11			2.79	0.84			0.641	0.204			227	256
	7.03	6.59			1.45	1.07			0.206	0.162			527	231
	5.33	10.3			2.5	1.31			0.469	0.127			113	247
	4.44	9.08			6.84	0.53			1.541	0.058			340	295
	3.73	4.36			3.27	1.76			0.877	0.404			338	422
	7.12	1.75			2.4	2.53			0.337	1.446			430	223
	6.62	8.69			2.54	2.52			0.384	0.29			338	862
	5.38	9.64			3.41	2.22			0.634	0.23			512	323
	4.71	4.04			9.04	5.36			1.919	1.327			327	297
	5.09	7.08			2.7	3.06			0.53	0.432			671	300
	7.09	6.67			1.52	4.78			0.214	0.717			978	238
	4.15	4.45			2.37	1.43			0.571	0.321			295	744
	6.38	6.09			3.02	0.97			0.473	0.159			291	377
	5.51	3.78			2	2.04			0.363	0.54			265	313
	4.86	4.93			2.15	0.95			0.442	0.193			264	854
	10.32	4.91			3.1	2.19			0.3	0.446			386	211
	3.68	5.79			3.75	1.78			1.019	0.307			302	338
	7.21	6.85			2.99	1.89			0.415	0.276			441	258
	5.35	5.91			1.61	1.71			0.301	0.289			603	252
		3.44				1.14				0.331				311
		6.07				1.04				0.171				295
		7.98				1.22				0.153				421
		6.82				1.13				0.166				320

## Sheet: Fig.7
Fig.7	BA													HC
V(CDR3)J counts	>0.1%	266	234	91	248	259	85	143	273	195	298	36		24	33	145	21	46	0	0	3
	0.01%~0.1%	719	699	1413	509	553	1975	1610	622	501	505	315		2502	2427	1494	2724	2188	1	66	69
	0.001%~0.01%	2808	3097	3940	2743	2783	5521	3856	3019	2324	2688	21999		5764	6011	4007	5643	4670	10498	29728	27860
	<0.001%(Not 1)	46835	42574	67585	40516	40116	80562	65017	43984	35492	36071	219447		113590	107470	75625	85717	79457	360333	199568	246487
	Count=1	59388	52227	85353	48314	49704	112565	77475	51888	45221	40036	325670		147489	143917	93031	121652	105371	455667	323447	369122

## Sheet: Tab.1
Subjects (BA-)	Gender	Age (Days)	TB(μmmol/dL)	DB(μmmol/dL)	ALT(U/L)	AST(U/L)	GGT(U/L)	Albumin(g/L)		Subjects (HC-)	Gender	Age (Days)	TB(μmmol/dL)	DB(μmmol/dL)	ALT(U/L)	AST(U/L)	GGT(U/L)	Albumin(g/L)
1	F	62	157.8	96.3	284	407	111	42.3		1	F	61	17.9	3.6	48	97	90	39.1
2	M	49	169.6	93.6	133	211	185	38.2		2	F	47	20.2	4.1	19	41	43	37.7
3	M	34	243.1	129.6	216	260	326	36.7		3	M	120	4.6	1.8	35	102	16	1900-02-16
4	M	73	255.5	136.1	428	563	1156	45		4	M	63	9.9	2.1	27	33	27	38
5	M	96	101	57.6	87	157	440	31.1		5	F	60	31.6	5.4	69	91	44	40.3
6	M	75	193.8	98	226	356	134	39.7		6	M	90	3.4	0.6	34	31	20	2.06
7	M	69	166.9	90.7	82	163	770	31.8		7	F	98	4.5	0.9	39	39	24	36.7
8	M	21	169.3	72.1	27	60	418	34.1		8	F	68	13.4	2.6	29	39	41	40.3
9	M	55	175	86.4	71	137	624	38.6		9	F	76	6.8	1.1	36	32	49	44
10	F	62	92.4	52.6	27	55	336	35.9		10	F	65	11.9	2.7	25	41	72	41.1
11	M	63	157.2	67.3	310	267	1281	43.6		11	M	92	11.3	2.6	49	47	36	43.7
12	F	63	140.5	74.4	337	882	166	31.1		12	M	38	59.2	8	32	65	117	38.1
13	F	32	80.2	40.3	98	194	454	32.1		13	M	35	17.1	3.4	11	24	51	39.8
14	F	66	87.7	42.4	58	146	440	42.7		14	F	50	28	5.7	56	80	54	44.5
15	M	58	100.7	47	80	213	832	39.4		15	M	90	15.4	3.4	26	48	42	44.1
16	F	92	116.1	63.3	77	140	229	40.1		16	F	84	11.8	2.9	47	54	34	44.7
17	F	68	102.3	56.9	178	268	570	52.2		17	M	90	9	2	46	57	27	42.5
18	F	46	153.1	79.5	118	201	473	36.8		18	F	25	7	1.6	13	20	30	29.9
19	M	65	121.8	67.2	366	332	251	35.4		19	M	97	6.2	1.6	25	79	22	40.5
20	F	55	133.3	75	152	235	134	42.8		20	M	90	112.5	2.3	22	43	19	42.5
21	F	39	80.3	44	48	100	993	31.4		21	M	92	3.8	1.4	36	52	26	40.5
22	F	57	129.3	64.3	202	271	180	39.6		22	F	42	11	3.2	64	117	137	40.8
23	F	83	160.1	73.6	130	258	210	34.9		23	F	48	58.9	7.8	28	38	64	38.3
24	M	50	151.8	77.1	82	207	483	43.6		24	M	68	20.5	4	46	35	27	41.3
25	M	42	156.2	92.5	157	219	309	35.1		25	M	96	9.6	1.9	46	64	51	42.4
26	F	60	140.1	73.8	135	264	291	34.3		26	F	55	56.7	10.6	18	26	40	40.8
27	M	46	107	43.7	64	114	1232	42.3		27	M	53	17.1	13.9	51	67	72	38.3
28	F	44	119	58.4	64	160	812	37.1		28	M	90	11.1	2.2	29	51	42	47.9
29	F	48	166.9	90.7	82	163	770	31.8		29	F	58	17.8	6.7	246	230	131	40.3
30	M	40	169.3	72.1	27	60	418	33.8		30	M	90	9.4	2.5	51	72	44	41.8
31	M	101	191.7	97.2	146	205	562	32.1		31	M	50	11.4	2.2	28	39	22	39.4
32	F	52	175	86.4	71	137	624	38.6		32	M	42	17.4	3.4	64	108	152	43.5
33	F	37	92.4	52.6	27	55	336	35.9		33	F	60	12.3	2.6	46	74	96	39.8
34	M	53	191.7	95	250	468	296	36.7		34	M	46	10.2	2.4	51	51	40	40.1
										35	F	44	15.9	3.9	29	49	51	39.8
										36	M	48	5.6	1.2	30	48	35	41.5
										37	M	40	8.4	1.7	48	67	34	38.9
										38	F	101	10.1	3.5	42	69	45	43.3
Mean		57.5294								Mean		67.4211
STD		17.8329								STD		23.1183
Medain			152.45	73.7	108	206	429	36.75		Medain			11.6	2.6	36	51	42	40.5
25 quantiles			105.825	57.425	69.25	139.25	245.5	34.025		25 quantiles			8.85	1.875	27.75	39	27	39.05
75 quantiles			169.375	91.15	205.5	267.25	660.5	40.65		75 quantiles			17.825	3.925	48.25	72.5	56.5	42.7

## Sheet: Tab.2
	HC-1	HC-2	HC-3	HC-4	HC-5	HC-6	HC-7	HC-8	Mean	STD	BA-1	BA-2	BA-3	BA-4	BA-5	BA-6	BA-7	BA-8	BA-9	BA-10	BA-11	Mean	STD
TRBV14_TRBJ1-6_TRBD2	0	0	0	0	0	0	0	0			0.879513	0	0	0	0.333961	0	0	0	0	0	0.877706	0.190107	0.338163
TRBV26_TRBJ2-3_TRBD1	0	0	0	0	0	0	0	0			0	0	0	0	0.333961	0.4937	0	0	0	0.49965	0.438853	0.16056	0.216151
TRBV14_TRBJ1-4_TRBD2	0	0	0	0	0	0	0	0			0	0	0	0	0.333961	0.9874	0	0	0.841974	0	0	0.196667	0.352904
TRBV5-3_TRBJ2-5_TRBD2	0	0	0	1.16234	0	2.43857	0	0.828908	0.553727	0.831552	0	0	0	0	0	0	0	0	0	0	0
TRBV3-1_TRBJ2-3_TRBD1	0	0.457156	0	0	0.576658	0	0	1.24336	0.284647	0.424159	0	0	0	0	0	0	0	0	0	0	0
TRBV26_TRBJ2-4_TRBD2	0.402367	0	0	0.581171	0	0.609642	0	0	0.199148	0.263165	0	0	0	0	0	0	0	0	0	0	0
	Note: The expression frequency is RPM (reads per million)

## Sheet: Tab.3
No.	V	CDR3	J	HC-1	HC-2	HC-3	HC-4	HC-5	HC-6	HC-7	HC-8	Freq. of HD	Freq. of BA	BA-1	BA-2	BA-3	BA-4	BA-5	BA-6	BA-7	BA-8	BA-9	BA-10	BA-11	OR, 95%CI and P-value are the Results of chi square test	log2FC	p-value (t-test)
1	TRBV28*01	CASSSSYEQYF	TRBJ2-7*01	2.01501	1059.29	2.44192	9.21047	413.365	32.3754	84.2792	220.893	8/8	5/11	2.54422	0	138.367	0	0	31.5851	1.95849	0	0	0	81.5273		-2.83289	0.15807
2	TRBV20-1*01	CASDLGWEHLVQVLYNCESGALSKESF	TRBJ2-3*01	5.70919	5.43133	5.82304	10.4897	6.63659	15.4169	8.76504	6.44515	8/8	11/11	0.978546	7.22773	1.94634	2.6009	5.92437	2.37482	12.4854	2.44882	4.78682	14.0606	8.60151		-0.0288442	0.214911
3	TRBV12-3*01	CASDLGWEHLVQVLQDRELGSTAKKQF	TRBJ1-4*01	1.67917	2.17253	3.56896	3.326	2.13319	3.34032	3.59591	1.75777	8/8	6/11	0	3.5212	3.71573	0	1.09133	0	4.40661	0	0	3.29545	6.54462		0.0654388	0.412365
4	TRBV12-3*01	CASSLGDTQYF	TRBJ2-3*01	565.042	2.71566	1.69056	2.81431	346.525	70.1468	8.31555	224.408	8/8	4/11	1.17426	0	0	0	0	778.465	199.766	0	0	0	113.315		-0.160915	0.60963
5	TRBV7-9*02	CASSDLGWEHVFQVLQYGQPRAF	TRBJ2-2*01	4.19793	2.53462	1.50272	3.07016	4.74042	8.73623	6.0681	8.78884	8/8	10/11	0.978546	0	3.71573	2.88989	2.18266	3.79971	16.4024	1.36046	1.3205	5.71212	14.7722		0.422718	0.949517
6	TRBV6-5*01	CASDLGWEHVFQVLQYGQPRAF	TRBJ2-2*01	4.70168	9.05221	4.13248	10.2339	11.614	14.646	12.1362	17.1871	8/8	11/11	0.782837	10.9343	4.24655	1.87843	5.45666	12.1116	32.0703	2.04068	1.3205	6.37121	17.39		0.176597	0.574853
7	TRBV29-1*01	CSDLGWEHLVQVLYNCESGALSKESF	TRBJ1-1*01	0.671669	1.44835	0.9392	4.86108	4.02936	10.7918	5.84336	2.73431	8/8	4/11	0	0	0	1.58944	0.935428	0	0	0	0	9.66666	4.48774		-0.908988	0.130959
8	TRBV28*01	CASSLGYEQYF	TRBJ2-7*01	6.21294	217.253	2.06624	1621.3	5.21446	139.266	92.8195	279.485	8/8	9/11	10.9597	18026.7	0	3873.47	0.623618	237.957	0.979247	1.22441	0.825314	0	274.126		3.24616	0.314132
9	TRBV5-1*01	CASSDLGWEHLVQVLYNCESGALSKESF	TRBJ1-1*01	2.85459	2.17253	3.38112	3.07016	6.63659	9.76402	5.61862	3.71084	8/8	9/11	0.782837	3.15055	1.23858	0.722473	0	1.18741	7.58916	0	0.825314	16.0379	6.17065		0.0191188	0.488693
10	TRBV29-1*03	CSDLGWEHVFQVLQYGQPRAF	TRBJ2-2*01	1.51126	1.81044	2.25408	2.55846	2.60723	6.68065	10.3383	7.22638	8/8	7/11	0	0	0.707759	0.577978	1.55905	1.89985	5.63067	0	0	7.4697	7.29258		-0.476963	0.175999
11	TRBV7-9*01	CASSLGGNTEAF	TRBJ1-1*01	4.8696	742.1	2.8176	131.761	3.79234	134.127	93.269	3.71084	8/8	10/11	0	1.11196	0.707759	9.68114	1.24724	122.066	2.20331	6188.57	1.15544	1.31818	214.477		2.55094	0.439647
12	TRBV28*01	CASSLTDTQYF	TRBJ2-3*01	1.0075	2.17253	3203.8	2.55846	689.968	60.6397	84.9535	80.662	8/8	4/11	4.69702	0	0	0	0	487.075	0	0	0	9.00757	59.2756		-2.88102	0.27688
13	TRBV28*01	CASSPSYEQYF	TRBJ2-7*01	781.151	1197.61	149.521	11.5131	0.948084	69.119	36.4086	85.9354	8/8	5/11	2.1528	0	0.884698	0	0	1.66237	73.4435	0	0	0	70.6819		-3.97	0.122402
14	TRBV28*01	CASSSYNEQF	TRBJ2-1*01	6.71669	3.80193	1.31488	2.04677	2.37021	55.2438	85.6277	61.5219	8/8	9/11	9.19833	1.48261	2579.6	0	0	2.84978	1.46887	3.67323	3.63138	2.63636	358.832		3.76059	0.324312
15	TRBV7-9*02	CASSLGGYEQYF	TRBJ2-7*01	1.51126	97.5829	1473.23	3.07016	2.60723	39.8269	36.1839	136.911	8/8	3/11	0.978546	0	0	0	0	0.949927	0	0	0	0	156.884		-3.49531	0.282007
16	TRBV7-9*02	CASSLQNTEAF	TRBJ1-1*01	363.877	1187.11	4190.9	563.885	0.948084	82.4803	113.271	191.792	8/8	3/11	5.47986	0	0	0	0	3.79971	0	0	0	0	165.112		-5.26253	0.143201
17	TRBV28*01	CAGSLGETQYF	TRBJ2-5*01	2.35084	0	1.69056	1.02339	0	0	0.898978	0.976538	5/8	0/11	0	0	0	0	0	0	0	0	0	0	0		NA	0.0245302
18	TRBV28*01	CASSLGEAQYF	TRBJ2-5*01	1.34334	0	1.12704	0	0	0	0.898978	1.36715	4/8	0/11	0	0	0	0	0	0	0	0	0	0	0		NA	0.0364411
19	TRBV6-5*01	CASSYSGSSYNEQF	TRBJ2-1*01	0	70.4262	0	0	0	41.6256	60.681	70.506	4/8	0/11	0	0	0	0	0	0	0	0	0	0	0		NA	0.0380031
20	TRBV7-4*01	CASSLLANTGELF	TRBJ2-2*01	64.8161	104.463	0	0	0	33.4032	17.0806	109.958	5/8	1/11	0	0	0	0	0	0	0	0	0	0	10.2844		-5.00271	0.0435468
21	TRBV7-2*04	CASSFSYEQYF	TRBJ2-7*01	286.131	404.272	1294.41	802.846	0	14.903	226.093	90.6227	7/8	5/11	2.93564	0	0	0	1.87086	1.42489	0	0	0.660251	0	75.7306		-5.23853	0.0467286
22	TRBV5-1*01	CASSLGETQYF	TRBJ2-5*01	700.887	2.17253	1061.86	353.324	1.65915	264.142	145.635	288.86	8/8	7/11	1.56567	0	4.42349	9.82563	0	60.0829	255.094	0.680228	0	0	123.974		-2.62896	0.0467753
23	TRBV28*01	CASSLGETQF	TRBJ2-3*01	1.84709	0	1.8784	3.326	0	1.54169	0	0	4/8	0/11	0	0	0	0	0	0	0	0	0	0	0		NA	0.0469552
				Note: The expression frequency is RPM (reads per million)
